# Supplementary material for: Oncogenic mutations in IKKβ function through global changes induced by K63-linked ubiquitination and result in autocrine stimulation
Source: PLoS One. 2018 Oct 18;13(10):e0206014. doi: 10.1371/journal.pone.0206014 (PMC6193727; doi:10.1371/journal.pone.0206014)
Supplement: S1 Table — List of differentially abundant proteins and Label Free Quantification (LFQ) values, raw and processed, for all proteins identified in mass spectrometry experiments. Differentially abundant protein list contains the results of statistical tests (with multiple testing correction) comparing abundance between WT and K171E 9KR IKKβ sample groups. Processing of LFQ data includes data imputation, width adjustment normalization, and log2 transformation. (XLSX) [file pone.0206014.s001.xlsx]

## Sheet: Diff_Abun_St_Ttest
Protein Names	Gene Names	StTtest_adjPvalue_WTvK171E_9KR	St_Ttest_Diff_WTvK171E_9KR
A0AVT1	UBA6	0	2.18249
O14920	IKBKB	0	10.3805
O95202	LETM1	0	3.39096
P00374	DHFR	0	-0.554334
P33981	TTK	0	-2.76287
P49459	UBE2A	0	3.49417
P61088	UBE2N	0	1.89171
Q04323	UBXN1	0	-0.477795
Q15154	PCM1	0	0.859659
Q7Z6Z7	HUWE1	0	0.699613
Q86U42	PABPN1	0	0.933992
Q86UK7	ZNF598	0	-2.43563
Q8WWK9	CKAP2	0	-1.17938
Q9NWB6	ARGLU1	0	1.52402
Q9UHP3	USP25	0	3.38957
Q9ULT8	HECTD1	0	2.78413
Q9NUJ1	ABHD10	0.003	-0.772834
Q96S66	CLCC1	0.00308571	4.57005
Q9NPD8	UBE2T	0.00317647	1.02196
O00505	KPNA3	0.00429268	2.81043
P25789	PSMA4	0.0044	-0.585245
P12270	TPR	0.00451282	2.51089
Q9ULX3	NOB1	0.00463158	-0.667681
O95551	TDP2	0.00542857	0.77271
P06493	CDK1	0.00626316	-0.716286
P49815	TSC2	0.00634667	-3.76335
Q8N3C0	ASCC3	0.00643243	-0.925307
Q7L590	MCM10	0.00648276	-3.55667
Q9H3K6	BOLA2	0.00652055	-0.784486
Q5T4S7	UBR4	0.00659649	0.479518
O00264	PGRMC1	0.00661111	1.13251
Q9NS91	RAD18	0.00666667	2.27316
Q9Y2H6	FNDC3A	0.00671429	-2.30058
Q9UNY4	TTF2	0.00675325	-1.78967
Q16763	UBE2S	0.0068	1.61474
Q9C0C9	UBE2O	0.00689855	3.41695
Q9NVH2	INTS7	0.00693333	-1.96761
Q9BU61	NDUFAF3	0.00696296	-0.740866
Q12849	GRSF1	0.00696629	1.27157
Q12986	NFX1	0.007	-3.87775
Q01130	SRSF2	0.00704545	0.814094
Q15758	SLC1A5	0.00708197	0.796018
Q02218	OGDH	0.00709434	-1.41221
Q9Y2T2	AP3M1	0.00729114	-1.11427
O14920	IKKbeta-K171E-9KR	0.00729412	-1.14053
O43683	BUB1	0.00732203	-1.80257
P13797	PLS3	0.00732308	0.642841
Q9UBB4	ATXN10	0.0074375	0.949581
P23921	RRM1	0.00755556	0.576772
P29692	EEF1D	0.00756098	0.669188
P28340	POLD1	0.00767347	-1.27878
P49720	PSMB3	0.00774312	-0.882168
Q969Q5	RAB24	0.00781481	2.13558
P68036	UBE2L3	0.00783333	2.47272
Q86T24	ZBTB33	0.00796226	-0.84756
Q9H832	UBE2Z	0.008	3.95825
Q96GA3	LTV1	0.0080381	-2.27558
P51571	SSR4	0.00804082	-0.342218
P30405	PPIF	0.00804348	-0.737631
Q92995	USP13	0.00812371	2.03503
P30040	ERP29	0.00819417	1.25248
P78344	EIF4G2	0.00829474	-2.95803
Q6P1J9	CDC73	0.00942857	-0.545497
P55011	SLC12A2	0.0106102	3.0206
Q6PCD5	RFWD3	0.0109091	-0.71375
Q96GD4	AURKB	0.011	-0.742743
Q6PJG6	BRAT1	0.0111803	-2.2888
Q99496	RNF2	0.0117059	-0.813666
Q9Y4R8	TELO2	0.0117926	-0.891615
P62191	PSMC1	0.0120606	-0.390963
Q15843	NEDD8	0.0120863	-1.54244
Q99986	VRK1	0.0121739	-1.01809
P08133	ANXA6	0.012227	0.935807
P61221	ABCE1	0.0122462	-0.29787
Q8N0X7	SPG20	0.0122628	-0.203143
P78406	RAE1	0.0124375	-0.579792
P28799	GRN	0.0125354	1.23321
P61077	UBE2D3	0.0126434	0.765883
Q9Y490	TLN1	0.0133793	1.30586
Q16543	CDC37	0.0134722	2.24559
O95071	UBR5	0.0141892	0.474365
Q14807	KIF22	0.0147383	-0.795139
Q14669	TRIP12	0.0150573	1.39614
Q9Y597	KCTD3	0.0152516	1.81083
Q9UBN7	HDAC6	0.0166429	0.901769
O14579	COPE	0.0167805	1.74636
Q9NRL2	BAZ1A	0.0168834	-0.757606
P08243	ASNS	0.0169877	-0.482167
Q05086	UBE3A	0.0170932	2.5816
Q9UHI6	DDX20	0.0173082	-1.02058
Q9BWF3	RBM4	0.0173728	-0.589999
Q8ND90	PNMA1	0.0177241	1.14375
Q6Y7W6	GIGYF2	0.0177727	-1.39687
P62487	POLR2G	0.0178266	-0.895008
P78346	RPP30	0.0179302	-0.670041
Q5T653	MRPL2	0.0180113	-0.81131
Q9UJW0	DCTN4	0.0181676	-0.608927
O00443	PIK3C2A	0.0182889	-1.51506
Q9Y371	SH3GLB1	0.0185193	-1.18676
P46379	BAG6	0.0187912	-0.473891
Q14534	SQLE	0.0191957	2.07013
P25685	DNAJB1	0.0200865	0.43262
O14802	POLR3A	0.0201277	-0.927512
P61086	UBE2K	0.020254	2.88732
Q8WXF1	PSPC1	0.0203789	1.62001
Q00341	HDLBP	0.0205026	-1.02255
Q00653	NFKB2	0.0206425	-3.02104
Q16513	PKN2	0.02075	-0.380172
Q6NXE6	ARMC6	0.0209436	-2.37694
Q13098	GPS1	0.02128	1.88077
Q9NPJ3	ACOT13	0.0213465	-1.9141
P08195	SLC3A2	0.0213673	0.477852
P09429	HMGB1	0.0214975	3.08811
Q01970	PLCB3	0.0220657	2.72013
Q96T37	RBM15	0.0220861	-0.481195
Q96QD9	FYTTD1	0.0221698	-1.12707
Q9BZV1	UBXN6	0.0221923	-1.63831
Q86XL3	ANKLE2	0.0222995	-1.42679
Q12769	NUP160	0.022381	-0.358218
O75319	DUSP11	0.0228411	-0.748008
Q9H0D6	XRN2	0.0233889	-0.366998
Q13233	MAP3K1	0.0236147	0.754787
O95478	NSA2	0.0237235	-0.624858
Q8IVM0	CCDC50	0.0242534	0.419043
P60604	UBE2G2	0.0246344	0.640915
O75817	POP7	0.0249643	-1.33142
Q9BY77	POLDIP3	0.0264856	-0.652202
P38117	ETFB	0.0265236	0.548983
Q07864	POLE	0.026541	-2.85439
Q86XK2	FBXO11	0.0272712	1.72059
O95503	CBX6	0.0275043	-1.98718
O60784	TOM1	0.0277724	1.01816
Q92905	COPS5	0.0278857	0.44522
P42224	STAT1	0.0278884	-1.78312
Q9NZJ0	DTL	0.0279357	-0.508174
Q9Y4E5	ZNF451	0.0279841	-2.16121
P33176	KIF5B	0.028	1.24421
Q15637	SF1	0.0292016	1.68745
Q9NVA2	2018-09-11	0.0300843	0.477267
Q9UN86	G3BP2	0.031197	-0.319269
P63279	UBE2I	0.031203	1.40813
P18754	RCC1	0.0316854	-0.308749
Q8IZ07	ANKRD13A	0.0317333	1.7579
Q9P0J7	KCMF1	0.0318676	1.47492
Q6NUM9	RETSAT	0.0331387	2.12356
Q9NVW2	RLIM	0.0332601	-1.88679
Q15043	SLC39A14	0.0332655	2.89203
Q96J02	ITCH	0.0335507	-0.447182
P57088	TMEM33	0.0345907	-0.339677
O14617	AP3D1	0.0346667	0.445791
Q16850	CYP51A1	0.0346807	0.353213
Q7L0Y3	TRMT10C	0.0347138	-0.564066
Q9Y450	HBS1L	0.035531	-1.76143
Q9NYZ3	GTSE1	0.0355972	-0.649544
P49006	MARCKSL1	0.0357213	2.19021
Q9H6R0	DHX33	0.0371195	-1.37771
Q9Y2Z0	SUGT1	0.0377279	0.795031
P08559	PDHA1	0.0380875	-0.27111
O96019	ACTL6A	0.0382162	-0.624721
Q9UPT9	USP22	0.038443	-1.23145
P20020	ATP2B1	0.038549	0.900918
P31948	STIP1	0.0385789	1.31517
Q96P11	NSUN5	0.0386578	-0.895776
O95232	LUC7L3	0.0387867	0.77746
P53004	BLVRA	0.0391661	1.89613
P55036	PSMD4	0.0395584	0.651851
P17655	CAPN2	0.0408508	-1.23087
P28066	PSMA5	0.0408932	-0.270951
Q96IV0	NGLY1	0.0409809	1.01989
Q13418	ILK	0.0410256	-1.01453
O60716	CTNND1	0.0411118	-0.439627
P50502	ST13	0.0411576	0.597817
O43818	RRP9	0.0412903	-1.97335
Q9H974	QTRTD1	0.0414717	-0.716793
Q9Y4X5	ARIH1	0.0417304	2.12691
Q8NCM8	DYNC2H1	0.0424472	-0.679019
Q9NQ55	PPAN	0.0443558	-0.531466
Q7L014	DDX46	0.0450887	0.751823
Q9UKV8	AGO2	0.0463333	-1.22304
P19525	EIF2AK2	0.0463536	-1.26365
Q06265	EXOSC9	0.046393	-0.447654
O75844	ZMPSTE24	0.0464884	1.32556
P45974	USP5	0.0465465	0.607356
Q5W0B1	RNF219	0.0466108	-2.1322
Q9BRX2	PELO	0.0481823	-0.522798
Q9UM00	TMCO1	0.048625	1.8324
Q9NZM5	GLTSCR2	0.0496657	-0.750783
Q969N2	PIGT	0.0507821	0.662489
O95163	IKBKAP	0.0520331	-0.508258
P17612	PRKACA	0.0521773	1.27687
P07339	CTSD	0.0524396	-0.536435
Q9Y3S2	ZNF330	0.052765	1.8813
Q92979	EMG1	0.0538453	-0.548121
Q13610	PWP1	0.0540159	-1.38555
Q9Y324	FCF1	0.054134	-2.04158
Q6UXN9	WDR82	0.0541596	-0.583152
Q9BSD7	NTPCR	0.0542534	-0.601949
Q9NWK9	ZNHIT6	0.0542796	-2.06275
O00308	WWP2	0.0544022	-0.704603
P07099	EPHX1	0.0544065	-0.903474
O15213	WDR46	0.0549661	-0.42145
O95985	TOP3B	0.055029	-1.29153
P11233	RALA	0.0550928	-0.66061
Q9P0J0	NDUFA13	0.0550984	-0.90693
Q96A72	MAGOHB	0.0551181	-0.590245
Q9UHD1	CHORDC1	0.0551263	-0.340067
Q7Z569	BRAP	0.0578228	0.380057
Q9P2I0	CPSF2	0.0582771	1.40264
Q96IZ7	RSRC1	0.058402	1.24989
P09234	SNRPC	0.0584242	2.2448
Q9NPA0	EMC7	0.0584838	1.67406
Q9H000	MKRN2	0.0586466	-0.480973
P69849	NOMO3	0.0608276	-0.384923
P53992	SEC24C	0.0608976	1.37331
Q9H857	NT5DC2	0.061012	0.839583
P51648	ALDH3A2	0.0610465	1.04753
Q9NVJ2	ARL8B	0.0610811	-0.314045
Q9Y3A4	RRP7A	0.0627596	-0.526432
Q9UJX3	ANAPC7	0.0663981	-0.384132
P18887	XRCC1	0.0676	-1.10828
P11802	CDK4	0.067829	-0.440793
O75964	ATP5L	0.0686038	-0.319348
Q96RL1	UIMC1	0.0702911	-0.653803
Q9P2R7	SUCLA2	0.070993	-0.178971
Q8IY63	AMOTL1	0.0714432	-1.24803
P12081	HARS	0.0734253	-0.317967
Q15058	KIF14	0.0735945	-1.33407
Q9Y3Z3	SAMHD1	0.0737339	-0.344875
Q9Y314	NOSIP	0.0746941	-1.6837
O75592	MYCBP2	0.0747643	-0.957671
P51965	UBE2E1	0.0760181	0.57992
P49257	LMAN1	0.076964	1.23846
Q9NPE3	NOP10	0.0772315	-0.50959
P40938	RFC3	0.0772444	-1.63155
O15355	PPM1G	0.0775893	1.43583
P10515	DLAT	0.0783451	-0.257883
Q8TC12	RDH11	0.0785903	0.320708
Q15287	RNPS1	0.0788923	0.675417
Q9C037	TRIM4	0.0794561	-0.946513
Q8ND04	SMG8	0.0797637	-0.507537
Q9Y263	PLAA	0.0800261	-0.467535
Q99741	CDC6	0.0800435	-1.82424
P13984	GTF2F2	0.0807273	0.657906
Q9NV06	DCAF13	0.0818073	-0.452005
P49427	CDC34	0.0819138	1.92083
Q9NYJ8	TAB2	0.0819828	-0.670988
P62633	CNBP	0.0823846	1.97146
Q16186	ADRM1	0.0834553	2.78428
P30046	DDT	0.0859619	-1.73633
Q9UL25	RAB21	0.0863966	-0.450755
Q8NFH4	NUP37	0.087437	-1.51288
P61019	RAB2A	0.090071	0.208229
Q9BPW8	NIPSNAP1	0.0906944	-0.954252
P78316	NOP14	0.0908833	-0.652142
P49458	SRP9	0.0918515	-1.68163
P14373	TRIM27	0.0927526	-0.432615
Q99755	PIP5K1A	0.0936571	-0.48694
Q9BZX2	UCK2	0.0964725	0.380535
Q12789	GTF3C1	0.0983099	-0.313468
Q9NVI1	FANCI	0.0985081	0.857612
Q0VDF9	HSPA14	0.0986992	-1.01243
Q9Y6K9	IKBKG	0.0989069	-1.29212
P49454	CENPF	0.0991165	0.964883
Q9Y3B4	SF3B6	0.09924	-0.324801
Q9HCC0	MCCC2	0.0993026	-0.321068

## Sheet: LFQ_log2Trans_WidthAdj_Imputed
Protein Names	Gene Names	LFQ_DD21_WT	LFQ_DD22_WT	LFQ_DD23_WT	LFQ_DD24_WT	LFQ_DD25_K171e_9KR	LFQ_DD26_K11E_9KR	LFQ_DD27_K171E_9KR	LFQ_DD28_K171E_9KR	StTtest_qvalue_WTvK171E_9KR	St_Ttest_Diff_WTvK171E_9KR
A0AVT1	UBA6	3.89502	4.23131	4.35741	4.10684	1.55428	2.04273	2.03041	2.23322	0	2.18249
A1L0T0	ILVBL	-2.06812	-2.38655	-2.47202	-2.07994	-2.46926	-1.8473	-4.13476	-2.26234	0.498626	0.42676
A6NHR9	SMCHD1	-0.149363	-0.102887	-0.289031	-0.208228	-0.372152	0.201653	0.205249	0.208077	0.205134	-0.248084
A6NIK2	LRRC10B	-1.29012	-1.34065	-1.99803	-0.970609	-3.42413	-2.02847	-1.30198	-3.9708	0.146805	1.28149
K63-only	NA	9.94065	8.96131	9.68869	9.4608	9.65229	9.56381	9.07262	9.2383	0.667614	0.131107
O00116	AGPS	-1.65903	-1.83471	-1.58297	-1.3126	-0.906915	-1.66501	-1.58101	-0.968793	0.275419	-0.316897
O00139	KIF2A	-1.55226	-1.41455	-1.61248	-2.70666	-1.84088	-1.64307	-2.26212	-1.76894	0.883263	0.0572659
O00151	PDLIM1	-0.991493	0.287477	-0.605914	-0.633359	-0.57759	-2.79789	-0.550302	-3.45891	0.196704	1.36035
O00154	ACOT7	1.13706	1.30171	1.36606	1.18809	1.21208	1.14636	1.23715	1.48238	0.848248	-0.0212612
O00165	HAX1	-1.90452	-1.98729	-3.32637	-1.52413	-1.72143	-1.34369	-1.5335	-1.52433	0.210934	-0.654843
O00178	GTPBP1	-0.744493	-0.140885	0.122512	-0.56008	-0.45169	-0.0954793	0.144467	-0.0165668	0.44035	-0.225919
O00186	STXBP3	-1.26507	-1.39143	-1.65088	-1.12847	-1.41521	-1.31179	-0.76455	-0.748134	0.263738	-0.299045
O00203	AP3B1	-1.1631	-2.62775	-2.48869	-2.52702	-2.63435	-1.90313	-1.70558	-1.78689	0.697301	-0.194154
O00264	PGRMC1	0.589287	0.315561	-0.233149	0.117027	-0.980049	-0.790109	-0.988939	-0.98221	0.00661111	1.13251
O00267	SUPT5H	-3.60422	-1.7658	-1.65164	-1.66945	-3.77732	-3.54525	-2.1729	-2.13274	0.361645	0.734274
O00308	WWP2	0.412982	0.193421	-0.577344	0.3636	0.706334	0.978564	0.815384	0.710789	0.0544022	-0.704603
O00429	DNM1L	-3.67983	-3.23894	-4.11136	-3.41482	-3.57677	-3.14957	-3.23094	-3.6801	0.478457	-0.201892
O00443	PIK3C2A	-0.636837	-1.33036	-0.582263	-1.82824	0.462031	0.827288	0.45819	-0.0649744	0.0182889	-1.51506
O00505	KPNA3	-1.12513	-1.36063	-0.903943	-0.738538	-4.52178	-4.32201	-3.22545	-3.3007	0.00429268	2.81043
O00560	SDCBP	-2.057	-1.72907	-1.72791	-1.81035	-1.93075	-1.54883	-2.18122	-1.90002	0.754951	0.0591256
O00743	PPP6C	-0.38538	-0.827793	-0.986164	-0.80995	-0.387838	-0.642434	-0.341294	-0.531514	0.157713	-0.276551
O00762	UBE2C	-0.405394	0.0937766	-0.43002	-0.85048	-0.435817	-4.29448	-1.54049	-3.54034	0.107984	2.05475
O14545	TRAFD1	0.202509	0.296283	-0.107039	0.423693	0.362165	0.565636	0.644845	0.285751	0.166809	-0.260737
O14579	COPE	-1.48437	-1.07679	-1.02404	-1.01652	-3.90369	-2.66956	-2.11888	-2.89502	0.0167805	1.74636
O14617	AP3D1	-0.748649	-1.09727	-0.915248	-1.22523	-1.32878	-1.56616	-1.2984	-1.57621	0.0346667	0.445791
O14628	ZNF195	-3.31749	-2.8613	-3.60096	-2.69555	-3.21565	-2.03705	-3.91945	-3.23841	0.97361	-0.016183
O14757	CHEK1	-1.82475	-1.28751	-1.98288	-4.28638	-1.76878	-1.54674	-1.67946	-1.55926	0.398072	-0.706817
O14802	POLR3A	-1.9351	-2.24519	-1.36699	-1.70761	-1.01263	-0.949201	-1.04819	-0.534822	0.0201277	-0.927512
O14828	SCAMP3	2.01649	1.58764	1.50169	1.84985	1.81858	1.65591	2.03591	1.85158	0.555461	-0.101577
O14880	MGST3	-1.57392	-1.43403	-1.18142	-3.32113	-0.873088	-0.336235	-0.710482	-1.0753	0.114041	-1.12885
O14920	IKBKB	7.13072	6.51688	6.67892	6.8672	-3.15134	-3.07322	-4.31201	-3.79155	0	10.3805
O14920	IKKbeta-K171E-9KR	8.74017	8.08964	8.13179	8.10576	9.60482	9.56154	9.18076	9.28238	0.00729412	-1.14053
O15027	SEC16A	-2.49819	-1.62091	-2.55041	-1.9285	-2.76645	-1.88931	-2.92419	-3.36166	0.236466	0.585899
O15143	ARPC1B	-0.607912	-3.90119	-0.292552	-2.01277	-1.60329	-1.67479	-3.66393	-3.80606	0.442288	0.983412
O15144	ARPC2	0.194754	-0.0243644	0.243283	0.471849	0.256497	0.0690903	0.0461969	0.15634	0.516409	0.0893491
O15145	ARPC3	-0.765585	-0.586122	-0.834933	-0.686101	-0.915206	-0.0590081	-0.387342	-0.443934	0.260948	-0.266813
O15160	POLR1C	0.809554	0.494033	0.458737	0.855005	0.735469	0.764565	1.19151	1.12002	0.157284	-0.298561
O15213	WDR46	0.543457	0.572142	0.0821773	0.44532	0.668137	0.738976	1.08471	0.837074	0.0549661	-0.42145
O15260	SURF4	-2.85157	-3.06394	-2.44597	-2.35641	-3.73661	-2.52893	-2.47053	-2.2155	0.895867	0.0584165
O15269	SPTLC1	0.257654	0.137714	0.0716727	-0.0583277	0.148911	0.179194	0.529904	0.0252747	0.454508	-0.118643
O15355	PPM1G	-0.635817	-0.55205	-0.455103	-0.499363	-1.87652	-3.56062	-0.982265	-1.46623	0.0775893	1.43583
O15498	YKT6	-4.1071	-2.06393	-1.72723	-1.83714	-3.22156	-1.82968	-1.81398	-3.82438	0.801182	0.238554
O43148	RNMT	-3.10185	-3.08159	-3.94241	-2.29551	-3.47012	-2.88368	-3.0694	-2.77401	0.896686	-0.0560418
O43164	PJA2	-0.186467	-1.29109	-1.02381	-0.286658	-0.551688	-3.11481	-0.830185	-2.29104	0.245419	0.999925
O43172	PRPF4	0.890245	1.05745	0.903436	0.859928	0.836505	1.17761	1.10363	0.988536	0.358752	-0.0988034
O43395	PRPF3	-0.34645	-0.626616	-0.477282	-1.16995	-0.630018	-0.432476	-0.399669	-0.596287	0.543902	-0.140461
O43396	TXNL1	-0.808206	-0.813424	0.287457	-0.628657	0.0851902	0.261993	0.274893	-0.102176	0.109254	-0.620682
O43402	EMC8	-2.06185	-3.46109	-3.52258	-0.792245	-0.221898	-2.86575	-1.47427	-1.60007	0.385379	-0.918945
O43447	PPIH	-1.441	-3.14673	-2.17701	-1.89918	-1.86701	-1.51084	-1.32537	-1.50139	0.211019	-0.614827
O43464	HTRA2	-1.93522	-2.18776	-1.55507	-1.68461	-1.89201	-1.50308	-1.92844	-1.78146	0.761896	-0.0644183
O43615	TIMM44	-0.129653	-0.526286	-0.828696	-0.347895	-0.608696	-0.637822	-0.61004	-0.468488	0.510534	0.123129
O43681	ASNA1	-3.31293	-2.32026	-4.21183	-1.92625	-3.93504	-2.83003	-2.87498	-2.36247	0.934169	0.0578131
O43683	BUB1	-3.31616	-3.85375	-3.61695	-3.25749	-2.29606	-1.18174	-1.55884	-1.79743	0.00732203	-1.80257
O43709	WBSCR22	-1.91922	-1.53612	-1.21536	-2.12313	-1.65772	-1.0929	-1.18418	-1.35435	0.222021	-0.376173
O43809	NUDT21	-0.318763	-0.703749	-0.227414	0.107613	-0.249721	-0.203222	-0.677515	-0.57434	0.570519	0.140621
O43818	RRP9	-1.54835	-4.35441	-3.63056	-3.21676	-1.16319	-1.13282	-1.20825	-1.35242	0.0412903	-1.97335
O43819	SCO2	-2.20072	-2.07153	-3.04072	-4.30919	-3.02021	-3.15186	-2.38158	-2.34729	0.794664	-0.180303
O60216	RAD21	-0.780853	-1.79174	-1.94363	-1.23832	-1.38658	-0.9175	-1.26435	-0.754086	0.345018	-0.358006
O60231	DHX16	-2.94338	-1.42484	-1.97185	-1.23051	-2.97027	-1.99378	-1.632	-1.95195	0.677476	0.244353
O60341	KDM1A	-0.947928	-1.60793	-3.48133	-1.819	-3.2716	-1.15857	-1.04334	-0.728045	0.671168	-0.413658
O60493	SNX3	0.468298	0.347235	-0.116887	-0.118558	-0.272516	0.801637	0.535858	0.288215	0.562307	-0.193277
O60502	MGEA5	-0.892287	-0.918232	-1.2434	-0.612122	-1.25959	-0.849928	-0.453152	-0.670152	0.679937	-0.108305
O60524	NEMF	-2.97407	-2.52926	-3.3757	-2.60958	-3.4541	-2.66772	-5.01466	-3.41117	0.262115	0.764762
O60678	PRMT3	-1.57121	-1.21079	-1.41243	-1.18788	-1.61451	-1.41755	-1.03517	-0.671897	0.560435	-0.160796
O60684	KPNA6	-0.5731	-0.53311	-0.443734	-0.45036	-1.45316	-0.765625	-0.474402	-0.406544	0.360061	0.274857
O60716	CTNND1	1.01055	0.457155	0.461407	0.59494	1.00325	1.13868	1.0648	1.07583	0.0411118	-0.439627
O60762	DPM1	-0.907879	-0.976171	-1.60015	-1.26859	-1.32745	-0.956165	-1.12421	-1.42573	0.926485	0.0201899
O60784	TOM1	-1.41067	-0.908792	-1.23163	-0.892422	-1.71835	-2.82727	-1.94329	-2.02725	0.0277724	1.01816
O75147	OBSL1	-3.46871	-1.9354	-1.50909	-1.89684	-2.53008	-2.00296	-2.53317	-1.03752	0.800894	-0.176575
O75150	RNF40	-0.142982	-0.694014	-0.213387	-0.0263758	-0.0969903	-1.03224	-0.197301	-0.480385	0.557073	0.18254
O75152	ZC3H11A	0.0671934	-0.369646	-1.40182	-0.399607	-0.368354	0.563444	0.503419	0.481066	0.119422	-0.820864
O75153	CLUH	-0.139583	0.141808	-0.16047	-0.0673514	-0.540932	-0.374957	-0.355321	-0.0270148	0.127408	0.268157
O75190	DNAJB6	-1.41349	-2.68524	-3.63484	-2.96941	-2.38527	-1.91595	-3.48564	-3.82157	0.778956	0.226364
O75223	GGCT	-0.964776	-0.897793	-0.472905	-0.588071	-0.53474	-0.940018	-0.252705	-0.177246	0.335669	-0.254709
O75251	NDUFS7	-0.587861	-0.475632	-0.517688	-0.462449	-3.43144	0.0517716	-0.0673234	0.125733	0.765905	0.319406
O75306	NDUFS2	-0.712087	-0.869142	-0.940479	-1.06741	-1.25784	-0.159907	-0.764263	-1.13386	0.831215	-0.0683125
O75319	DUSP11	0.356795	-0.028229	-0.27446	0.167187	0.423296	1.02518	0.91288	0.851969	0.0228411	-0.748008
O75396	SEC22B	-2.08515	-4.13784	-1.5776	-1.85467	-2.6028	-2.06189	-2.53443	-2.12704	0.906768	-0.0822774
O75436	VPS26A	-0.589345	-0.453501	-0.511001	-0.871788	-0.61081	-0.772982	-0.270672	-0.22315	0.493638	-0.137005
O75439	PMPCB	0.00794099	0.320377	0.0228723	0.248404	-0.0623478	0.247055	0.54583	0.377599	0.493834	-0.127135
O75592	MYCBP2	1.566	0.960592	-0.114317	1.00945	1.84361	2.01419	1.89161	1.50301	0.0747643	-0.957671
O75607	NPM3	-0.9673	-1.35907	-1.72892	-1.57933	-1.93549	-1.70761	-2.16402	-1.62354	0.115948	0.44901
O75616	ERAL1	-2.54984	-4.4692	-4.24563	-2.99306	-2.53186	-2.81477	-2.39659	-2.31961	0.117061	-1.04873
O75663	TIPRL	-0.496524	-0.277981	-0.273659	-0.157786	-0.493655	-0.142321	0.272692	0.178039	0.285625	-0.255176
O75794	CDC123	-1.623	-2.40925	-1.64493	-1.09504	-2.09387	-0.939092	-1.2439	-1.32006	0.511705	-0.293829
O75817	POP7	-3.50116	-2.3591	-3.82486	-2.94064	-1.91153	-1.47922	-2.01877	-1.89056	0.0249643	-1.33142
O75821	EIF3G	1.32499	1.35261	1.1513	1.53945	1.35094	1.38714	1.29104	1.00732	0.559035	0.0829779
O75844	ZMPSTE24	-0.940496	-1.21308	-1.42537	-1.36034	-3.05632	-2.39005	-1.47553	-3.31964	0.0464884	1.32556
O75874	IDH1	-2.42116	-2.70034	-2.5282	-4.15579	-2.58839	-2.53681	-2.50765	-3.20833	0.653571	-0.241079
O75925	PIAS1	-0.226458	-4.9086	-0.528601	-3.29984	0.712954	0.304937	0.279027	0.168821	0.10264	-2.60731
O75947	ATP5H	-3.56722	-1.85222	-2.60998	-1.76487	-3.32467	-3.89151	-3.07455	-2.5454	0.243573	0.760458
O75964	ATP5L	-0.879851	-0.835944	-1.18099	-0.978124	-0.747778	-0.83545	-0.595875	-0.418411	0.0686038	-0.319348
O76003	GLRX3	-2.8133	-1.12281	-0.947351	-1.42582	-1.35057	-1.69789	-1.2605	-1.42264	0.790141	-0.144418
O76071	CIAO1	-2.12608	-2.5727	-2.15599	-2.61826	-2.58777	-2.19021	-2.58773	-2.38982	0.728213	0.070624
O94776	MTA2	1.9325	1.98822	1.90052	2.12432	1.95549	2.11615	2.28451	2.31727	0.161698	-0.181966
O95071	UBR5	2.1668	1.95176	2.12493	1.94934	1.34279	1.58483	1.67984	1.6879	0.0141892	0.474365
O95163	IKBKAP	-0.491774	-0.360191	-0.0584034	-0.120791	-0.136775	0.302299	0.33841	0.497938	0.0520331	-0.508258
O95168	NDUFB4	-3.7791	-2.69907	-4.01407	-2.55759	-2.24525	-3.52782	-2.62943	-2.78872	0.417214	-0.464653
O95202	LETM1	0.21146	0.392177	0.480158	0.0325562	-3.31248	-2.74552	-3.6873	-2.70218	0	3.39096
O95232	LUC7L3	0.0228374	0.601859	0.995168	0.979192	-0.0354906	-0.203008	-0.161817	-0.110466	0.0387867	0.77746
O95299	NDUFA10	0.586393	0.821388	0.567931	1.13332	0.622187	1.36408	1.46431	1.204	0.201217	-0.386387
O95347	SMC2	0.394902	0.553162	0.614456	0.245182	0.406176	0.593762	0.549015	0.587433	0.479247	-0.0821708
O95373	IPO7	-4.01552	-3.13625	-2.40314	-3.41631	-2.67235	-4.17663	-3.64461	-4.06505	0.498659	0.396855
O95394	PGM3	-2.73596	-1.31435	-0.868765	-0.0191734	-2.17288	-1.16337	-0.927593	-1.21241	0.858208	0.134501
O95433	AHSA1	0.990783	1.36622	1.10726	1.19966	1.28262	1.28633	1.28561	1.51279	0.176677	-0.175859
O95456	PSMG1	-1.5373	-0.864242	-1.00219	-1.38905	-1.07354	-1.30599	-0.971552	-0.83729	0.50967	-0.151104
O95478	NSA2	0.367547	0.0159703	-0.290256	0.276346	0.76072	0.856098	0.656664	0.595558	0.0237235	-0.624858
O95503	CBX6	-1.2913	-3.60448	-2.85608	-2.39724	-0.563839	-0.181931	-0.359807	-1.09478	0.0275043	-1.98718
O95551	TDP2	-0.353458	-0.147876	-0.43985	-0.195593	-1.10045	-1.09593	-0.844404	-1.18683	0.00542857	0.77271
O95602	POLR1A	-1.23327	-0.8128	-1.05277	-4.4443	-0.742	0.220891	-0.427262	-0.901748	0.220185	-1.42326
O95613	PCNT	-3.14667	-2.52965	-2.48292	-2.87638	-3.15698	-2.43815	-3.64824	-2.32629	0.760223	0.133509
O95639	CPSF4	-2.60655	-3.03147	-3.58113	-3.33087	-3.79851	-3.39725	-2.28661	-2.32779	0.735427	-0.184966
O95782	AP2A1	-1.92119	-1.91698	-1.14861	-1.0092	-2.18988	-1.25176	-1.57798	-1.24137	0.866991	0.0662526
O95819	MAP4K4	-2.40644	-3.34285	-3.63351	-2.03832	-2.55805	-1.85333	-3.0838	-1.54439	0.351295	-0.595389
O95861	BPNT1	0.191872	0.418096	0.319902	0.206106	-0.0477098	0.0703867	0.244154	0.492523	0.548684	0.0941555
O95985	TOP3B	-3.46935	-3.11538	-1.63129	-3.27751	-1.40809	-1.65987	-1.93419	-1.32527	0.055029	-1.29153
O96000	NDUFB10	-1.82945	-2.50142	-2.35965	-4.23417	-2.7893	-2.22447	-2.35587	-2.42321	0.666325	-0.28296
O96019	ACTL6A	0.672811	0.535201	0.601683	1.04734	0.91784	1.41326	1.45917	1.56565	0.0382162	-0.624721
P00374	DHFR	1.32888	1.40969	1.46236	1.45849	1.91956	2.00457	1.94517	2.00745	0	-0.554334
P00918	CA2	1.23316	1.90736	1.16398	1.22414	1.06656	1.2601	1.22314	1.40792	0.537707	0.142727
P01111	NRAS	-1.06074	-1.7844	-3.26912	-1.56385	-1.59569	-2.02198	-0.65682	-1.01194	0.398352	-0.597922
P04818	TYMS	0.11101	-0.251927	-0.746098	-2.38543	-0.197225	-0.0688469	0.139837	0.0230039	0.265703	-0.792304
P05091	ALDH2	-2.52212	-3.0988	-3.29545	-3.92829	-2.82243	-3.93021	-2.85957	-2.74609	0.809207	-0.12159
P06280	GLA	-0.530184	-0.855823	-0.376635	-0.466384	-3.96482	-0.982895	-1.30104	-1.51031	0.142189	1.38251
P06493	CDK1	2.63529	2.21384	2.37582	2.62719	3.17921	3.29034	3.20366	3.04407	0.00626316	-0.716286
P06730	EIF4E	-1.30713	-0.342212	-0.0292157	-0.375019	-0.511681	-0.604231	-0.222996	-0.292249	0.767879	-0.105606
P06737	PYGL	1.37881	1.33621	1.43715	1.30021	1.40787	1.26226	1.394	1.49683	0.694586	-0.0271417
P07099	EPHX1	-3.62874	-4.274	-2.96162	-3.83775	-3.03124	-2.42969	-2.66637	-2.96091	0.0544065	-0.903474
P07339	CTSD	-0.107755	-0.639714	-0.0702754	-0.130885	-0.0524403	0.411864	0.462825	0.374863	0.0524396	-0.536435
P07384	CAPN1	-3.4654	-1.99361	-1.50811	-1.02304	-1.43422	-4.13836	-0.66646	-0.86167	0.850738	-0.222364
P07947	YES1	-1.2389	-1.49073	-3.29126	-1.09008	-0.950512	-1.38601	-1.19887	-1.61398	0.459721	-0.490397
P07954	FH	-1.92769	-0.961515	-1.69109	-1.89531	-1.94802	-1.60897	-1.87857	-1.83375	0.494914	0.198426
P08133	ANXA6	-0.594259	-1.08081	-1.08749	-0.564685	-1.96943	-1.96549	-1.47222	-1.66332	0.012227	0.935807
P08195	SLC3A2	1.395	1.14392	0.858589	0.98563	0.644847	0.594536	0.602412	0.629931	0.0213673	0.477852
P08237	PFKM	-0.40513	-0.26292	-0.355117	0.143759	-0.164301	0.0104584	0.395637	0.0878693	0.182978	-0.302268
P08240	SRPR	-0.514356	-0.662259	-0.808252	-0.865014	-0.634423	-0.788549	-0.674405	-0.412635	0.531897	-0.0849672
P08243	ASNS	1.72655	1.77284	1.61814	1.95428	2.0533	2.43296	2.20221	2.312	0.0169877	-0.482167
P08397	HMBS	-1.53562	-1.93757	-1.32221	-1.08357	-2.65263	-1.70462	-1.87542	-1.60007	0.210997	0.488442
P08559	PDHA1	2.37425	2.23145	2.23114	2.10707	2.52462	2.42349	2.41489	2.66536	0.0380875	-0.27111
P08574	CYC1	-1.54109	-1.81903	-1.44595	-1.7472	-1.22101	-1.74337	-1.99334	-3.01627	0.463069	0.35518
P09234	SNRPC	-1.02678	-0.569111	-0.915748	-3.74478	-3.9399	-4.55423	-3.11984	-3.62168	0.0584242	2.2448
P09429	HMGB1	0.207183	-0.646308	0.139197	1.04153	-0.987742	-4.04121	-3.63535	-2.94653	0.0214975	3.08811
P09543	CNP	-1.10057	-1.28844	-1.17212	-1.01952	-1.24481	-1.15114	-1.11886	-0.856735	0.672247	-0.0522761
P09622	DLD	0.594172	0.232757	0.265862	0.478031	-0.844686	0.152463	0.0653807	0.189839	0.152457	0.501956
P09960	LTA4H	0.74499	1.53115	1.3144	1.19012	1.02314	0.996652	1.05617	1.46656	0.810632	0.0595392
P0DN76	U2AF1	2.42678	2.50638	2.4865	2.71655	2.09863	2.76244	2.13925	2.37752	0.355505	0.189593
P0DN79	CBS	1.0959	1.61296	1.4229	1.37464	1.20699	1.43751	1.63424	1.55842	0.634575	-0.0826918
P10155	TROVE2	-1.0034	-1.14205	-1.21716	-1.12462	-1.35132	-0.564325	-1.05832	-0.934398	0.488353	-0.144717
P10515	DLAT	0.329359	0.636682	0.459022	0.423082	0.496125	0.805235	0.7318	0.846518	0.0783451	-0.257883
P10586	PTPRF	-2.26458	-1.82899	-1.4388	-3.66641	-3.19696	-3.10538	-3.38889	-1.77081	0.459081	0.565817
P10599	TXN	-0.245355	-0.158005	-3.38667	-0.404622	-0.914043	-1.40961	-0.841051	-1.63069	0.876148	0.150186
P10644	PRKAR1A	-2.17907	-3.48965	-2.65308	-1.65715	-3.58148	-3.76535	-1.93485	-2.23866	0.603002	0.385348
P10768	ESD	-0.606287	-0.322556	0.517694	0.126464	-0.103524	-0.0894183	-0.617173	-0.132148	0.631415	0.164394
P11171	EPB41	-2.20019	-2.16303	-2.35004	-1.54662	-2.38935	-2.05656	-3.75937	-1.75952	0.472569	0.426228
P11172	UMPS	-1.65674	-3.23831	-1.48391	-2.62585	-1.93888	-1.11321	-3.81828	-1.00895	0.767186	-0.28137
P11177	PDHB	2.30426	2.0046	1.84032	2.19391	2.19213	2.37967	2.34242	2.29087	0.147935	-0.215498
P11233	RALA	-1.59652	-2.35064	-1.85839	-1.62953	-1.63479	-1.118	-0.993155	-1.0467	0.0550928	-0.66061
P11413	G6PD	-0.389831	-0.338794	-0.681303	-0.751725	-0.574642	-0.810944	-0.452102	-0.478376	0.814722	0.0386026
P11766	ADH5	-0.513239	-0.212288	-0.558207	-0.498264	-0.460109	-0.119166	-0.262844	0.0182122	0.165143	-0.239523
P11802	CDK4	0.397595	0.511642	0.798899	1.07446	1.22406	1.12405	0.963362	1.23429	0.067829	-0.440793
P12081	HARS	-1.45456	-1.55348	-1.45477	-1.25518	-1.31894	-1.12143	-0.824655	-1.1811	0.0734253	-0.317967
P12270	TPR	-0.770787	0.237849	0.322312	-0.289074	-3.03642	-2.70196	-2.11794	-2.68696	0.00451282	2.51089
P12532	CKMT1A	-0.38538	-0.778602	0.211239	-0.086935	-0.613332	-0.491327	-0.273981	-0.402496	0.498605	0.185364
P12931	SRC	-2.53063	-3.31092	-3.66861	-3.43336	-3.51564	-3.67517	-2.68293	-2.43185	0.745196	-0.159481
P13489	RNH1	0.0585092	0.278401	0.0334746	0.188491	0.0319963	0.344265	0.311717	0.243649	0.413915	-0.0931881
P13674	P4HA1	-1.76942	-1.39499	-2.04037	-1.78268	-3.3791	-1.64255	-1.73787	-1.47561	0.580587	0.311917
P13693	TPT1	-0.25282	0.162113	-0.446106	-0.196675	-2.93679	-0.94868	-0.680088	-0.654792	0.142566	1.12171
P13797	PLS3	0.378481	0.5607	0.671682	0.298517	-0.198647	-0.0344636	-0.286661	-0.14221	0.00732308	0.642841
P13807	GYS1	-2.32652	-1.78289	-2.10831	-3.60316	-2.57024	-2.19781	-2.47829	-2.57988	0.997271	0.00133264
P13861	PRKAR2A	-3.51677	-1.97122	-1.77175	-3.34066	-3.97165	-1.71573	-1.97286	-2.141	0.816132	-0.199789
P13942	COL11A2	-3.88809	0.0549281	0.656142	-0.239012	1.65456	-3.23158	0.0571489	-0.029901	0.797095	-0.466567
P13984	GTF2F2	-1.51842	-1.15292	-1.78677	-1.7502	-2.12435	-2.16172	-2.80168	-1.75217	0.0807273	0.657906
P14324	FDPS	0.524083	0.421612	0.843799	0.481635	0.188579	0.0820911	0.419312	0.465927	0.123237	0.278805
P14373	TRIM27	1.25259	0.805775	1.30829	1.62926	1.74291	1.83788	1.59264	1.55295	0.0927526	-0.432615
P14735	IDE	-1.7791	-2.02448	-1.82312	-1.47423	-1.89842	-2.46825	-3.62267	-2.22263	0.14326	0.777761
P15104	GLUL	0.845018	0.691655	0.874098	0.714167	0.395402	0.36377	0.736574	0.964124	0.376725	0.166267
P15121	AKR1B1	2.90534	3.05874	3.26389	3.41142	2.89923	2.99803	3.11342	3.26691	0.587521	0.0904516
P15170	GSPT1	0.073753	0.169232	0.0993213	-0.117629	0	-0.242796	-0.0702147	0.0537836	0.287079	0.120976
P15927	RPA2	0.65892	0.163508	0.0156757	1.03132	0.559439	1.45792	1.2248	1.13769	0.129268	-0.627605
P16435	POR	0.520597	0.312904	0.40883	0.367567	-0.428326	0.436541	0.276057	0.330266	0.32923	0.24884
P17302	GJA1	-0.965492	-0.605649	-2.02336	-1.69551	-0.867031	-4.21384	-1.23957	-1.82243	0.481967	0.713215
P17612	PRKACA	-2.03544	-1.17998	-1.9235	-1.29697	-3.54018	-1.83371	-3.05231	-3.11719	0.0521773	1.27687
P17655	CAPN2	-2.77804	-4.07966	-2.89167	-2.54711	-1.47557	-2.13146	-2.03115	-1.73482	0.0408508	-1.23087
P18206	VCL	-2.41522	-1.55231	-1.75869	-1.52492	-0.987633	-2.32688	-3.74845	-1.74538	0.607758	0.3893
P18754	RCC1	2.76103	2.59754	2.73744	2.54699	2.82013	2.91928	2.99077	3.14782	0.0316854	-0.308749
P18887	XRCC1	-3.60409	-4.17247	-3.23044	-2.92093	-2.15294	-3.22218	-1.73585	-2.38382	0.0676	-1.10828
P19174	PLCG1	-3.23327	-2.06396	-2.36037	-3.45191	-2.71221	-3.32899	-3.60592	-1.91287	0.855533	0.11262
P19387	POLR2C	-0.498608	-0.87882	-0.800793	-0.525523	-0.36999	-0.00442661	-0.849127	-0.133835	0.217039	-0.336591
P19388	POLR2E	-1.43514	-1.20961	-1.17669	-4.18474	-0.827745	-0.211719	-0.647107	-1.03334	0.1839	-1.32157
P19525	EIF2AK2	-1.90867	-1.82283	-1.86149	-3.45119	-1.07616	-0.979481	-1.15811	-0.775825	0.0463536	-1.26365
P19623	SRM	1.03195	1.58116	1.3489	1.02816	1.2141	1.2935	1.4469	1.68306	0.445917	-0.161848
P20020	ATP2B1	-2.06944	-2.09147	-1.60414	-2.20142	-2.96524	-2.31125	-2.84444	-3.44921	0.038549	0.900918
P20290	BTF3	0.0176713	0.579992	0.720389	0.935786	0.286707	0.37906	0.0414542	-0.0114556	0.180339	0.389518
P20340	RAB6A	1.40867	1.20883	1.33159	1.07923	1.28879	1.41446	1.17384	1.38503	0.594997	-0.0584486
P20839	IMPDH1	-2.38169	-1.73814	-2.13765	-3.38578	-2.46326	-2.93019	-2.99552	-2.60323	0.468725	0.337233
P21266	GSTM3	-2.93764	-2.23978	-3.6694	-2.85335	-3.62271	-4.57548	-3.895	-2.43862	0.297289	0.707909
P21281	ATP6V1B2	0.996359	1.03542	1.32459	1.38458	0.999954	1.17358	1.11552	1.1681	0.586262	0.0709522
P21399	ACO1	-0.0390638	0.249007	0.204564	0.171391	-0.126956	0.299291	0.389163	0.216697	0.764737	-0.0480742
P22059	OSBP	-1.99507	-1.87075	-1.96204	-2.00719	-3.47003	-1.68225	-2.01131	-3.96293	0.251056	0.822867
P23258	TUBG1	-0.501348	-0.583335	-0.865797	-0.477049	-0.611069	-0.801819	0.160092	-0.0875471	0.363632	-0.271796
P23368	ME2	-1.45863	-1.53418	-1.83287	-1.90773	-2.29918	-1.72832	-2.69484	-1.86342	0.159602	0.463086
P23381	WARS	0.228172	0.761232	0.53021	0.495707	0.585575	0.414574	0.922212	0.584085	0.510968	-0.122781
P23921	RRM1	2.55325	2.71098	2.56113	2.60372	1.99227	1.83837	2.05837	2.23298	0.00755556	0.576772
P24534	EEF1B2	0.18831	0.271503	-0.0847607	0.389258	-0.194584	-0.499594	-0.255259	0.217515	0.129444	0.374058
P24666	ACP1	-2.34138	-3.66977	-1.42776	-2.43792	-5.06655	-1.79449	-1.73618	-1.38309	0.980368	0.0258685
P24928	POLR2A	1.29539	1.22413	1.25933	1.30858	0.908785	1.18598	1.40555	1.15805	0.408865	0.107267
P24941	CDK2	-3.19447	-3.61251	-3.70816	-3.56665	-2.8534	-2.30048	-4.0277	-2.12676	0.22841	-0.693366
P25685	DNAJB1	-1.47448	-1.21224	-1.45903	-1.45352	-1.61429	-1.99067	-1.82311	-1.90167	0.0200865	0.43262
P25786	PSMA1	1.21511	1.18873	1.26271	1.14306	1.23373	1.28524	1.43558	1.20795	0.230772	-0.0882225
P25788	PSMA3	0.23417	0.0727502	0.437872	0.457279	0.378206	0.554398	0.554147	0.269036	0.33754	-0.138429
P25789	PSMA4	1.45543	1.41385	1.26935	1.42631	1.8348	2.13965	1.97651	1.95495	0.0044	-0.585245
P27105	STOM	-1.21411	-2.02748	-1.48679	-0.394382	-3.14977	-2.01199	-1.69877	-1.61789	0.195874	0.838914
P27695	APEX1	2.39987	2.40092	2.6391	2.23056	2.12251	2.23812	2.09226	2.51112	0.276844	0.17661
P28066	PSMA5	0.789138	0.796469	0.899757	0.702376	1.23064	0.911203	0.994792	1.13491	0.0408932	-0.270951
P28070	PSMB4	0.471905	-0.221407	0.744745	0.369686	-0.103796	0.320801	0.881461	0.233645	0.979343	0.00820478
P28072	PSMB6	0.363342	-0.448883	-0.0984597	0.365798	-0.293616	0.255264	0.233397	-0.814795	0.609955	0.200387
P28288	ABCD3	-0.0412043	-0.0324491	-0.302521	-0.13926	-0.100599	-0.161574	-0.116485	0.0608203	0.610391	-0.0493991
P28340	POLD1	0.642254	0.133845	0.338451	0.777286	1.51897	1.94053	1.85515	1.6923	0.00767347	-1.27878
P28799	GRN	5.45649	4.6802	5.4298	4.98616	4.20689	3.87045	4.03946	3.50302	0.0125354	1.23321
P28838	LAP3	1.99921	1.88366	2.30627	2.06299	1.89052	2.0541	1.789	2.00059	0.337536	0.129477
P29144	TPP2	-2.89734	-1.54299	-3.47933	-3.43755	-2.65591	-1.55025	-1.68553	-1.76623	0.180568	-0.924821
P29692	EEF1D	0.564171	0.720571	0.682719	0.538397	-0.267442	-0.110792	-0.0077857	0.215127	0.00756098	0.669188
P30040	ERP29	-1.99523	-1.93887	-2.00973	-2.01589	-3.64263	-2.63883	-3.49722	-3.19097	0.00819417	1.25248
P30042	C21orf33	-0.939891	-3.69805	-1.49863	-1.36296	-0.795935	-2.40859	-3.3438	-0.746013	0.958618	-0.0512993
P30044	PRDX5	-3.10154	-2.30355	-2.52212	-2.66688	-3.59175	-2.87252	-2.69502	-2.96227	0.251895	0.381871
P30046	DDT	-3.34694	-1.12894	-1.27045	-3.85204	-0.639491	-0.408425	-0.820633	-0.784494	0.0859619	-1.73633
P30084	ECHS1	0.268943	0.182218	0.0262018	0.280253	-0.039659	0.177593	0.0165602	0.208831	0.346684	0.0985727
P30405	PPIF	-0.0214541	-0.143584	0.296327	0.158496	0.663068	0.855503	0.709945	1.01179	0.00804348	-0.737631
P30520	ADSS	0.145694	0.672734	0.0291403	0.0752233	0.0467165	0.337489	0.3493	0.619503	0.641913	-0.107554
P30566	ADSL	-0.854028	-1.24442	-3.16312	-0.951005	-1.41448	-1.04113	-1.22233	-1.18168	0.613842	-0.338235
P30837	ALDH1B1	-0.952838	-0.821763	-0.734637	-1.0803	-1.04913	-1.18088	-0.695345	-1.00173	0.587426	0.0843857
P31146	CORO1A	-2.95911	-3.57694	-2.51026	-1.25443	-3.64348	-3.55998	-3.94813	-3.31535	0.133429	1.04155
P31153	MAT2A	0.655446	0.903373	0.986976	0.459675	0.499972	0.876838	0.894519	0.949905	0.784808	-0.0539414
P31350	RRM2	-3.08457	-1.54271	-1.15688	-2.96202	-0.671602	-0.615023	-1.43023	-1.19139	0.104039	-1.20949
P31930	UQCRC1	1.77296	1.4003	1.6779	1.53506	1.652	1.60911	1.6539	1.57331	0.806731	-0.025526
P31948	STIP1	-0.497076	-0.595661	0.738041	-0.567891	-2.03492	-1.76457	-1.03917	-1.3446	0.0385789	1.31517
P32322	PYCR1	-2.10096	-1.98601	-1.95157	-2.41328	-1.90666	-1.62764	-2.00496	-1.7109	0.113955	-0.300414
P33176	KIF5B	-0.754555	0.168691	0.198543	0.293025	-1.4571	-1.76258	-1.1497	-0.701763	0.028	1.24421
P33981	TTK	-2.33816	-2.58699	-3.1286	-3.36725	-0.241769	-0.34366	0.0537363	0.162169	0	-2.76287
P34896	SHMT1	-2.14649	-2.50166	-2.127	-1.47312	-4.25124	-1.93903	-1.75012	-2.21203	0.527706	0.476036
P35080	PFN2	0.0306572	-2.35208	0.379308	0.204528	-0.373792	0.0769393	0.364778	0.183847	0.539122	-0.49734
P35240	NF2	-2.29469	-2.62565	-2.05004	-2.00597	-3.47125	-1.78234	-1.69039	-1.65252	0.863673	-0.0949597
P35573	AGL	-1.07872	-1.04531	-1.16597	-1.32255	-1.27425	-1.2942	-0.835286	-0.584449	0.493341	-0.156091
P35613	BSG	-1.49062	-1.67633	-1.65445	-2.0903	-1.6593	-1.31098	-2.07127	-1.45701	0.685232	-0.103283
P35658	NUP214	-1.39998	-1.26053	-1.1306	-0.847338	-1.18549	-1.06626	-1.68455	-3.6425	0.337433	0.735087
P36404	ARL2	-1.69186	-2.20865	-1.97939	-1.69632	-2.07142	-2.00743	-1.90493	-1.59491	0.997195	0.000618935
P36507	MAP2K2	-3.58041	-2.19012	-2.17324	-2.37286	-2.69436	-2.19883	-2.42628	-2.31561	0.6921	-0.170383
P36551	CPOX	-0.727459	-0.615189	-1.05792	-1.44561	-0.832447	-0.76716	-1.29593	-1.40956	0.707688	0.11473
P36776	LONP1	-3.25697	-0.769041	-3.49485	0.229194	-2.72873	-2.89698	-2.87689	0.256566	0.867229	0.238592
P36871	PGM1	-1.4152	-1.7363	-1.23098	-0.796884	-2.94443	-0.972549	-1.56792	-1.00662	0.590504	0.328039
P36957	DLST	-0.228558	-0.689241	-0.62635	-0.438257	-0.274311	-0.110489	-0.414139	-0.314525	0.180561	-0.217235
P37108	SRP14	-0.35704	0.130045	-0.444142	0.0657981	-0.206	0.127457	0.00991352	0.505607	0.322751	-0.260579
P38117	ETFB	-1.83408	-1.9492	-2.12211	-2.17293	-2.67614	-2.6457	-2.21062	-2.7418	0.0265236	0.548983
P38606	ATP6V1A	1.10629	1.01781	1.22686	1.23412	1.20075	1.16091	1.30314	1.38178	0.218496	-0.115378
P39748	FEN1	-0.78517	-1.07318	-1.323	-0.840447	-0.906845	-0.59352	-1.03927	-0.674453	0.318928	-0.201926
P40616	ARL1	-1.89518	-1.48049	-1.7914	-1.62582	-2.26876	-1.28677	-1.46993	-0.932829	0.562143	-0.208648
P40937	RFC5	-1.49681	-1.51878	-1.47759	-2.10933	-1.39893	-1.52275	-1.26761	-1.21608	0.180856	-0.299286
P40938	RFC3	-1.43924	-1.66708	-3.74576	-1.01632	-0.579548	0.249871	-0.492843	-0.519689	0.0772444	-1.63155
P41227	NAA10	0.317536	0.475459	0.686406	0.505595	0.601004	0.664016	0.667019	0.827173	0.118895	-0.193554
P41250	GARS	1.61447	1.69006	1.8165	1.72204	1.57821	1.66969	1.61368	1.69993	0.27236	0.0703904
P42224	STAT1	-3.13774	-1.72699	-3.63722	-2.11334	-0.931886	-1.37412	-0.639041	-0.537768	0.0278884	-1.78312
P42695	NCAPD3	-3.61734	-3.63765	-3.33094	-2.13612	-3.58323	-2.58886	-2.71698	-2.03011	0.452763	-0.450717
P42696	RBM34	-0.230192	-1.2677	-0.650103	-0.940022	-0.820633	0.106641	-0.599983	-0.918831	0.583488	-0.213804
P43034	PAFAH1B1	0.54506	0.735792	1.00146	0.988002	0.649313	0.500019	0.639743	1.09783	0.642623	0.0958526
P43490	NAMPT	0.343357	0.880143	0.95415	0.666943	0.790175	0.839513	0.942841	0.918556	0.358483	-0.161623
P43897	TSFM	0.467898	0.04891	0.35329	0.414612	0.0808056	0.397818	0.755506	0.61608	0.508474	-0.141375
P45974	USP5	3.85892	3.95734	4.06851	4.03991	2.99142	3.16134	3.51626	3.82624	0.0465465	0.607356
P46063	RECQL	-1.52804	-1.34428	-0.951836	-0.96199	-1.42628	-2.86552	-1.60193	-1.19139	0.263704	0.574744
P46379	BAG6	1.29969	1.17337	1.27216	1.14703	1.63611	1.93957	1.44524	1.76689	0.0187912	-0.473891
P46977	STT3A	0.459123	0.616639	0.359226	0.536695	0.280345	0.674866	0.516346	0.779944	0.638683	-0.0699546
P47813	EIF1AX	-1.02892	-1.0354	-3.95295	-1.62176	-3.47175	-1.87148	-0.97338	-2.0832	0.856511	0.190193
P47985	UQCRFS1	0.831982	0.44145	0.367576	0.77884	0.19136	0.991578	0.630679	0.537001	0.940342	0.0173072
P48449	LSS	-3.09796	-1.97272	-2.141	-3.72451	-2.7704	-2.40308	-2.65134	-2.94065	0.930594	-0.0426762
P48739	PITPNB	0.306156	0.480344	-0.0169263	0.134599	0.132396	-0.146336	0.0841528	-0.0261418	0.189048	0.215026
P49006	MARCKSL1	-0.798419	-3.1908	-0.714486	-1.18507	-4.12799	-4.01576	-3.47525	-3.0306	0.0357213	2.19021
P49189	ALDH9A1	0.382561	0.877757	0.767854	0.888037	0.813281	0.550899	1.005	1.02035	0.547951	-0.118331
P49257	LMAN1	-0.834302	-0.318866	-0.173093	-0.771949	-3.09455	-1.17239	-1.57975	-1.20535	0.076964	1.23846
P49321	NASP	-1.52363	-3.38381	-1.10379	-0.850937	-3.788	-2.9234	-3.31203	-2.27904	0.129571	1.36008
P49427	CDC34	-0.247248	0.320237	0.0458971	0.268653	-4.06939	-1.1988	-1.26369	-0.763914	0.0819138	1.92083
P49454	CENPF	-1.29112	-1.17858	-1.01694	-1.35823	-3.18858	-1.82051	-2.40703	-1.2883	0.0991165	0.964883
P49458	SRP9	-0.544436	-2.99718	-3.04865	-0.635649	-0.261643	-0.127487	-0.0642589	-0.0460065	0.0918515	-1.68163
P49459	UBE2A	0.734309	-0.382902	0.0362723	-0.0151095	-3.10674	-3.89043	-3.29523	-3.31172	0	3.49417
P49591	SARS	0.0286255	0.436564	0.142037	0.262972	0.158123	0.536876	0.587851	0.633271	0.161444	-0.261481
P49642	PRIM1	-3.25555	-2.8548	-0.853376	-1.47231	-1.01113	-0.640576	-0.839513	-0.832195	0.109397	-1.27815
P49720	PSMB3	0.120007	-0.556513	-0.334176	-0.322365	0.712848	0.605341	0.713715	0.40372	0.00774312	-0.882168
P49721	PSMB2	-0.631189	-0.745056	-0.828048	-0.412753	-0.749901	-0.101464	-0.104227	-0.149778	0.129504	-0.37792
P49755	TMED10	-0.327888	-0.485526	-0.652711	-0.83742	-0.373494	-0.928149	-1.0769	-0.544049	0.518655	0.154761
P49773	HINT1	0.437497	0.865383	1.14561	1.45487	1.0198	1.50917	1.60605	0.930202	0.400191	-0.290463
P49815	TSC2	-2.63537	-4.76768	-4.10692	-2.33382	0.37048	0.459879	-0.116391	0.495653	0.00634667	-3.76335
P49821	NDUFV1	-2.04609	-2.44432	-2.06598	-4.47516	-3.72305	-2.0385	-1.56968	-1.51521	0.561932	-0.546277
P49840	GSK3A	-3.08977	-3.42042	-4.67503	-3.33166	-3.36703	-2.81624	-3.31465	-3.18233	0.334111	-0.459161
P50502	ST13	-0.563792	0.00116889	0.167715	-0.267073	-0.996624	-0.599429	-0.705098	-0.752099	0.0411576	0.597817
P50570	DNM2	-1.95782	-2.10884	-4.30625	-2.44131	-1.58922	-2.40256	-2.13173	-1.99686	0.341074	-0.673464
P51149	RAB7A	1.96465	1.9911	1.89702	2.04455	1.91821	2.24231	2.04463	2.12461	0.261433	-0.108108
P51151	RAB9A	-3.17704	-3.37688	-2.44392	-2.9944	-2.59046	-3.04714	-1.72835	-2.3408	0.200884	-0.571368
P51532	SMARCA4	-1.08937	-1.05652	-1.19794	-1.48826	-1.67042	-1.72863	-0.915073	-1.46967	0.362816	0.237924
P51571	SSR4	-0.185675	-0.304102	-0.118106	-0.21828	0.00303779	0.174547	0.198633	0.16649	0.00804082	-0.342218
P51572	BCAP31	0.126143	0.675804	1.10102	-3.22117	0.224283	0.871854	0.683129	-3.50689	0.949078	0.102355
P51610	HCFC1	1.06418	1.02327	1.19575	1.0635	1.14207	1.20087	1.17956	1.39643	0.127185	-0.143056
P51648	ALDH3A2	-1.97659	-2.96567	-2.34841	-2.13354	-4.07026	-3.26004	-3.65848	-2.62555	0.0610465	1.04753
P51665	PSMD7	-3.99849	-1.22323	-1.36447	-1.59843	-1.63988	-1.10689	-1.53402	-1.20029	0.417452	-0.675886
P51965	UBE2E1	0.0685506	-0.0792599	0.492808	-0.11188	-0.948422	-0.573991	-0.169137	-0.257912	0.0760181	0.57992
P52434	POLR2H	-0.0976247	-1.00803	-3.97961	-0.535023	-0.780935	-0.642653	-0.232936	-0.0111092	0.376357	-0.988165
P52732	KIF11	-1.33695	-2.10716	-1.58859	-1.82634	-1.20884	-1.28041	-1.35033	-1.69182	0.199147	-0.331908
P52789	HK2	-4.19043	0.010479	-0.747704	0.387235	-0.507231	0.244001	-3.00275	-0.426832	0.888714	-0.211904
P52888	THOP1	-1.10993	-2.88652	-1.40673	-1.12532	-3.89227	-2.75586	-1.27923	-1.5835	0.416244	0.74559
P53004	BLVRA	-2.61628	-1.92494	-1.4385	-1.52571	-5.05585	-2.70138	-3.3702	-3.96252	0.0391661	1.89613
P53350	PLK1	-1.17146	-3.82408	-1.36722	-4.33304	-1.36119	-3.30354	-1.02916	-1.34648	0.452533	-0.913863
P53582	METAP1	-0.99453	-0.907222	-1.18254	-1.19895	-1.1382	-0.220485	-0.299871	-0.617393	0.104717	-0.501824
P53597	SUCLG1	1.71023	0.693224	1.49365	1.33372	1.36777	1.65796	1.54411	1.61483	0.404643	-0.238459
P53985	SLC16A1	3.21555	2.40837	2.46586	3.07797	3.13199	2.93196	2.77392	3.05084	0.506403	-0.180239
P53990	IST1	-1.3239	-1.53813	-1.16376	-1.24914	-1.38968	-1.18368	-1.17802	-0.933054	0.337669	-0.147623
P53992	SEC24C	-1.60094	-1.8273	-2.87729	-2.0898	-2.3517	-3.51255	-3.72814	-4.29617	0.0608976	1.37331
P54578	USP14	-4.09034	-0.718544	-0.491057	-0.263147	-0.393546	-0.518005	-0.403387	-0.349769	0.389701	-0.974595
P54709	ATP1B3	-1.5726	-4.22756	-2.89101	-1.98462	-3.53903	-2.28712	-2.42416	-3.91381	0.671084	0.372083
P54727	RAD23B	-0.133791	0.578472	1.26038	1.16873	0.448981	1.01535	0.777643	1.45496	0.663407	-0.205786
P54819	AK2	0.367634	-0.287322	-0.270665	0.455083	0.153151	-0.113308	-0.0447528	-0.102726	0.72218	0.0930915
P55011	SLC12A2	1.31548	0.67268	0.301753	0.820278	-1.10765	-2.48781	-1.81502	-3.56173	0.0106102	3.0206
P55036	PSMD4	1.51311	1.89722	1.86088	1.59336	0.706761	0.862224	1.23247	1.45572	0.0395584	0.651851
P55039	DRG2	-1.11877	-0.852112	-0.518334	-1.15369	-0.969946	-0.861662	-0.864551	-1.17563	0.780391	0.057219
P55735	SEC13	0.319041	-0.167544	0.09163	-0.150441	0.207308	-0.100964	0.0796142	0.412753	0.513051	-0.126506
P55854	SUMO3	-3.46084	-3.60128	-0.260141	-3.4852	1.67348	-3.71576	2.36076	-0.108342	0.188906	-2.7544
P56134	ATP5J2	-1.17405	-1.95412	-1.99181	-1.22589	-1.21246	-1.21685	-1.10953	-0.970252	0.14305	-0.459191
P56545	CTBP2	-0.486489	-0.820718	-1.21008	-0.788207	-3.17091	-1.23723	-0.663373	-0.813611	0.389367	0.644907
P57088	TMEM33	-0.763438	-0.758713	-1.08141	-1.06454	-0.670367	-0.494209	-0.545459	-0.599357	0.0345907	-0.339677
P58546	MTPN	-0.344291	-3.54382	0.170271	-0.471407	-1.0653	-3.87169	-3.13209	-3.43729	0.187653	1.82928
P59998	ARPC4	-0.68047	-0.441301	-0.180791	-0.376138	-0.301197	-0.502888	-0.284783	-0.526381	0.911449	-0.015862
P60510	PPP4C	-0.666326	-0.744773	-1.3405	-1.05962	-0.942675	-0.618449	-0.615355	-0.980128	0.473662	-0.163652
P60604	UBE2G2	-0.441268	-0.00773685	-0.0735551	-0.0230735	-0.814052	-1.1223	-0.517217	-0.655723	0.0246344	0.640915
P60981	DSTN	0.447129	0.828862	1.04127	0.481962	0.965831	0.795034	0.955176	1.34221	0.195644	-0.314757
P61006	RAB8A	-0.0947598	-0.015046	-0.268449	-0.101003	-0.235064	0.365033	0.211562	0.044706	0.231001	-0.216374
P61019	RAB2A	-0.308211	-0.412815	-0.159634	-0.127232	-0.317093	-0.580935	-0.448612	-0.494168	0.090071	0.208229
P61020	RAB5B	-2.5081	-2.83235	-3.27382	-2.78931	-2.59853	-3.43486	-2.98207	-3.54285	0.391092	0.288678
P61026	RAB10	1.18157	1.97327	1.63159	1.91792	1.44083	1.51706	2.04913	1.59957	0.925785	0.0244363
P61077	UBE2D3	1.59426	1.69179	2.059	1.86189	0.711568	1.1584	1.02443	1.24901	0.0126434	0.765883
P61081	UBE2M	-0.14672	0.444399	0.16969	0.144663	-0.252203	0.293697	0.0705662	0.443627	0.948513	0.0140864
P61086	UBE2K	0.625044	0.515311	0.543342	0.657792	-3.29416	-3.6497	-1.37653	-0.887414	0.020254	2.88732
P61088	UBE2N	3.3824	3.49916	3.98198	3.7458	1.46876	1.65479	1.71436	2.20459	0	1.89171
P61106	RAB14	1.36513	1.44406	1.46521	1.40459	1.27163	1.50176	1.62451	1.18104	0.845422	0.0250122
P61163	ACTR1A	0.880595	1.2169	0.957699	1.35831	0.656985	1.1362	1.06866	1.22113	0.685444	0.08263
P61221	ABCE1	2.06435	2.20774	2.06168	1.99009	2.40386	2.32512	2.31659	2.46977	0.0122462	-0.29787
P61421	ATP6V0D1	-1.22059	-1.84926	-1.60216	-3.51432	-4.53648	-2.89311	-2.83527	-4.00039	0.101022	1.51973
P61586	RHOA	0.296129	0.553162	0.664306	0.442028	0.802525	0.406085	0.514933	0.951435	0.337301	-0.179838
P61604	HSPE1	-1.78268	-2.01362	-4.10466	-1.69893	-1.68502	-1.23592	-1.6081	-1.17836	0.204806	-0.973121
P61619	SEC61A1	-3.77467	-1.29492	-1.39901	-3.51882	-3.08955	-2.65749	-3.22591	-1.27324	0.944517	0.0646946
P61923	COPZ1	-1.39102	-1.11349	-1.20335	-1.08317	-1.21728	-0.585675	-1.05482	-1.10288	0.294572	-0.207595
P61960	UFM1	-2.78535	-3.21807	-3.70376	-1.95622	-2.48135	-3.39492	-3.8412	-3.75622	0.454836	0.452576
P61962	DCAF7	0.380778	0.663817	0.374767	0.805841	0.591164	0.525218	1.08406	0.937856	0.297489	-0.228274
P61970	NUTF2	-2.88534	-1.34033	-1.17549	-0.951699	-0.951953	-1.20006	-0.942508	-0.182084	0.228213	-0.769066
P62191	PSMC1	0.133854	0.362278	0.0990769	0.192875	0.660084	0.589043	0.447274	0.655536	0.0120606	-0.390963
P62195	PSMC5	0.766531	0.78629	0.791903	0.972068	0.573744	0.933828	0.8426	0.729547	0.593392	0.0592685
P62308	SNRPG	0.0406703	0.747003	-3.62434	0.776696	0.441893	-3.77501	0.504132	0.703118	0.992155	0.0164764
P62318	SNRPD3	1.91417	1.01298	1.43769	1.55938	1.61786	1.69658	2.03921	1.68658	0.293609	-0.279001
P62487	POLR2G	-1.45586	-1.75184	-1.99252	-1.33431	-1.12617	-0.658296	-0.716718	-0.453311	0.0178266	-0.895008
P62495	ETF1	0.422274	0.28605	0.155107	0.250549	0.235698	0.171414	0.436446	0.471956	0.656581	-0.0503831
P62633	CNBP	-1.06801	-1.04905	-3.6867	-1.4297	-3.43551	-2.59009	-4.53829	-4.55542	0.0823846	1.97146
P62834	RAP1A	-2.2724	-4.23829	-1.54189	-1.54551	-2.01986	-1.44054	-1.68025	-1.68041	0.391945	-0.694258
P63000	RAC1	1.46757	1.60848	1.84444	1.58832	1.5988	1.93573	1.95246	1.96478	0.142526	-0.235735
P63165	SUMO1	4.19749	3.40371	4.13967	3.90765	3.47356	3.43473	2.27383	3.33535	0.100786	0.782764
P63167	DYNLL1	-4.02356	0.282409	-3.32394	-3.86488	-2.9864	-0.230067	0.11718	-0.0133599	0.230474	-1.95433
P63241	EIF5A	2.51622	2.27098	2.20541	2.66954	2.01248	2.39578	1.74268	2.24406	0.182621	0.316788
P63279	UBE2I	-2.12379	-1.65992	-2.15092	-2.98854	-3.68781	-2.84246	-4.1332	-3.89222	0.031203	1.40813
P67775	PPP2CA	0.766465	0.926518	0.944834	0.839775	0.31245	0.120304	1.05826	0.844129	0.313843	0.285613
P68036	UBE2L3	1.39548	2.00334	2.00489	2.58909	-0.417848	-0.905221	0.141905	-0.716922	0.00783333	2.47272
P69849	NOMO3	0.953859	0.552983	0.453955	0.972352	1.18278	1.05838	1.16033	1.07134	0.0608276	-0.384923
P78316	NOP14	-3.5048	-3.63207	-3.96839	-4.33395	-3.6883	-2.74136	-3.10304	-3.29794	0.0908833	-0.652142
P78344	EIF4G2	-3.53483	-1.59465	-3.71069	-3.45739	0.2214	-0.27568	-0.151094	-0.260054	0.00829474	-2.95803
P78346	RPP30	-0.342769	-0.510444	-0.818528	-0.462808	-0.145775	0.106473	0.177625	0.407292	0.0179302	-0.670041
P78406	RAE1	-0.179351	0.00272416	-0.195371	-0.277561	0.211864	0.308664	0.638552	0.51053	0.0124375	-0.579792
P84095	RHOG	-0.833363	-1.26921	-1.78541	-2.90043	-1.39394	-0.923873	-1.07792	-1.61934	0.453535	-0.443335
P86791	CCZ1	-4.00425	-2.62754	-2.51385	-2.54089	-2.43391	-3.42624	-2.36357	-3.04857	0.849658	-0.103562
P98170	XIAP	-1.71803	-1.1813	-1.07074	-1.73886	-2.07431	-1.32288	-1.24173	-0.91489	0.912297	-0.0387806
Q00013	MPP1	-3.04105	-2.89687	-4.13418	-2.77975	-3.5076	-2.82819	-2.73188	-2.47644	0.488724	-0.326934
Q00341	HDLBP	-0.770787	0.325523	0.163291	0.0138993	0.857044	0.952078	1.03278	0.980209	0.0205026	-1.02255
Q00535	CDK5	-2.36128	-2.33204	-1.25657	-2.3261	-2.0308	-1.41951	-1.37707	-1.83392	0.309748	-0.403672
Q00653	NFKB2	-4.3947	-1.42389	-4.52293	-3.09862	-0.221107	-0.618734	-0.347368	-0.16877	0.0206425	-3.02104
Q01085	TIAL1	-0.820316	-0.453039	-1.12482	-0.892227	-1.70093	-0.828413	-1.21948	-0.806389	0.320135	0.316202
Q01130	SRSF2	-0.410977	-0.558129	0.00377523	-0.347457	-1.09862	-1.33206	-1.10466	-1.03382	0.00704545	0.814094
Q01518	CAP1	-2.24831	-1.90257	-1.9161	-1.88819	-2.11755	-2.93289	-3.59807	-2.35236	0.109731	0.761427
Q01968	OCRL	-2.27021	-2.21406	-1.80717	-1.92295	-1.92252	-1.34006	-1.92357	-2.19328	0.430464	-0.208741
Q01970	PLCB3	-2.04873	-0.253635	-0.0140266	0.227096	-3.30351	-3.4363	-2.0431	-4.18692	0.0220657	2.72013
Q02218	OGDH	-3.77864	-3.90943	-3.34628	-4.08701	-2.39426	-2.07192	-2.3627	-2.64366	0.00709434	-1.41221
Q02750	MAP2K1	-4.08556	-3.84392	-2.3873	-3.92703	-2.40138	-3.43136	-2.57256	-3.21106	0.271429	-0.656862
Q02809	PLOD1	-2.80536	-3.52603	-3.61271	-1.83334	-3.26598	-2.98654	-1.47815	-1.68739	0.441045	-0.589846
Q04206	RELA	-3.42048	-3.57942	-0.898408	-1.73788	-1.27425	-1.1185	-1.19979	-1.32479	0.176633	-1.17971
Q04323	UBXN1	1.26245	1.2392	1.35495	1.25901	1.80163	1.63275	1.82227	1.77015	0	-0.477795
Q04724	TLE1	-1.98273	-1.89969	-3.59372	-2.25551	-1.70139	-2.01904	-2.64054	-2.01728	0.528901	-0.338345
Q05086	UBE3A	-0.751063	-0.861875	-0.544498	-0.448591	-3.9426	-3.38327	-1.59428	-4.01229	0.0170932	2.5816
Q05655	PRKCD	-3.16655	-2.5807	-2.42032	-2.68752	-3.85153	-2.78683	-2.84457	-4.33756	0.180446	0.74135
Q06203	PPAT	0.0137877	0.104299	-0.00361476	-0.181124	0.0468709	0.137793	0.283469	0.465127	0.103732	-0.249978
Q06210	GFPT1	-1.45016	-1.2176	-1.06872	-1.10964	-1.10442	-1.31919	-1.33639	-0.731678	0.660121	-0.0886107
Q06265	EXOSC9	-1.58753	-1.56232	-1.39013	-1.21877	-1.29623	-1.01099	-0.908117	-0.752807	0.046393	-0.447654
Q07666	KHDRBS1	1.79338	1.74481	1.85317	1.71544	1.91368	1.55908	1.62025	1.90458	0.824818	0.0273053
Q07864	POLE	-4.457	-4.08452	-3.56884	-1.111	-0.592722	-0.483365	-0.430129	-0.297578	0.026541	-2.85439
Q08257	CRYZ	-0.740755	-0.967849	-1.50443	-1.07658	-1.72717	-0.881915	-3.89022	-0.804038	0.415685	0.753433
Q0VDF9	HSPA14	-3.10806	-2.52162	-2.00783	-1.32744	-1.58629	-1.40122	-1.30538	-0.622326	0.0986992	-1.01243
Q10471	GALNT2	-2.49326	-2.22813	-2.19699	-2.28545	-2.9085	-2.76766	-2.4971	-2.2912	0.131521	0.315158
Q10567	AP1B1	-0.357937	0.14173	0.231752	-0.226296	-0.807924	-0.364968	-0.263768	-0.227338	0.164281	0.363312
Q10570	CPSF1	-1.17925	-1.34968	-1.50566	-1.03959	-1.4888	-1.1156	-1.02033	-1.01999	0.556784	-0.107366
Q10713	PMPCA	0.20098	0.523044	-0.0255298	0.117529	0.235727	0.600365	0.438629	0.291451	0.297961	-0.187537
Q12769	NUP160	-0.452611	-0.585362	-0.603907	-0.570719	-0.441159	-0.0996666	-0.0956526	-0.143247	0.022381	-0.358218
Q12789	GTF3C1	-0.793444	-0.769198	-0.914177	-0.673645	-0.792905	-0.343777	-0.539151	-0.22076	0.0983099	-0.313468
Q12792	TWF1	-4.23273	-1.93822	-1.422	-1.97873	-3.85449	-2.0963	-2.24482	-1.78256	0.911012	0.101623
Q12824	SMARCB1	-4.33158	-1.9288	-4.11771	-1.90383	-1.67197	-1.72472	-1.93631	-3.26654	0.337579	-0.920595
Q12834	CDC20	-1.50948	-3.09806	-0.98102	-0.919867	-1.43127	-0.729158	-0.927976	-1.03025	0.363579	-0.597443
Q12849	GRSF1	-0.917783	-1.1065	-1.05797	-1.20789	-2.12098	-2.95692	-2.17184	-2.12669	0.00696629	1.27157
Q12904	AIMP1	-1.42299	-1.67595	-1.33661	-1.54188	-1.44033	-4.1589	-1.33292	-2.44242	0.308775	0.849282
Q12907	LMAN2	-1.6121	-1.4354	-2.62044	-1.65115	-1.69389	-1.67435	-1.58743	-1.41245	0.485343	-0.237746
Q12986	NFX1	-3.45916	-4.6649	-1.83943	-2.91114	0.730848	0.968908	0.707017	0.229596	0.007	-3.87775
Q13011	ECH1	-0.636851	-0.462893	-0.645101	-0.574327	-0.966702	0.010007	-0.276986	0.151346	0.331021	-0.30921
Q13045	FLII	-1.31549	-1.37902	-1.30324	-3.68888	-1.57102	-0.882514	-1.45625	-1.58516	0.472511	-0.547919
Q13049	TRIM32	-1.86701	-1.86676	-2.88721	-1.89284	-1.64286	-1.1671	-2.11263	-1.2914	0.188276	-0.574957
Q13085	ACACA	-3.14479	-3.07153	-1.50385	-1.8624	-1.58023	-1.70722	-1.20729	-0.991381	0.104514	-1.02411
Q13098	GPS1	-0.055353	0.466967	0.694244	0.64542	-2.51882	-0.812219	-1.732	-0.708772	0.02128	1.88077
Q13112	CHAF1B	-3.63	-2.25839	-1.47402	-1.33788	-0.55529	-1.57804	-1.86684	-1.61491	0.309564	-0.771303
Q13126	MTAP	-1.59583	-0.570363	-0.810725	-0.321074	-1.24407	-0.316848	-0.451636	-0.700805	0.73559	-0.146158
Q13131	PRKAA1	-2.60118	-2.4288	-1.75787	-2.36671	-2.15904	-1.30615	-1.6996	-2.31352	0.264692	-0.419066
Q13148	TARDBP	2.27785	2.00383	2.22812	2.05373	2.01065	2.12184	2.37244	2.23916	0.722885	-0.0451431
Q13155	AIMP2	0.144604	-0.19133	0.285528	0.183855	0.214675	-0.13228	0.0427569	0.431697	0.859058	-0.0335484
Q13177	PAK2	-1.43986	-1.98363	-1.70457	-2.38347	-4.28101	-1.15149	-1.93344	-2.13117	0.55774	0.496399
Q13233	MAP3K1	0.991353	0.985798	1.3643	1.38259	-0.0418699	0.552926	0.60338	0.590459	0.0236147	0.754787
Q13257	MAD2L1	-3.43801	-0.992879	-0.964221	-0.883726	-1.29322	-0.885329	-0.989989	-1.0964	0.513283	-0.503475
Q13330	MTA1	-0.16958	-0.301916	-0.506965	-0.175011	-0.481771	-0.121901	0.257252	-0.169251	0.454897	-0.15945
Q13356	PPIL2	-3.19306	-3.63463	-1.84872	-2.29262	-1.73163	-1.88601	-1.976	-2.30222	0.176116	-0.768293
Q13404	UBE2V1	-1.34792	-4.2793	-0.901892	-0.912922	-3.14496	-0.794782	-0.678867	-0.753233	0.675422	-0.517549
Q13409	DYNC1I2	-1.90456	-3.93192	-1.44561	-3.18021	-3.79063	-1.76589	-1.94806	-2.16908	0.830801	-0.197156
Q13418	ILK	-0.860771	-1.30705	-1.93529	-1.40022	-0.879341	-0.190836	0.121886	-0.496916	0.0410256	-1.01453
Q13501	SQSTM1	3.30683	3.37082	3.43813	3.09884	2.82486	2.98878	3.23414	3.71448	0.656286	0.113089
Q13557	CAMK2D	-0.450965	-0.436265	-0.865521	-1.29883	-1.14145	-1.06041	-0.929174	-0.759063	0.449278	0.209629
Q13564	NAE1	-2.05565	-2.87587	-1.90859	-3.70143	-2.22878	-1.77026	-1.63519	-2.19983	0.235245	-0.67687
Q13610	PWP1	-3.53343	-3.71078	-2.25944	-3.96725	-2.73834	-1.65034	-2.0667	-1.47333	0.0540159	-1.38555
Q13616	CUL1	-0.858269	-0.727467	-0.600607	-0.635649	-3.59893	-1.04619	-1.0547	-0.472718	0.337836	0.837637
Q13617	CUL2	-2.37153	-1.69915	-1.60452	-1.71517	-2.47467	-3.69801	-1.60876	-1.92377	0.345272	0.578712
Q13618	CUL3	-1.11598	-0.81948	-0.760551	-1.22595	-1.67926	-1.14496	-0.842468	-1.0641	0.442235	0.202206
Q13724	MOGS	-2.00705	-2.41169	-1.82851	-2.00853	-4.10745	-2.07102	-1.97044	-2.24768	0.414187	0.535203
Q13765	NACA	1.45231	1.87751	2.13271	1.80014	2.03697	2.01349	1.80822	1.88145	0.516678	-0.119368
Q13823	GNL2	-0.442356	-1.07341	-1.15237	-0.35846	-0.725011	-0.100765	-0.215909	0.1454	0.15191	-0.532578
Q13907	IDI1	1.06722	1.30078	1.52912	1.48203	1.45957	1.42463	1.67788	1.97572	0.184171	-0.289663
Q14019	COTL1	-1.20771	-0.938464	-0.743587	-0.834135	-0.969763	-0.489103	-0.567687	-0.771223	0.227644	-0.231531
Q14145	KEAP1	-1.53096	-2.22837	-1.85404	-2.51287	-2.45471	-2.04189	-1.9986	-1.72363	0.939022	0.0231486
Q14149	MORC3	-3.6204	-0.88991	-0.953644	-0.912476	-3.40516	-1.25611	-1.344	-0.681065	0.940544	0.0774757
Q14166	TTLL12	1.07333	1.18432	1.19807	1.23275	0.690724	1.05984	1.11882	1.48865	0.685741	0.082606
Q14181	POLA2	-1.31687	-1.10107	-1.36356	-1.08439	-1.24734	-0.488713	-1.28947	-0.85277	0.331398	-0.246901
Q14203	DCTN1	-3.39514	-1.21475	-1.1975	-3.60142	-2.97285	-1.21032	-2.51025	-4.17713	0.746209	0.365437
Q14331	FRG1	-2.30479	-3.24869	-2.91387	-3.58229	-1.2507	-1.57129	-4.0279	-1.95679	0.340166	-0.810743
Q14534	SQLE	-0.642646	-0.893611	-0.758164	-0.82544	-1.97064	-2.05613	-3.70371	-3.66989	0.0191957	2.07013
Q14669	TRIP12	0.18831	0.076454	0.208189	-0.00839271	-2.00818	-0.615308	-1.43763	-1.0589	0.0150573	1.39614
Q14674	ESPL1	-1.64117	-2.23879	-4.51527	-2.40057	-2.17779	-2.62475	-2.56344	-2.35675	0.737132	-0.268268
Q14676	MDC1	-1.1009	-3.23184	-2.98488	-1.3068	-1.25245	-0.642549	-1.51753	-1.8786	0.285894	-0.833325
Q14677	CLINT1	-0.391537	-0.274405	-1.00705	-0.817704	-1.0438	-3.22875	-3.59514	-0.48845	0.167099	1.46636
Q14680	MELK	-2.25114	-4.1366	-2.53657	-2.05156	-1.73651	-1.45852	-1.20583	-2.01999	0.108795	-1.13875
Q14692	BMS1	-0.128457	-0.694288	-1.09059	-0.418394	-2.53463	-0.457185	-0.364307	-0.305871	0.638836	0.332566
Q14694	USP10	-0.413376	-0.861522	-0.458942	-0.166226	-0.956504	-0.502624	-0.0643485	-0.493333	0.913539	0.0291859
Q14781	CBX2	-3.02081	-2.49658	-3.07456	-2.67661	-2.9784	-3.55707	-2.52748	-2.54806	0.80676	0.085615
Q14807	KIF22	-1.33433	-1.14388	-1.37843	-0.949282	-0.703955	-0.136369	-0.221496	-0.563549	0.0147383	-0.795139
Q14839	CHD4	-0.690777	-0.503726	-0.832125	-0.600504	-1.04124	-1.10983	-0.738823	-0.327285	0.528107	0.147512
Q14966	ZNF638	-1.84951	-2.23762	-2.13709	-2.3547	-2.01866	-2.54885	-2.33821	-2.46683	0.32332	0.19841
Q14978	NOLC1	-0.684697	-0.814004	-0.512343	-0.917173	-0.421795	-0.716154	-0.901636	-2.83187	0.478904	0.485809
Q15003	NCAPH	0.373707	0.585417	0.704952	0.564002	0.619456	0.299071	0.799167	0.925169	0.575575	-0.103696
Q15008	PSMD6	-2.41084	-3.96973	-3.70857	-2.18826	-3.74169	-1.54753	-2.07842	-2.53667	0.46321	-0.59327
Q15018	FAM175B	-1.10597	-2.99715	-3.32693	-1.50574	-2.44885	-3.86347	-3.50399	-4.22899	0.154523	1.27738
Q15019	2018-09-02	1.90292	2.06174	1.76215	1.96178	1.80629	1.82331	1.80042	1.90681	0.302083	0.0879388
Q15020	SART3	-1.57293	-1.96482	-1.68838	-2.1463	-3.71136	-2.50155	-3.06223	-1.74307	0.129301	0.911442
Q15022	SUZ12	-2.01354	-3.53154	-2.03061	-1.7941	-3.63284	-1.85329	-1.78097	-1.82926	0.921242	-0.0683581
Q15024	EXOSC7	-1.55727	-1.70169	-1.43698	-4.14093	-4.62752	-2.27482	-2.78017	-2.28463	0.463024	0.782568
Q15036	SNX17	-1.91059	-1.78312	-3.31895	-2.06638	-1.75749	-2.08374	-1.48124	-1.11039	0.215549	-0.661546
Q15043	SLC39A14	-0.368617	-0.0513749	-0.00962751	0.192318	-3.78529	-4.41511	-0.686744	-2.91827	0.0332655	2.89203
Q15047	SETDB1	-1.40248	-1.46007	-1.74576	-1.31056	-3.52496	-1.99108	-1.55077	-1.90097	0.196654	0.762225
Q15050	RRS1	-0.311803	-0.542796	-0.384121	0.227252	-0.175302	-0.192005	-0.809366	-0.531635	0.527482	0.17421
Q15058	KIF14	-1.32182	-3.50293	-1.69294	-2.02483	-1.31848	-0.588752	-0.547195	-0.751815	0.0735945	-1.33407
Q15061	WDR43	-0.141555	-0.323822	0.262485	0.210833	0.372653	0.0976863	0.363868	0.4613	0.142617	-0.321892
Q15102	PAFAH1B3	-2.61315	-4.32543	-2.67106	-3.8541	-3.42934	-2.69372	-2.67853	-2.67406	0.398182	-0.49702
Q15154	PCM1	2.28788	2.21916	2.08427	2.38968	1.41785	1.27589	1.26275	1.58588	0	0.859659
Q15181	PPA1	2.02723	1.57748	2.03088	2.06861	2.00424	2.14425	1.76392	2.43892	0.475847	-0.161783
Q15185	PTGES3	2.58967	2.27232	2.80087	2.4569	2.25508	2.25212	2.44012	2.45525	0.263404	0.179296
Q15286	RAB35	-0.231479	0.183746	-0.124081	0.270619	0.273243	0.431199	-0.0227796	0.103346	0.376804	-0.171551
Q15287	RNPS1	-1.77996	-1.94567	-1.65722	-1.35105	-3.05687	-2.19081	-2.03956	-2.14833	0.0788923	0.675417
Q15369	TCEB1	-0.400761	0.231425	0.111566	0.106347	-0.280627	0.743488	1.09245	0.469343	0.237824	-0.494019
Q15370	TCEB2	0.0501966	0.106234	-0.0486935	-0.172978	-0.0510034	-0.0645523	-0.026113	0.120262	0.900289	-0.0109583
Q15382	RHEB	-1.04064	-0.878742	-0.805851	-0.595516	-1.34068	-0.966467	-0.714638	-1.06343	0.337241	0.191118
Q15392	DHCR24	0.507435	0.612301	0.570766	0.492526	0.284512	0.663221	0.597251	0.704032	0.889243	-0.0164969
Q15428	SF3A2	-1.24219	-1.18048	-0.778778	-2.9357	-3.49004	-0.275904	-3.39273	-2.9844	0.369735	1.00148
Q15436	SEC23A	0.0453355	0.465326	0.263576	-0.0404568	0.188116	0.298556	0.172547	0.661146	0.464886	-0.146646
Q15555	MAPRE2	-4.07393	-3.33812	-1.45739	-1.44021	-1.2166	-1.54341	-1.51588	-1.21191	0.180084	-1.20546
Q15637	SF1	-0.798224	-1.79406	-1.00318	-1.42815	-2.86134	-1.97659	-3.92949	-3.006	0.0292016	1.68745
Q15645	TRIP13	-3.914	-4.1232	-2.52917	-3.21353	-2.77668	-3.0719	-2.57306	-3.41752	0.337946	-0.485185
Q15738	NSDHL	0.546738	0.185428	0.117589	0.220862	0.248265	0.338345	0.372392	0.648154	0.406478	-0.134135
Q15758	SLC1A5	0.0419446	0.204769	0.0242819	-0.222883	-0.730415	-1.03443	-0.660962	-0.71015	0.00708197	0.796018
Q15773	MLF2	-0.975077	-0.912701	-1.22075	-1.00069	-3.96753	-2.80067	-0.887257	-0.844678	0.264805	1.09773
Q15813	TBCE	-3.43245	-3.589	-2.85024	-3.48426	-2.62693	-3.36287	-2.1874	-2.23316	0.100924	-0.736397
Q15819	UBE2V2	-3.46921	-3.05538	-2.36952	-3.8641	-4.3214	-3.47683	-3.15338	-2.65863	0.718037	0.213009
Q15843	NEDD8	0.0881284	-0.764298	0.368082	-0.335234	1.73845	1.66062	1.17505	0.95232	0.0120863	-1.54244
Q16181	2018-09-07	1.68562	1.70756	1.60025	1.57317	1.4344	1.37118	1.59676	1.92364	0.702172	0.0601541
Q16186	ADRM1	-0.295655	0.106716	0.855234	-0.122283	0.324619	-2.37473	-4.53188	-4.01114	0.0834553	2.78428
Q16222	UAP1	-1.57152	-1.53986	-1.37619	-1.51588	-2.46244	-1.42484	-1.6229	-1.40824	0.467734	0.228746
Q16513	PKN2	-0.792303	-0.819763	-0.905974	-0.984779	-0.668592	-0.301159	-0.576391	-0.43599	0.02075	-0.380172
Q16543	CDC37	-0.91198	-1.14019	-0.675165	-1.17785	-4.25352	-3.38641	-3.16095	-2.08664	0.0134722	2.24559
Q16630	CPSF6	-3.58385	-1.73115	-1.17235	-1.64167	-3.31083	-1.2172	-3.21092	-4.18535	0.354098	0.948817
Q16763	UBE2S	0.145993	0.928134	0.916103	0.471124	-1.42247	-0.597175	-0.912904	-1.06507	0.0068	1.61474
Q16795	NDUFA9	-3.26016	-3.65815	-1.50732	-1.44267	-3.45812	-1.67408	-1.92425	-1.63523	0.745284	-0.29415
Q16836	HADH	0.419624	0.5506	0.52264	0.852816	0.742893	0.736337	0.737082	0.723165	0.220522	-0.148449
Q16850	CYP51A1	1.31304	1.52084	1.44104	1.65102	1.21133	0.90801	1.19961	1.19414	0.0346807	0.353213
Q16851	UGP2	-4.14347	-2.4719	-4.27453	-3.1886	-3.45132	-2.83552	-2.78615	-1.90663	0.256351	-0.774724
Q2NL82	TSR1	0.0157305	0.427455	0.107212	0.213267	0.0443707	-0.20881	0.250094	0.390781	0.714594	0.0718074
Q3MHD2	LSM12	-1.35361	-1.77215	-1.09733	-1.77322	-2.30168	-1.55909	-1.62407	-1.10976	0.680462	0.149572
Q3SXM5	HSDL1	-2.90294	-3.26321	-2.61377	-3.17245	-2.93685	-3.41526	-3.36296	-4.06348	0.204812	0.456546
Q49A26	GLYR1	-2.19763	-2.13283	-2.12804	-2.01451	-1.91259	-1.95628	-1.96467	-2.23209	0.326194	-0.101841
Q4G0N4	NADK2	-3.11197	-3.87534	-2.53992	-3.43677	-2.64855	-3.63812	-2.10207	-1.89856	0.276271	-0.669175
Q53GS9	USP39	-1.76903	-2.17986	-1.92234	-1.65971	-2.50895	-2.16525	-2.16602	-1.73915	0.288265	0.262105
Q53H12	AGK	-1.53676	-1.71119	-1.45725	-1.75074	-3.42582	-1.69966	-0.945317	-0.848862	0.871453	0.11593
Q53H96	PYCRL	-1.3093	-1.45313	-1.23407	-1.79876	-2.6916	-1.98083	-1.98065	-1.41214	0.147862	0.56749
Q5JRX3	PITRM1	-1.94521	-1.87276	-0.434859	-2.01847	-3.74119	-1.74015	-1.73399	-2.29211	0.294683	0.809032
Q5JTH9	RRP12	-2.40796	-2.92667	-3.03707	-1.64942	-3.04778	-2.50743	-3.64927	-2.50232	0.418382	0.421423
Q5JTW2	CEP78	-2.12246	-3.43984	-4.23054	-3.07262	-3.0273	-2.63214	-4.70277	-2.6738	0.953808	0.0426359
Q5QJE6	DNTTIP2	-1.31598	-1.12254	-1.76042	-0.803728	-1.39064	-0.735711	-0.925933	-0.964848	0.417789	-0.246384
Q5R3I4	TTC38	-2.26863	-2.65373	-2.51525	-2.8387	-3.77438	-2.08981	-1.9236	-1.91774	0.806367	-0.142696
Q5SY16	NOL9	0.0985898	-0.202548	-0.879071	-0.556765	-0.13511	-0.0993662	-0.191901	-0.211837	0.400759	-0.225395
Q5T440	IBA57	-1.5508	-1.10976	-2.02914	-1.56654	-1.53557	-1.05993	-1.55379	-0.94024	0.34064	-0.29168
Q5T4S7	UBR4	2.48098	2.46272	2.4787	2.59654	2.1034	1.90423	1.9376	2.15564	0.00659649	0.479518
Q5T653	MRPL2	0.354462	-0.178385	-0.0675274	0.360976	0.606072	1.19994	0.942044	0.966713	0.0180113	-0.81131
Q5TDH0	DDI2	0.589879	0.418291	0.0866055	0.38038	-0.100745	0.0103689	0.33841	0.529722	0.437899	0.17435
Q5TFE4	NT5DC1	-1.6997	-1.61085	-1.22774	-1.00922	-2.29726	-1.905	-1.45582	-1.89439	0.123404	0.501241
Q5VV42	CDKAL1	-1.76921	-1.52817	-4.28236	-1.56154	-1.15894	-0.46359	-0.700283	-1.18142	0.134187	-1.40926
Q5VWZ2	LYPLAL1	-2.76095	-2.43627	-3.592	-2.80778	-2.62471	-1.92396	-2.94487	-2.27452	0.278005	-0.457233
Q5W0B1	RNF219	-1.16036	-2.23399	-3.61905	-1.22762	-0.9031	0.765832	0.367744	0.0573065	0.0466108	-2.1322
Q68CQ4	DIEXF	-1.97441	-2.50681	-2.17684	-2.11991	-2.51534	-1.65594	-1.65009	-1.61827	0.285778	-0.334581
Q6IA86	ELP2	-0.796957	-0.817572	-0.728806	-0.936637	0.176011	-0.818569	-0.585401	-1.06581	0.466799	-0.246551
Q6L8Q7	PDE12	0.220453	0.734163	0.548113	0.528157	0.543785	0.656622	0.561838	0.969969	0.337445	-0.175332
Q6NSI4	CXorf57	0.0934702	-1.20397	-0.819838	-0.311855	-0.0721154	0.133999	-0.0337712	-0.267731	0.199047	-0.500645
Q6NUM9	RETSAT	-1.58337	-1.50008	-1.17021	-1.27353	-4.76721	-1.89292	-3.76575	-3.59553	0.0331387	2.12356
Q6NXE6	ARMC6	-2.79044	-3.43531	-3.0151	-0.977916	0.282273	-0.0188011	-0.471686	-0.502787	0.0209436	-2.37694
Q6P1J9	CDC73	0.937125	0.882621	1.03934	1.04774	1.32111	1.69349	1.66095	1.41327	0.00942857	-0.545497
Q6P1K8	GTF2H2C	-4.11205	-2.34378	-1.41032	-2.52927	-1.86591	-1.65124	-1.45793	-1.92657	0.236439	-0.873444
Q6P1M0	SLC27A4	-1.81986	-1.79394	-1.93916	-2.42084	-2.28838	-1.98957	-1.25845	-1.79822	0.616389	-0.159794
Q6PCD5	RFWD3	-0.976517	-0.805016	-0.937744	-0.903197	0.0484595	0.0154087	-0.405079	-0.426262	0.0109091	-0.71375
Q6PIY7	PAPD4	-3.79136	-3.20019	-3.46341	-4.38415	-4.17831	-3.40827	-3.5845	-3.95483	0.851141	0.0716998
Q6PJG6	BRAT1	-1.66142	-2.93723	-3.03128	-3.53036	-0.963719	-0.328846	-0.147855	-0.564676	0.0111803	-2.2888
Q6RFH5	WDR74	-0.833724	-2.83158	-1.32665	-1.15303	-0.910423	-0.61859	-0.0335064	-0.286938	0.111371	-1.07388
Q6UWP7	LCLAT1	-2.00793	-4.02959	-2.81566	-3.24636	-3.22709	-3.90501	-2.0167	-1.94555	0.75306	-0.251299
Q6UXN9	WDR82	0.39465	0.638144	0.310961	0.759007	0.603194	1.26382	1.24344	1.32492	0.0541596	-0.583152
Q6Y7W6	GIGYF2	-1.61207	-2.17618	-1.89285	-3.02909	-0.98494	-0.870017	-0.549308	-0.718446	0.0177727	-1.39687
Q6YN16	HSDL2	-1.36448	-1.9979	-1.32506	-2.7944	-1.99438	-1.68666	-2.93844	-3.60608	0.330545	0.685933
Q6ZNB6	NFXL1	-1.61647	-4.5494	-4.32493	-3.20607	-3.3797	-1.6788	-3.39289	-1.31142	0.362588	-0.983515
Q71RC2	LARP4	-2.92611	-2.04699	-2.71869	-1.97227	-2.31464	-1.45383	-3.46413	-2.11192	0.889104	-0.079887
Q7L014	DDX46	0.838103	1.20627	1.05231	0.831686	-0.404065	0.3142	0.457567	0.553373	0.0450887	0.751823
Q7L0Y3	TRMT10C	-0.693142	-0.524706	-0.687995	-0.373454	-0.337034	0.346256	0.0664339	-0.098688	0.0347138	-0.564066
Q7L2J0	MEPCE	-0.750349	-1.44816	-4.3087	-0.611192	-0.319469	-0.787441	-0.592036	-0.855777	0.301285	-1.14092
Q7L590	MCM10	-0.72669	-2.46117	-2.76005	-2.88126	1.43867	1.67917	1.19666	1.08299	0.00648276	-3.55667
Q7L5N1	COPS6	-3.47531	-3.81651	-2.93719	-2.58315	-1.28025	-1.21704	-3.40597	-1.64259	0.108318	-1.31657
Q7L5Y9	MAEA	-3.2108	-3.60536	-2.54415	-3.22848	-3.52883	-2.99793	-4.0795	-3.4256	0.35535	0.360767
Q7RTV0	PHF5A	-0.1069	-0.303581	0.0353828	0.21797	-0.574191	-0.220919	-0.339239	-0.174063	0.136407	0.287821
Q7Z2W4	ZC3HAV1	1.1252	1.44896	1.15881	1.19049	1.23975	1.31147	1.49696	1.74117	0.215682	-0.216474
Q7Z3K3	POGZ	-3.19178	-3.52463	-3.88361	-3.81777	-2.7014	-3.49067	-3.20838	-3.33413	0.176141	-0.420801
Q7Z4W1	DCXR	-2.40263	-3.73354	-2.47402	-3.45941	-2.62577	-2.73142	-3.84051	-2.23335	0.791594	-0.159638
Q7Z569	BRAP	1.8664	1.75278	2.19331	1.95162	1.61135	1.29738	1.75254	1.58261	0.0578228	0.380057
Q7Z628	NET1	-4.1649	-3.53436	-2.94916	-2.18762	-3.42134	-1.82905	-1.67305	-1.90559	0.195679	-1.00175
Q7Z6Z7	HUWE1	4.55566	4.53092	4.48231	4.46191	3.65519	3.85594	3.81243	3.90878	0	0.699613
Q86T24	ZBTB33	-0.0860934	-0.360299	-0.599349	-0.103485	0.47218	0.830921	0.502652	0.435259	0.00796226	-0.84756
Q86TX2	ACOT1	-4.01426	-1.41135	-1.52196	-1.27754	-1.86481	-1.04586	-0.80391	-1.19165	0.337535	-0.829717
Q86U42	PABPN1	-1.48054	-1.52592	-1.53498	-1.79299	-2.36253	-2.56888	-2.5436	-2.59539	0	0.933992
Q86UK7	ZNF598	0.340915	-0.174761	-0.389969	0.0371613	2.66285	2.85917	1.95913	2.0747	0	-2.43563
Q86V97	KBTBD6	-2.78196	-4.07528	-3.3738	-3.77476	-3.48585	-2.27007	-2.69864	-3.4525	0.310064	-0.524684
Q86VI3	IQGAP3	-1.37815	-1.86846	-1.85035	-1.10772	-1.18382	-0.688689	-1.28262	-1.44451	0.212874	-0.401263
Q86W42	THOC6	-0.820997	-0.850633	-0.477334	-1.07945	-1.3167	-0.582467	-1.03888	-1.12895	0.402165	0.209645
Q86X55	CARM1	0.226952	0.296	0.584158	0.443036	0.0791853	0.218481	0.443847	0.69671	0.882125	0.0279808
Q86XI2	NCAPG2	-3.49748	-4.60482	-3.50378	-3.26308	-3.53467	-3.18992	-3.24341	-3.0412	0.256614	-0.464991
Q86XK2	FBXO11	-1.86446	-1.90485	-1.02653	-2.0651	-3.06434	-3.20322	-4.58477	-2.89098	0.0272712	1.72059
Q86XL3	ANKLE2	-2.83008	-1.66348	-1.76783	-1.64315	-1.1408	-0.297033	-0.541745	-0.217781	0.0222995	-1.42679
Q86YT6	MIB1	2.63453	2.35869	2.49197	2.6132	2.56045	2.6893	2.59397	2.71625	0.228005	-0.115393
Q8IUF8	MINA	-3.52964	-2.99502	-2.68423	-2.48519	-2.33344	-3.26707	-3.15801	-2.99667	0.964277	0.0152748
Q8IVM0	CCDC50	0.862104	0.577067	0.846372	0.835658	0.238073	0.212399	0.559998	0.434558	0.0242534	0.419043
Q8IWA0	WDR75	1.04174	0.783342	0.916384	0.897306	0.0688497	0.808772	0.976098	1.09577	0.549918	0.17232
Q8IWS0	PHF6	-1.53907	-0.567732	0.243945	-0.550028	-0.25709	-0.118862	-0.216307	-0.0809216	0.340747	-0.434927
Q8IX01	SUGP2	-2.42309	-3.05566	-3.03598	-3.6899	-3.73877	-2.61445	-2.35708	-2.51626	0.625339	-0.244517
Q8IX12	CCAR1	-0.961702	-4.48086	-4.2478	-1.55929	-1.3565	-1.13207	-0.904023	-1.00346	0.16	-1.7134
Q8IXI1	RHOT2	-2.09943	-2.6369	-2.48307	-2.47363	-3.7648	-2.44839	-4.08368	-2.04541	0.303094	0.662311
Q8IXT5	RBM12B	-4.07418	-4.17016	-4.62605	-1.86445	-2.82312	-2.31072	-1.60193	-2.22335	0.11854	-1.44393
Q8IY37	DHX37	-1.58056	-1.44859	-1.80213	-1.49868	-1.24821	-1.26915	-1.63052	-1.50203	0.274474	-0.170013
Q8IY63	AMOTL1	-2.50028	-3.91656	-3.00146	-3.97976	-2.85178	-1.37974	-1.95683	-2.21761	0.0714432	-1.24803
Q8IY67	RAVER1	-1.90464	-4.14433	-5.8176	-2.48508	-4.00564	-1.69804	-1.69132	-1.83246	0.333001	-1.28105
Q8IY81	FTSJ3	0.0683426	-0.495371	-0.827131	-0.384891	-1.0854	-1.05025	-0.684431	-0.45645	0.19535	0.40937
Q8IYB8	SUPV3L1	-2.97864	-3.91865	-3.72831	-1.79138	-4.74326	-2.2685	-3.00305	-2.24814	0.963509	-0.0385057
Q8IZ07	ANKRD13A	-0.0348948	0.610643	0.928177	0.502693	-1.39179	-2.4369	-0.89443	-0.301876	0.0317333	1.7579
Q8IZV5	RDH10	-1.95029	-4.05295	-4.39389	-4.76994	-3.91243	-2.77063	-2.32672	-2.62968	0.33165	-0.881902
Q8N0X7	SPG20	1.08404	1.03349	1.03979	1.1326	1.34966	1.31691	1.21731	1.21861	0.0122628	-0.203143
Q8N1G2	CMTR1	-3.66132	-2.28893	-2.69695	-2.95692	-2.46573	-2.54457	-3.78968	-2.2111	0.794161	-0.148258
Q8N1G4	LRRC47	-1.6223	-1.49313	-1.7346	-1.5716	-1.76556	-1.41354	-1.18689	-1.83077	0.777603	-0.0562178
Q8N3C0	ASCC3	0.11405	0.294867	-0.383859	0.0466802	0.956095	1.02342	0.927982	0.865467	0.00643243	-0.925307
Q8N543	OGFOD1	-2.43811	-3.67079	-3.27706	-2.26156	-3.28985	-2.57075	-2.61736	-2.40561	0.685376	-0.190987
Q8N5K1	CISD2	-1.83892	-2.49132	-2.60182	-3.53774	-2.7399	-2.44879	-3.17535	-3.32185	0.537309	0.304023
Q8N684	CPSF7	0.771013	0.559694	0.54316	0.855817	0.489895	0.718274	0.333583	0.458723	0.210718	0.182302
Q8N6H7	ARFGAP2	-3.63054	-4.3484	-2.02585	-2.48311	-2.08892	-3.99254	-1.99399	-2.51061	0.579352	-0.475462
Q8N6R0	METTL13	-1.68178	-1.98152	-1.48939	-0.839214	-2.41185	-0.629635	-0.289064	-1.06148	0.532531	-0.39997
Q8N766	EMC1	-0.288445	-0.36301	-0.589863	-0.555363	-0.558425	-0.550626	-0.479496	0.0969671	0.725418	-0.0762754
Q8N7H5	PAF1	-1.60138	-2.05704	-0.974305	-1.50655	-1.54141	-0.741347	-0.950126	-1.08472	0.211091	-0.455415
Q8N8R7	ARL14EP	-3.35964	-2.96104	-2.92773	-2.70548	-3.08863	-2.5245	-3.63417	-3.85597	0.479235	0.287347
Q8NAV1	PRPF38A	-1.57864	-3.78779	-1.47834	-0.854925	-2.13735	-1.55009	-2.3627	-4.20214	0.544385	0.638146
Q8NBF2	NHLRC2	-2.75688	-2.3007	-2.33687	-3.60893	-2.75127	-2.47256	-2.60173	-3.62997	0.822899	0.113035
Q8NBJ5	COLGALT1	-0.417652	-0.154245	-0.372072	-0.71756	-1.03716	-0.639141	-0.243651	-0.241892	0.644497	0.125079
Q8NBQ5	HSD17B11	-2.17907	-2.31743	-2.40832	-2.35021	-3.58571	-1.81756	-2.28618	-2.65777	0.551113	0.27305
Q8NBS9	TXNDC5	-3.38044	-0.634461	-1.96619	-1.02814	-3.45171	-4.32403	-3.46422	-0.892266	0.29534	1.28075
Q8NBT2	SPC24	-4.22775	-2.89608	-4.56939	-3.45882	-1.71788	-3.62323	-3.39986	-3.18859	0.272589	-0.805619
Q8NCM8	DYNC2H1	-3.11863	-3.03231	-3.35731	-3.57002	-2.57493	-2.11912	-2.89659	-2.77155	0.0424472	-0.679019
Q8ND04	SMG8	-3.11859	-2.59066	-2.77411	-3.36871	-2.23165	-2.44798	-2.72107	-2.42122	0.0797637	-0.507537
Q8ND82	ZNF280C	-2.62043	-2.61678	-4.19804	-2.19306	-2.7993	-1.43011	-3.20111	-3.67419	0.866097	-0.130897
Q8ND90	PNMA1	-1.96018	-2.50667	-2.25016	-1.96268	-3.59584	-3.10528	-3.77109	-2.78246	0.0177241	1.14375
Q8NDZ2	SIMC1	-0.199783	-0.370846	0.386845	-0.489132	0.289561	0.0998034	0.352727	0.590616	0.103953	-0.501406
Q8NFH3	NUP43	-0.820227	-1.53592	-3.70742	-1.39614	-1.75579	-1.30943	-0.901353	-0.732517	0.415354	-0.690153
Q8NFH4	NUP37	-1.94191	-3.29988	-4.08841	-1.60564	-1.52642	-1.53728	-1.20777	-0.612864	0.087437	-1.51288
Q8NFW8	CMAS	-1.32436	-1.71544	-0.982141	-0.970848	-3.59146	-0.840972	-0.965397	-0.88529	0.708324	0.322581
Q8NG27	PJA1	-3.82832	-3.49228	-2.02044	-1.50355	-2.2267	-1.32218	-3.21095	-1.83521	0.506244	-0.56239
Q8NHG8	ZNRF2	-1.20686	-0.629488	-0.497987	-0.8268	-0.363724	-3.16859	-2.92773	-2.9056	0.104305	1.55113
Q8NI27	THOC2	-3.47896	-2.20516	-2.40777	-2.82147	-3.11156	-2.05644	-2.74251	-2.89483	0.947457	-0.0270068
Q8TAT5	NEIL3	-0.276911	-0.631711	-1.09861	-0.567378	-0.587975	-0.408674	-0.348128	-0.489402	0.407466	-0.185107
Q8TAT6	NPLOC4	-0.112472	-0.263425	-0.0443131	0.893448	-0.0965127	0.0700416	0.260459	0.497883	0.855478	-0.0646585
Q8TBC4	UBA3	-3.27971	-4.60988	-3.5137	-3.07698	-2.97442	-2.46044	-3.15149	-3.26272	0.196137	-0.657799
Q8TC07	TBC1D15	-1.53057	-3.52015	-1.91765	-1.5203	-1.8233	-2.08465	-2.16973	-1.77516	0.792606	-0.15896
Q8TC12	RDH11	-0.554324	-0.29776	-0.101535	-0.106338	-0.698399	-0.61802	-0.637063	-0.389306	0.0785903	0.320708
Q8TDN6	BRIX1	2.47489	2.20514	2.15303	2.34168	2.38139	2.56126	2.46172	2.48039	0.115733	-0.177505
Q8TED0	UTP15	0.670704	-1.55241	-0.472366	-0.219281	0.278533	0.132924	0.945747	0.711554	0.168413	-0.910528
Q8TEL6	TRPC4AP	-3.71658	-3.31399	-4.09946	-3.92657	-3.33294	-3.30145	-2.43913	-3.92135	0.252995	-0.515431
Q8TEQ6	GEMIN5	-1.72114	-0.723697	-0.769432	-1.78044	-0.719845	-1.13407	-0.53164	-0.0874561	0.18875	-0.630424
Q8TEX9	IPO4	-2.4289	-3.08505	-3.56718	-1.86311	-3.7597	-2.62059	-3.23703	-2.95794	0.463257	0.407755
Q8WVC6	DCAKD	-2.51877	-3.40517	-4.01283	-3.43328	-2.27095	-3.71709	-2.26627	-2.7929	0.318614	-0.580711
Q8WVX9	FAR1	-1.212	-0.953162	-0.959597	-1.39539	-1.08824	-0.781449	-1.07625	-0.826373	0.276071	-0.186961
Q8WWK9	CKAP2	0.291993	0.373813	0.305147	0.563011	1.41817	1.70954	1.4154	1.7084	0	-1.17938
Q8WWQ0	PHIP	0.546052	0.94516	-3.66709	-3.66029	-2.60645	-0.240373	-2.31339	-2.07499	0.83839	0.34976
Q8WXF1	PSPC1	-0.910797	-0.988763	-0.617492	-0.785305	-2.65319	-2.97839	-2.82631	-1.32452	0.0203789	1.62001
Q8WXW3	PIBF1	-4.19017	-3.23326	-3.03873	-4.43273	-3.62689	-2.06647	-2.45975	-2.55334	0.117309	-1.04711
Q8WYP5	AHCTF1	-3.8918	-1.96915	-3.50562	-1.61911	-3.63576	-2.26513	-1.65889	-1.01592	0.532551	-0.602495
Q92530	PSMF1	-1.17631	-1.69331	-1.06235	-0.587159	-0.999337	-1.17934	-0.579304	-0.602562	0.394757	-0.289646
Q92572	AP3S1	-2.42304	-3.26459	-3.96229	-2.23702	-2.85242	-2.84326	-2.04709	-2.44717	0.443622	-0.424248
Q92615	LARP4B	-2.50497	-2.89481	-3.98836	-2.53312	-2.54829	-1.66548	-1.77524	-2.36351	0.116807	-0.892187
Q92747	ARPC1A	0.586837	0.263197	0.324926	0.303253	0.305009	0.395625	0.581498	0.725248	0.373235	-0.132291
Q92890	UFD1L	-0.722283	-0.529938	-1.2882	-0.654107	-1.04208	-0.479079	-0.292308	-0.349985	0.391296	-0.257769
Q92905	COPS5	-1.94477	-1.70817	-1.5273	-1.74292	-2.34929	-2.23989	-1.95598	-2.15888	0.0278857	0.44522
Q92925	SMARCD2	-1.55265	-3.41293	-2.99588	-4.32554	-3.20131	-2.00594	-1.68505	-1.76302	0.292185	-0.907919
Q92974	ARHGEF2	-1.54464	-1.60265	-1.64095	-1.6417	-3.93476	-1.93577	-4.60289	-1.63168	0.150888	1.41879
Q92979	EMG1	-1.02326	-1.63194	-1.00924	-0.819426	-0.697909	-0.526562	-0.425085	-0.641826	0.0538453	-0.548121
Q92995	USP13	-1.94348	-1.33369	-1.88084	-1.41676	-3.17821	-3.28509	-3.68786	-4.5637	0.00812371	2.03503
Q93009	USP7	-0.21531	-0.327419	-0.302844	-0.303229	-0.802246	-0.43562	0.00842312	-0.0676646	0.867563	0.0370766
Q969G6	RFK	-2.59796	-2.24218	-2.98951	-3.88092	-2.05948	-2.53357	-1.93388	-3.8065	0.610975	-0.344284
Q969N2	PIGT	-2.7285	-2.8038	-2.19024	-3.10881	-3.36262	-3.62677	-3.39277	-3.09915	0.0507821	0.662489
Q969Q5	RAB24	-0.789152	-0.0531238	0.0872194	0.0263333	-2.04002	-3.29236	-2.05376	-1.8849	0.00781481	2.13558
Q969X6	CIRH1A	0.300166	0.690028	0.404677	0.887342	0.777205	0.777135	0.920432	0.877904	0.152084	-0.267616
Q96A33	CCDC47	-1.01042	-0.861031	-1.01899	-1.41402	-1.19036	-1.1303	-1.20887	-0.760917	0.982433	-0.00350294
Q96A72	MAGOHB	-0.723567	-1.36004	-1.15102	-1.0494	-0.800478	-0.0889226	-0.626432	-0.407219	0.0551181	-0.590245
Q96AC1	FERMT2	-1.77792	-1.57874	-1.1748	-1.1819	-1.73944	-1.88225	-1.77375	-1.41927	0.236337	0.275339
Q96AG4	LRRC59	-0.479714	-0.966743	-1.06658	-1.07695	-1.526	-0.410528	-0.922777	-0.952899	0.861714	0.0555546
Q96AP4	ZUFSP	0.972664	0.235712	0.388747	0.438798	0.566195	0.282737	0.403495	0.1177	0.472624	0.166448
Q96AX1	VPS33A	-3.52109	-2.38704	-2.33732	-2.20946	-2.0977	-1.11148	-2.05859	-1.91277	0.120429	-0.818593
Q96BY9	SARAF	-1.84045	-1.11908	-2.50286	-2.57852	-1.3392	-1.88399	-2.65636	-2.97994	0.745494	0.204645
Q96C36	PYCR2	-0.90358	-1.23135	-1.24984	-1.17262	-1.43211	-1.10412	-1.1393	-1.04463	0.782342	0.0406908
Q96CS3	FAF2	2.10014	2.07019	1.62939	1.97373	1.87446	2.06528	1.98772	2.02042	0.762272	-0.0436105
Q96CS4	ZNF689	-1.41251	-1.7835	-2.38304	-1.79705	-3.0659	-1.55644	-4.1729	-1.89056	0.299189	0.827423
Q96CW1	AP2M1	0.27624	0.0653154	0.379408	0.276947	0.501831	0.269518	0.510851	0.621493	0.104227	-0.226445
Q96D46	NMD3	-0.733528	-1.52181	-0.727451	-0.516461	-4.73459	-0.98104	-0.746453	-0.726232	0.463287	0.922265
Q96DI7	SNRNP40	2.25836	2.10832	1.83088	2.10949	2.18892	2.44115	2.21726	2.1765	0.207654	-0.179192
Q96EE3	SEH1L	-0.0607234	-0.388414	-0.235238	-0.351627	-0.395287	-0.0161601	-0.0205913	0.214103	0.275413	-0.204517
Q96EK5	KIAA1279	-1.77368	-1.90418	-1.77179	-2.4143	-1.08977	-2.13102	-3.01532	-2.19183	0.790143	0.140996
Q96EP0	RNF31	-1.78271	-2.50183	-3.34295	-1.28901	-1.54204	-2.43725	-2.3555	-3.45294	0.766359	0.217809
Q96EP5	DAZAP1	0.22017	-0.89121	-0.45196	-1.00411	-1.55793	-1.19914	-1.10466	-0.575852	0.201008	0.577614
Q96EY1	DNAJA3	-0.467649	-1.5075	-1.92817	-1.08704	-0.732544	-0.39845	-0.602169	-0.904727	0.179904	-0.588115
Q96F86	EDC3	-3.75154	-3.50945	-2.22359	-2.69638	-3.38483	-1.57923	-2.45477	-2.98343	0.494346	-0.444678
Q96FW1	OTUB1	-0.370815	0.221847	-0.080135	-0.35504	-0.792448	-0.212908	-0.130722	-0.106592	0.528383	0.164632
Q96FX7	TRMT61A	-3.38503	-2.19248	-1.46203	-4.4274	-2.80769	-2.28047	-0.937289	-2.67394	0.475552	-0.691887
Q96G21	IMP4	-0.447132	-4.17944	-4.45716	-0.459239	-0.518875	0.042548	-1.08434	-0.216886	0.196566	-1.94135
Q96GA3	LTV1	-2.76229	-2.87109	-3.36698	-4.39636	-0.796328	-1.09302	-0.880166	-1.52487	0.0080381	-2.27558
Q96GD4	AURKB	0.300166	0.160872	-0.0507602	0.460868	0.744249	1.15423	0.909456	1.03418	0.011	-0.742743
Q96GF1	RNF185	-1.57975	-3.5505	-3.10729	-2.71029	-2.87427	-1.50466	-1.72168	-4.07587	0.830883	-0.192835
Q96GK7	FAHD2A	-1.10336	-0.908809	-1.02081	-1.27138	-1.4638	-0.768617	-3.3244	-0.691107	0.518342	0.485894
Q96GM8	TOE1	-2.34288	-3.40672	-3.09083	-2.45821	-2.53361	-3.26721	-3.42883	-2.18646	0.947299	0.0293662
Q96HA1	POM121	-1.68071	-0.911142	-2.23902	-3.14848	-2.65856	-0.855202	-0.904919	-2.31047	0.702206	-0.312551
Q96IJ6	GMPPA	-1.59417	-2.03374	-1.76332	-2.04313	-1.78446	-1.46384	-1.31026	-1.67707	0.146722	-0.299685
Q96IV0	NGLY1	-2.78145	-2.17864	-2.41167	-2.3478	-3.6112	-2.88671	-4.1666	-3.13462	0.0409809	1.01989
Q96IX5	USMG5	-2.85084	-4.90282	-2.07028	-2.69389	-3.76383	-2.25583	-3.17957	-3.10697	0.9461	-0.0529103
Q96IZ7	RSRC1	-2.97346	-1.11703	-1.17332	-1.95912	-2.83944	-3.05328	-3.22966	-3.10012	0.058402	1.24989
Q96J01	THOC3	0.959979	1.03753	0.792132	1.05979	0.888147	1.5917	1.08273	1.33518	0.220339	-0.262082
Q96J02	ITCH	1.9161	1.4169	1.75211	1.56835	2.04918	2.22572	1.95125	2.21603	0.0335507	-0.447182
Q96JG8	MAGED4	0.316472	0.0693685	0.0159338	0.502629	0.561695	0.421867	0.154457	-0.216787	0.983533	-0.00420704
Q96JN8	NEURL4	0.226199	-1.06031	-1.11298	-2.18368	-0.459636	-0.598019	-0.664714	0.600381	0.30236	-0.752194
Q96KP1	EXOC2	-2.19366	-3.72013	-2.88413	-2.46197	-2.20054	-2.15229	-1.7562	-4.10287	0.737365	-0.261998
Q96L92	SNX27	-1.48106	-1.57806	-1.13938	-2.10557	-4.60709	-2.54761	-3.49331	-1.48294	0.128077	1.45672
Q96M89	CCDC138	-0.0514425	-0.466155	-0.705839	-0.682054	-0.34703	0.119553	-0.00215849	-0.36535	0.201219	-0.327626
Q96ME7	ZNF512	-2.83359	-1.76261	-1.69997	-1.93435	-3.01732	-1.58724	-1.34682	-1.31311	0.683011	-0.241504
Q96MU7	YTHDC1	0.0700087	-4.37139	-0.287412	-0.255842	0.231997	0.748467	0.299127	0.278202	0.24441	-1.60061
Q96N67	DOCK7	-1.9566	-3.61215	-1.22525	-2.73552	-2.25952	-1.91211	-1.92447	-3.67976	0.935284	0.0615821
Q96P11	NSUN5	-3.56443	-3.92496	-3.10875	-3.12727	-2.95394	-2.3386	-2.70201	-2.14775	0.0386578	-0.895776
Q96Q89	KIF20B	-1.02813	-1.2717	-1.11627	-0.381855	-3.73647	-1.24677	-1.60709	-1.26062	0.215763	1.01325
Q96QD9	FYTTD1	-0.208503	-0.726908	-1.40639	-0.600897	0.00332055	0.471891	0.597507	0.49286	0.0221698	-1.12707
Q96RL1	UIMC1	-0.712914	-1.1384	-0.970318	-0.741475	-0.0497086	0.30274	-0.680629	-0.520296	0.0702911	-0.653803
Q96RP9	GFM1	-0.177774	-0.356404	-0.30303	-0.0981609	-0.456668	-0.352431	0.0775262	-0.419092	0.752508	0.0538241
Q96S55	WRNIP1	0.680025	0.99359	0.929219	0.991667	0.534623	0.380932	0.991259	1.20095	0.630643	0.121685
Q96S66	CLCC1	2.89448	2.93062	2.54475	2.09064	-0.446937	-2.81256	-2.30388	-2.25633	0.00308571	4.57005
Q96SB4	SRPK1	-2.12567	-0.90254	-1.60174	-1.00657	-1.22741	-1.57085	-1.31081	-1.27547	0.858981	-0.0629964
Q96SN8	CDK5RAP2	-1.84011	-3.5008	-3.72502	-3.66032	-3.56108	-4.15262	-2.04447	-2.27452	0.837137	-0.173388
Q96T37	RBM15	0.880532	0.522193	0.473273	0.573198	1.08271	1.27	1.12609	0.895178	0.0220861	-0.481195
Q96T88	UHRF1	-0.179463	-0.686519	-0.148237	-0.288023	-0.115175	-0.0937875	-0.00025886	0.0965957	0.109318	-0.297404
Q99426	TBCB	-1.14046	-1.13478	-1.26715	-1.15299	-1.22461	-3.95557	-1.54255	-3.54281	0.13981	1.39254
Q99496	RNF2	-1.8045	-2.19461	-2.35998	-2.29563	-1.05193	-1.40953	-1.40418	-1.53441	0.0117059	-0.813666
Q99536	VAT1	-1.33329	-1.71716	-2.17951	-2.94257	-2.54097	-3.52434	-1.68555	-2.07908	0.518445	0.414354
Q99543	DNAJC2	-2.72081	-2.45609	-2.37078	-2.98058	-2.0482	-3.1857	-3.73172	-2.42009	0.664045	0.214364
Q99567	NUP88	-1.87483	-4.11879	-1.49379	-0.915243	-1.17934	-0.855086	-0.623035	-1.11242	0.211756	-1.15819
Q99575	POP1	-0.693582	-1.48719	-1.08865	-1.10952	-1.34017	-1.04775	-0.750139	-0.23917	0.47886	-0.250428
Q99661	KIF2C	-1.92392	-1.7325	-2.00069	-2.99591	-1.87789	-1.51452	-1.18461	-1.18316	0.114169	-0.723211
Q99700	ATXN2	-1.23989	-0.98925	-3.42068	-1.49971	-1.35071	-3.77563	-2.84291	-2.35955	0.39857	0.794817
Q99707	MTR	-1.07494	-1.56829	-1.14634	-3.35514	-0.568514	-1.2032	-0.751702	-0.422388	0.161505	-1.04972
Q99733	NAP1L4	-0.941217	-2.79966	-1.76818	-1.2403	-2.4891	-2.62346	-2.61534	-4.29633	0.111418	1.31872
Q99741	CDC6	-3.42767	-4.77514	-2.68594	-3.03477	-3.30565	-1.1989	-0.784611	-1.33738	0.0800435	-1.82424
Q99755	PIP5K1A	-1.37271	-1.44991	-1.34204	-1.14319	-1.25415	-1.01658	-0.743481	-0.345871	0.0936571	-0.48694
Q99798	ACO2	1.09153	1.11081	0.884873	1.17292	0.813679	1.2025	0.71583	1.00663	0.404791	0.130374
Q99829	CPNE1	-0.724218	-0.804102	0.0503078	-0.939721	-1.3587	-0.532607	-0.788538	-0.829803	0.440644	0.27298
Q99942	RNF5	1.43199	1.51042	0.433024	1.6612	0.813579	0.627929	0.227384	1.47124	0.325375	0.474125
Q99959	PKP2	-1.39299	-2.61905	-2.9349	-2.91667	-2.90236	-2.62026	-1.5459	-1.797	0.674963	-0.249525
Q99986	VRK1	-3.80758	-3.27222	-3.60136	-3.83235	-2.97324	-2.47787	-2.23878	-2.75126	0.0121739	-1.01809
Q9BPU6	DPYSL5	5.13984	4.82961	-2.06371	-3.80716	-3.65066	4.89042	-2.533	-3.35442	0.557732	2.18656
Q9BPW8	NIPSNAP1	-3.00518	-3.35157	-3.34995	-1.80057	-2.31789	-1.59712	-1.88387	-1.89138	0.0906944	-0.954252
Q9BPX3	NCAPG	-1.87678	-1.15405	-2.40491	-1.82045	-1.52866	-1.29004	-1.20263	-1.18579	0.156205	-0.512269
Q9BQ52	ELAC2	0.0923412	-0.274099	-0.24794	-0.098343	-0.251882	0.12122	0.0768539	0.296548	0.287697	-0.192695
Q9BQ67	GRWD1	1.06189	0.205672	1.4097	-0.242971	1.26359	0.834646	1.14222	1.01291	0.3508	-0.454765
Q9BQA1	WDR77	1.83262	1.39435	1.70235	1.27632	1.68041	1.49117	1.59167	1.94232	0.527883	-0.124981
Q9BR76	CORO1B	-0.181154	-0.818748	-0.761874	-0.913448	-0.908072	-0.483496	-0.375227	-0.412861	0.625318	-0.123892
Q9BRA2	TXNDC17	-2.72117	-2.25697	-2.11083	-1.36696	-2.76866	-2.53173	-2.23615	-3.57035	0.205732	0.66274
Q9BRT6	LLPH	0.0269129	-0.0811323	-0.768273	-0.333606	-1.10553	-1.02075	-0.206773	-0.424097	0.270922	0.400263
Q9BRX2	PELO	-0.767236	-0.97431	-1.42776	-1.03934	-0.737155	-0.612317	-0.268194	-0.499788	0.0481823	-0.522798
Q9BSC4	NOL10	0.384936	0.580168	-0.129263	0.221409	0.384276	0.845961	0.62968	0.492972	0.177627	-0.32391
Q9BSD7	NTPCR	-1.54533	-2.32705	-2.20034	-1.71743	-1.21527	-1.57973	-1.26369	-1.32367	0.0542534	-0.601949
Q9BSJ8	ESYT1	1.27267	1.47022	1.38959	1.40295	1.03852	1.32748	1.16458	1.45454	0.281244	0.137577
Q9BSV6	TSEN34	-1.98924	-1.90026	-3.90829	-1.14702	-2.13118	-1.27773	-1.27319	-0.937878	0.305295	-0.831207
Q9BT22	ALG1	-1.46619	-2.70769	-2.87964	-3.87568	-4.10589	-3.7625	-4.72827	-2.20188	0.297613	0.967332
Q9BTE1	DCTN5	-2.62253	-3.47711	-2.99159	-2.58865	-3.06609	-2.07797	-2.36076	-2.46457	0.25712	-0.427621
Q9BTE3	MCMBP	-0.320757	-0.642613	-0.170418	-0.456866	-1.05856	-0.35982	-0.674405	-0.821909	0.163243	0.331011
Q9BTX1	NDC1	-0.75113	-0.822957	-0.813247	-3.04345	-3.62586	-0.801283	-1.2336	-0.54146	0.858084	0.192855
Q9BU61	NDUFAF3	-1.01848	-1.22812	-1.41944	-1.1985	-0.457219	-0.301962	-0.566052	-0.575852	0.00696296	-0.740866
Q9BU76	MMTAG2	-0.0767465	0.364307	-0.297236	-0.641866	-0.651428	-0.74088	-0.608489	-0.510731	0.118676	0.464997
Q9BUQ8	DDX23	-0.212999	-0.688832	-0.978356	-0.601687	-0.448215	-0.217015	-0.353138	-0.387416	0.211099	-0.269022
Q9BUT1	BDH2	-0.573219	-0.474343	-0.45865	-0.404051	-1.1987	-0.978895	-0.366286	-0.404743	0.330307	0.259591
Q9BV20	MRI1	0.02991	0.607778	0.609981	0.719694	0.515505	0.52953	0.620751	0.816402	0.537391	-0.128706
Q9BV68	RNF126	-1.10971	-1.01183	-2.79057	-1.23616	-1.2001	-1.13443	-0.575001	0.0474824	0.217206	-0.821555
Q9BVI4	NOC4L	-3.48914	-1.23884	-3.57487	-1.4247	-3.0442	-2.08472	-1.40271	-1.57692	0.653706	-0.404747
Q9BVT8	TMUB1	-0.562231	-0.0826493	-0.938543	-0.420818	-3.98045	-3.08075	-0.692883	-1.39917	0.101457	1.78725
Q9BW27	NUP85	-1.40985	-1.95615	-2.01371	-3.17469	-1.97608	-3.31522	-3.11083	-3.01282	0.246257	0.715135
Q9BWD1	ACAT2	0.553962	0.63195	0.381924	0.553439	0.281925	0.435142	0.705458	0.687114	0.981322	0.00290954
Q9BWF3	RBM4	0.244519	0.0166552	-0.295652	-0.128262	0.463048	0.739998	0.454504	0.539706	0.0173728	-0.589999
Q9BX68	HINT2	-1.1258	-1.49516	-2.11094	-1.7752	-4.32796	-1.38808	-1.55646	-1.44768	0.544062	0.553271
Q9BXJ9	NAA15	-1.1347	-0.784309	-0.95064	-3.85509	-0.681907	-0.527633	-0.821823	-0.967744	0.316819	-0.931409
Q9BXS5	AP1M1	-0.412709	-0.249317	-0.130354	-0.563276	-0.560667	-0.373026	-0.413799	-0.539735	0.318705	0.132893
Q9BXW7	CECR5	-0.165112	-0.973879	-0.797986	-0.0275072	-0.2228	0.0223101	-0.117323	-0.291101	0.27569	-0.338893
Q9BY44	EIF2A	-0.596968	-0.431477	-0.985263	-0.545473	-0.450618	-0.225049	-0.480208	-0.0810107	0.118679	-0.330574
Q9BY77	POLDIP3	0.55062	0.0841601	0.210109	0.330331	0.807018	1.36798	0.827089	0.781944	0.0264856	-0.652202
Q9BYG3	NIFK	0.633637	0.939583	0.949773	0.88091	0.728636	1.04935	1.03852	0.932281	0.502243	-0.0862193
Q9BYJ9	YTHDF1	-1.9969	-2.75582	-2.80182	-2.49473	-1.77857	-1.5355	-4.20215	-2.22677	0.915807	-0.0765714
Q9BZV1	UBXN6	-3.45937	-3.82407	-4.26084	-4.52728	-2.01902	-2.32502	-1.84172	-3.33254	0.0221923	-1.63831
Q9BZX2	UCK2	-0.937513	-1.17011	-1.22058	-1.40961	-1.89241	-1.42534	-1.30198	-1.64023	0.0964725	0.380535
Q9C037	TRIM4	-1.43723	-2.94947	-2.65892	-1.66247	-1.33274	-1.11122	-1.14302	-1.33507	0.0794561	-0.946513
Q9C0C9	UBE2O	0.226575	0.179997	0.318852	-0.279542	-4.00883	-2.02783	-2.90552	-4.27974	0.00689855	3.41695
Q9GZN8	C20orf27	-2.46814	-3.46551	-1.91601	-1.4947	-1.38558	-1.7606	-1.42775	-1.40329	0.150714	-0.841784
Q9GZR7	DDX24	-0.562143	-0.446237	-0.897867	-0.601293	-0.634983	-0.631365	-0.656685	-0.274105	0.63484	-0.0776006
Q9GZS1	POLR1E	-3.97138	-2.50315	-2.64321	-3.25863	-3.14463	-2.05798	-3.70688	-2.9163	0.818933	-0.137642
Q9GZS3	WDR61	-1.18664	-1.22236	-1.01354	-1.34226	-0.66766	-0.67356	-1.031	-1.52935	0.418828	-0.21581
Q9GZZ1	NAA50	1.08409	1.41451	1.70847	1.32017	1.32284	1.69259	1.40378	1.79432	0.422305	-0.171572
Q9H000	MKRN2	-1.16381	-1.33234	-1.31464	-1.19381	-0.697664	-0.372664	-0.84262	-1.16777	0.0586466	-0.480973
Q9H040	SPRTN	2.34405	1.89612	1.60056	2.03612	2.03397	2.21385	1.775	1.65863	0.841896	0.048844
Q9H078	CLPB	-0.809928	-1.12556	-2.76264	-1.21019	-1.46671	-0.630643	-0.874312	-1.07473	0.429384	-0.465482
Q9H0C8	ILKAP	-1.39686	-2.14447	-2.44644	-1.27255	-1.92386	-2.25884	-0.94233	-1.52101	0.760231	-0.153571
Q9H0D6	XRN2	1.98646	1.78805	1.74657	1.83536	1.97964	2.24749	2.31191	2.28538	0.0233889	-0.366998
Q9H0E2	TOLLIP	-0.770305	-0.730128	-1.13582	-3.60821	-4.00604	-3.92469	-1.84363	-1.49376	0.301169	1.25592
Q9H0S4	DDX47	-0.875433	-1.01341	-0.851532	-0.340131	-0.784492	0.0929318	0.0312273	-0.394322	0.140393	-0.506463
Q9H1A4	ANAPC1	-1.78096	-1.33394	-2.51467	-1.86012	-1.54605	-1.63561	-1.72645	-0.964505	0.287538	-0.404268
Q9H2P0	ADNP	-2.32293	-2.71247	-2.83448	-3.38343	-1.85563	-3.21749	-2.62597	-1.22761	0.337898	-0.581649
Q9H2U1	DHX36	-2.55476	-1.3255	-1.31951	-0.923542	-1.94426	-0.203115	-0.986645	-0.194246	0.310484	-0.69876
Q9H3F6	KCTD10	-3.8761	-1.28617	-0.910995	-1.50587	-4.17402	-3.97474	-2.14671	-3.15857	0.176715	1.46873
Q9H3K6	BOLA2	2.31253	2.76554	2.78236	2.66872	3.57459	3.41815	3.39005	3.2843	0.00652055	-0.784486
Q9H3P7	ACBD3	-0.801731	-2.31014	-1.87652	-1.22743	-1.30164	-0.841404	-0.992587	-0.930942	0.234944	-0.537314
Q9H488	POFUT1	-3.06303	-3.80468	-1.83943	-1.80496	-2.52336	-1.99896	-3.92037	-1.66823	0.90164	-0.100299
Q9H4A4	RNPEP	0.248602	0.161026	0.122751	0.177757	-0.262154	-0.302881	0.246994	0.391202	0.472946	0.159244
Q9H4L4	SENP3	-4.10407	-2.666	-3.4334	-1.39246	-1.36923	-1.75326	-2.05173	-1.81301	0.151974	-1.15218
Q9H5V9	CXorf56	-2.07778	-2.24074	-2.19587	-1.91782	-3.64347	-4.12525	-2.15978	-2.31352	0.150866	0.952453
Q9H6R0	DHX33	-3.16378	-3.84129	-2.229	-2.28898	-1.80155	-1.3165	-1.60236	-1.29183	0.0371195	-1.37771
Q9H6R4	NOL6	0.264823	0.192966	0.00999625	0.212404	-0.399783	0.410845	0.134907	-0.0337571	0.516054	0.141995
Q9H7B2	RPF2	1.8716	1.37998	1.115	1.78358	1.25165	2.14717	1.79845	1.85163	0.480028	-0.224685
Q9H832	UBE2Z	0.983412	2.00807	2.26474	2.00029	-3.24821	-1.64923	-1.21559	-2.46345	0.008	3.95825
Q9H857	NT5DC2	-2.37071	-2.43095	-2.61014	-2.25119	-4.02864	-2.64933	-2.99771	-3.34564	0.061012	0.839583
Q9H974	QTRTD1	-2.93184	-2.64383	-2.26211	-2.44582	-2.34073	-1.60467	-1.7394	-1.73163	0.0414717	-0.716793
Q9H981	ACTR8	-3.31772	-3.69686	-2.59665	-2.82231	-2.94784	-2.05667	-2.15385	-2.53462	0.120158	-0.685141
Q9H992	2018-03-07	0.783403	0.0874268	0.0614653	0.229273	0.38938	1.15548	0.432644	0.257958	0.416497	-0.268473
Q9H993	ARMT1	-2.50515	-1.86812	-2.11778	-3.30837	-3.58078	-2.36955	-2.65277	-3.48415	0.300271	0.571957
Q9H9A6	LRRC40	-0.253414	-0.236038	-0.299406	-0.151297	-1.27195	-0.471571	-0.323967	-0.393988	0.196749	0.380329
Q9H9P8	L2HGDH	-2.7255	-4.15202	-2.59325	-4.46527	-2.90845	-2.71303	-2.47628	-3.0748	0.278178	-0.690867
Q9H9T3	ELP3	-1.1321	-1.04226	-1.41098	-1.21908	-1.21994	-0.904596	-1.1132	-1.03709	0.30992	-0.1324
Q9H9Y2	RPF1	-0.869398	-0.793637	-1.05272	-1.14585	-0.998036	-0.826367	-0.748013	-0.676609	0.263244	-0.153145
Q9H9Y6	POLR1B	-1.41281	-2.05249	-1.34994	-1.53376	-1.74766	-1.31275	-1.35391	-1.06766	0.416065	-0.216756
Q9HA64	FN3KRP	-1.92301	-1.97764	-2.03165	-3.55255	-3.19331	-1.86163	-2.0282	-1.89223	0.838791	-0.127373
Q9HC07	TMEM165	-3.02447	-2.40089	-1.27394	-2.32737	-2.77399	-3.67319	-2.41363	-1.6312	0.589617	0.366337
Q9HCC0	MCCC2	-0.635364	-0.509603	-0.868949	-0.749893	-0.591575	-0.437132	-0.0486696	-0.402159	0.0993026	-0.321068
Q9HCU5	PREB	-0.947986	-1.67809	-1.15457	-1.48201	-1.21515	-0.643131	-1.20505	-1.09874	0.304559	-0.275147
Q9HD26	GOPC	-3.69337	-2.41788	-2.60872	-3.36319	-3.4963	-2.35905	-2.83719	-3.48189	0.959826	0.0228137
Q9HD45	TM9SF3	-1.49051	-1.68959	-1.75572	-1.42546	-2.87423	-1.5885	-1.8832	-1.7442	0.26303	0.432215
Q9HDC9	APMAP	-2.13353	-4.29414	-2.52212	-2.05415	-3.02232	-2.0414	-2.13301	-2.10535	0.544388	-0.425464
Q9NNW5	WDR6	1.62629	1.21929	1.36781	1.32443	1.25288	1.31863	1.51428	1.48211	0.949828	-0.00751996
Q9NP72	RAB18	-1.33596	-3.94565	-1.53949	-1.34045	-1.52861	-1.46489	-1.43425	-0.899663	0.386334	-0.708534
Q9NPA0	EMC7	-2.53278	-1.58079	-1.68756	-2.1877	-3.06856	-4.51141	-4.68039	-2.42469	0.0584838	1.67406
Q9NPD3	EXOSC4	0.573264	0.296922	-0.214997	0.617026	0.510224	0.945169	0.578854	0.694728	0.196765	-0.36419
Q9NPD8	UBE2T	0.497311	0.539592	0.985238	0.607317	-0.449599	-0.220266	-0.375892	-0.412635	0.00317647	1.02196
Q9NPE3	NOP10	-0.685411	-1.09781	-0.991903	-1.28683	-0.836158	-0.164703	-0.34086	-0.681876	0.0772315	-0.50959
Q9NPI6	DCP1A	-3.54968	-2.11914	-2.38206	-3.56914	-3.98337	-2.69289	-2.32219	-2.79144	0.945012	0.0424662
Q9NPJ3	ACOT13	-3.75827	-2.65763	-3.2246	-1.71884	-0.983468	-1.39651	-0.66646	-0.65652	0.0213465	-1.9141
Q9NQ29	LUC7L	-1.45846	-1.08829	-0.946061	-0.553709	-1.62603	-1.74823	-0.772023	-0.508922	0.73742	0.152173
Q9NQ55	PPAN	1.43983	0.932835	0.745375	1.16581	1.45851	1.63719	1.78252	1.53149	0.0443558	-0.531466
Q9NQ88	TIGAR	-1.8656	-2.08732	-1.48337	-1.42905	-1.84593	-1.34491	-1.90655	-1.49397	0.791324	-0.0684961
Q9NQT5	EXOSC3	-2.44899	-1.86657	-4.906	-1.87634	-1.92764	-1.57198	-2.00466	-1.32935	0.263081	-1.06607
Q9NR09	BIRC6	3.69361	3.23249	3.06449	3.25834	3.31609	3.3554	3.23444	3.16561	0.800917	0.044346
Q9NR12	PDLIM7	-3.23441	-3.48822	-2.06668	-2.36545	-1.41346	-1.29218	-3.72453	-1.24353	0.319891	-0.870267
Q9NR31	SAR1A	-2.10461	-3.11734	-2.7822	-2.83909	-4.36407	-3.06063	-2.7182	-4.30928	0.157308	0.902236
Q9NR45	NANS	-1.7826	-1.10392	-1.52532	-1.35226	-1.22375	-1.51585	-0.605261	-0.76106	0.210681	-0.414547
Q9NR50	EIF2B3	-3.9879	-0.995118	-1.51897	-3.26299	-0.344121	-1.47263	-1.21903	-1.30089	0.176184	-1.35708
Q9NRG9	AAAS	-0.961664	-1.2464	-1.34755	-1.61752	-1.72213	-1.13924	-0.95469	-0.843969	0.659936	-0.128276
Q9NRK6	ABCB10	-2.05556	-3.76978	-4.22805	-3.36426	-3.16515	-1.91372	-1.67893	-2.8757	0.218205	-0.946039
Q9NRL2	BAZ1A	-0.466956	-0.0161542	-0.675124	-0.183558	0.362985	0.210757	0.5542	0.560689	0.0168834	-0.757606
Q9NRN7	AASDHPPT	-1.42012	-0.815013	-1.21022	-1.18896	-1.67989	-0.594924	-0.430358	-0.309663	0.337819	-0.40487
Q9NRW7	VPS45	-3.24984	-2.55205	-1.78097	-2.52865	-2.2407	-1.47562	-1.83967	-2.2088	0.201291	-0.586677
Q9NRZ9	HELLS	-0.00198089	-0.441873	-0.246708	-0.594078	-0.841592	0.587726	0	-0.00334938	0.512999	-0.256856
Q9NS56	TOPORS	-0.783688	-1.61907	-0.831654	-2.27294	-0.929929	-0.565563	-0.887584	-1.21941	0.320057	-0.476216
Q9NS91	RAD18	2.34125	2.88548	3.22426	2.50667	-0.0819838	0.0917418	0.562467	1.29279	0.00666667	2.27316
Q9NSI2	FAM207A	-2.01177	-2.57286	-1.51649	-1.89181	-3.0327	-1.86944	-3.04952	-1.62608	0.465311	0.396203
Q9NTJ5	SACM1L	-0.414042	-0.415626	-0.489912	-0.223386	-3.48263	-0.90707	-0.762258	-0.917754	0.194026	1.13169
Q9NU22	MDN1	-4.70442	-1.42255	-1.48064	-1.81173	-2.51534	-0.900424	-1.52124	-0.0683832	0.34598	-1.10349
Q9NUJ1	ABHD10	-0.512105	-0.471647	-0.402968	-0.56187	0.223483	0.399736	0.060403	0.459125	0.003	-0.772834
Q9NV06	DCAF13	0.500773	-0.0188859	-0.337843	0.114762	0.390454	0.631011	0.494293	0.551069	0.0818073	-0.452005
Q9NVA2	2018-09-11	0.743449	1.25419	0.886446	0.88749	0.307044	0.384534	0.533018	0.637914	0.0300843	0.477267
Q9NVC6	MED17	-2.96447	-3.00579	-3.08125	-2.23055	-2.7671	-1.79355	-2.25354	-2.13017	0.130423	-0.584424
Q9NVH1	DNAJC11	-1.04793	-3.93633	-1.11879	-1.30414	-1.0893	-0.760715	-0.618214	-0.672974	0.243043	-1.0665
Q9NVH2	INTS7	-3.23752	-3.62223	-2.82892	-3.69624	-1.72054	-1.20397	-0.989371	-1.60057	0.00693333	-1.96761
Q9NVI1	FANCI	-2.34385	-2.23602	-2.01604	-2.11983	-3.36809	-2.48066	-3.89545	-2.40198	0.0985081	0.857612
Q9NVJ2	ARL8B	-1.30686	-1.64092	-1.74614	-1.77722	-1.34513	-1.36284	-1.21381	-1.29317	0.0610811	-0.314045
Q9NVQ4	FAIM	-2.4337	-2.60362	-3.46999	-2.36627	-2.56159	-2.0353	-2.47458	-2.77181	0.485544	-0.257574
Q9NVR0	KLHL11	-2.00621	-2.46224	-2.72516	-1.29192	-2.52452	-1.71857	-2.26231	-2.1179	0.932775	0.0344418
Q9NVV4	MTPAP	-2.12746	-2.3785	-2.22846	-4.02891	-3.15889	-2.39887	-2.23345	-3.45149	0.854922	0.119844
Q9NVW2	RLIM	-3.05778	-4.25351	-1.84163	-3.58118	-1.59182	-1.45753	-0.826895	-1.31068	0.0332601	-1.88679
Q9NVX2	NLE1	-3.455	-3.81677	-1.01039	-0.912164	-0.903765	-0.523347	-0.703859	-0.601663	0.130017	-1.61542
Q9NW08	POLR3B	-1.96286	-4.31514	-1.73506	-4.09677	-2.02605	-3.04745	-1.77703	-1.28846	0.313051	-0.992712
Q9NW64	RBM22	-1.7537	-4.60772	-2.0192	-1.7033	-1.49221	-1.13064	-1.70934	-1.36847	0.233174	-1.09582
Q9NWB6	ARGLU1	3.89545	4.46957	3.81673	4.067	2.36564	2.44353	2.68896	2.65453	0	1.52402
Q9NWF9	RNF216	-0.260685	-1.32705	-0.704506	-0.461974	-0.828776	-0.0739376	-0.528573	-0.485955	0.538678	-0.209243
Q9NWK9	ZNHIT6	-1.3518	-2.66442	-4.22172	-4.24383	-0.84482	-1.00736	-1.25851	-1.12008	0.0542796	-2.06275
Q9NWT1	PAK1IP1	-1.07169	-2.59388	-2.08776	-0.857341	-1.01796	-1.04253	-1.05574	-1.33513	0.309735	-0.539826
Q9NWT8	AURKAIP1	-0.416581	-0.141349	-0.509159	0.122212	-3.54268	-0.656535	-0.465326	-3.33404	0.129303	1.76343
Q9NX20	MRPL16	-0.581853	-1.07405	-1.10482	-0.0891187	-1.1811	-0.56984	-0.825252	-0.767636	0.714625	0.123496
Q9NXE4	SMPD4	-1.38029	-2.81293	-1.57737	-1.16095	-1.84555	-1.61053	-1.14073	-1.15161	0.551395	-0.295783
Q9NXH9	TRMT1	-0.905309	-1.52091	-1.07385	-0.271113	-1.07631	-0.690354	-0.396971	-0.391312	0.423523	-0.304059
Q9NYH9	UTP6	-0.971642	-1.1532	-1.43084	-1.33431	-1.59226	-1.36696	-1.01088	-0.802278	0.902047	-0.0294025
Q9NYJ8	TAB2	-0.49593	-1.53941	-0.793896	-0.548887	-0.317093	0.0837175	-0.0346533	-0.426147	0.0819828	-0.670988
Q9NYZ3	GTSE1	-0.539986	-1.10238	-1.0371	-0.447766	-0.303859	0.0223997	0.00787287	-0.255468	0.0355972	-0.649544
Q9NZJ0	DTL	-0.025381	-0.553413	-0.150315	-0.203379	0.236879	0.455609	0.319628	0.0880936	0.0279357	-0.508174
Q9NZL9	MAT2B	-2.25947	-2.32875	-2.33092	-3.30949	-3.32673	-2.47112	-4.43226	-1.73852	0.570226	0.435001
Q9NZM5	GLTSCR2	0.719402	-0.258471	0.232307	0.576822	1.22902	1.0779	1.22775	0.738527	0.0496657	-0.750783
Q9NZW5	MPP6	-2.2904	-3.70139	-2.61788	-2.27144	-3.1889	-2.51086	-3.39696	-2.79423	0.595206	0.252462
Q9P035	HACD3	0.166957	0.0157986	-0.577025	0.260922	-0.222236	0.00865471	0.289241	0.41719	0.587987	-0.15655
Q9P0J0	NDUFA13	-3.59313	-3.20106	-3.91866	-3.25174	-2.94808	-3.11659	-2.03538	-2.23682	0.0550984	-0.90693
Q9P0J7	KCMF1	-2.10465	-1.88789	-1.51951	-2.17586	-3.74957	-4.32635	-2.69929	-2.81242	0.0318676	1.47492
Q9P0L0	VAPA	-4.69135	-3.01747	-2.29112	-3.81658	-3.65247	-1.67865	-1.80526	-1.76732	0.186845	-1.2282
Q9P2I0	CPSF2	-1.05363	-3.24831	-1.83971	-1.50302	-3.69077	-2.99185	-3.26138	-3.31124	0.0582771	1.40264
Q9P2R7	SUCLA2	-0.1789	-0.218753	-0.205639	-0.273501	-0.106307	-0.182354	0.0196776	0.108075	0.070993	-0.178971
Q9P2T1	GMPR2	-2.28643	-3.60026	-2.3927	-1.50121	-1.9042	-1.65296	-3.00575	-1.89527	0.608975	-0.330605
Q9UBB4	ATXN10	-1.0246	-0.985094	-0.783301	-0.556765	-1.99079	-1.73248	-1.89609	-1.52873	0.0074375	0.949581
Q9UBB9	TFIP11	-2.95253	-3.45608	-2.55613	-2.45741	-2.33029	-2.13293	-3.4229	-3.57732	0.981769	0.0103254
Q9UBC2	EPS15L1	-4.2801	-2.81263	-2.57955	-2.21022	-4.92365	-2.7022	-4.14526	-3.14485	0.365408	0.758366
Q9UBM7	DHCR7	-0.692652	-0.628182	-4.27017	-0.58781	-0.745693	-0.794732	-1.02249	-0.623626	0.50311	-0.748068
Q9UBN7	HDAC6	3.41317	3.76668	4.31249	3.95602	2.87066	2.80201	3.11086	3.05776	0.0166429	0.901769
Q9UBQ0	VPS29	-0.765396	-0.618296	-1.04947	-0.34439	-1.18822	-0.696101	-0.814247	-0.544789	0.637818	0.11645
Q9UBQ7	GRHPR	-1.85901	-1.11706	-1.47293	-3.62328	-1.76903	-1.16048	-1.27719	-1.6767	0.449037	-0.547219
Q9UDW1	UQCR10	-4.43699	-2.26262	-2.91166	-2.31831	-2.84644	-1.56748	-1.9526	-2.18653	0.253619	-0.84413
Q9UG63	ABCF2	0.603161	0.983265	0.675727	0.52129	0.816057	0.66413	0.898351	1.15676	0.303515	-0.187964
Q9UGY1	NOL12	0.130255	-3.84562	-0.372315	-0.378264	0.113354	-1.08444	-1.01656	-0.78102	0.722977	-0.424319
Q9UHC7	MKRN1	-2.81132	-4.88939	-3.42251	-4.86591	-4.12944	-2.9983	-3.18782	-3.60667	0.473925	-0.516725
Q9UHD1	CHORDC1	2.34555	2.64583	2.24861	2.51495	2.83036	2.81157	2.56002	2.91325	0.0551263	-0.340067
Q9UHD8	2018-09-09	-2.63964	-1.93022	-2.32512	-3.49991	-4.20224	-2.48485	-2.17997	-2.24123	0.806172	0.178349
Q9UHI6	DDX20	-0.00257515	-0.771951	-0.420677	0.0189206	0.487021	0.961621	0.899913	0.55749	0.0173082	-1.02058
Q9UHP3	USP25	0.996757	1.25711	1.11536	1.17738	-2.78919	-1.84787	-2.44949	-1.92511	0	3.38957
Q9UI30	TRMT112	-2.62687	-1.65746	-3.00512	-1.37825	-3.96892	-3.72821	-1.67767	-3.96381	0.191768	1.16773
Q9UIG0	BAZ1B	-1.77978	-2.11297	-3.92177	-0.425331	-1.36728	-1.85014	-2.85532	-2.59675	0.907847	0.107409
Q9UJ41	RABGEF1	-0.77046	-0.201382	-0.36628	-4.20912	-3.99184	-4.14742	-0.472749	-0.235049	0.639087	0.824955
Q9UJC3	HOOK1	-4.10537	-3.22322	-2.26878	-3.08665	-2.72638	-3.49371	-2.6404	-2.95448	0.674203	-0.217261
Q9UJW0	DCTN4	-0.716694	-0.722023	-0.233222	-0.844875	0.0722633	-0.0571651	-0.0962042	0	0.0181676	-0.608927
Q9UJX3	ANAPC7	-0.539795	-0.121484	-0.588446	-0.0722892	0.139013	-0.0460593	0.102087	0.0194718	0.0663981	-0.384132
Q9UJY4	GGA2	-3.55194	-3.68153	-4.50838	-1.76192	-3.74021	-1.93176	-2.66045	-2.31416	0.414955	-0.714295
Q9UK99	FBXO3	-2.15644	-2.88322	-4.04129	-3.0734	-3.06282	-3.00206	-2.41488	-3.7959	0.95477	0.0303268
Q9UKB1	FBXW11	-2.1143	-1.81894	-2.23799	-1.77906	-2.47338	-3.1516	-1.74852	-1.76547	0.493607	0.297172
Q9UKF6	CPSF3	-1.28006	-1.28751	-1.39183	-1.23146	-1.51033	-1.64307	-1.55454	-1.07333	0.365287	0.147603
Q9UKG1	APPL1	-1.66205	-2.71074	-2.97627	-1.29262	-3.53762	-4.81604	-1.95061	-1.79148	0.402979	0.863518
Q9UKV8	AGO2	-3.54105	-3.17803	-3.94478	-4.02316	-3.44795	-2.02428	-2.22058	-2.10207	0.0463333	-1.22304
Q9UKX7	NUP50	-1.28006	-1.53512	-0.789209	-0.323441	-0.870963	-0.958911	-1.23566	-1.18089	0.823195	0.0796483
Q9UL25	RAB21	-0.522169	-0.759285	-0.669012	-0.662329	-0.69103	0.0943774	-0.231727	0.0186057	0.0863966	-0.450755
Q9ULC4	MCTS1	-2.44369	-2.57255	-1.78352	-2.0405	-2.38708	-1.96451	-2.3493	-2.10535	0.96954	-0.00850165
Q9ULT8	HECTD1	1.04411	1.28452	1.22879	1.43612	-1.54294	-2.29929	-0.877616	-1.42313	0	2.78413
Q9ULX3	NOB1	1.50198	1.50222	1.53535	1.43083	2.11013	2.33287	1.95957	2.23854	0.00463158	-0.667681
Q9UM00	TMCO1	-1.2927	-1.67857	-1.46123	-1.42775	-4.30185	-4.32052	-2.05369	-2.51381	0.048625	1.8324
Q9UM13	ANAPC10	-3.43512	-1.97285	-4.29587	-1.68458	-1.68577	-1.69059	-1.67151	-2.79403	0.300922	-0.886632
Q9UMX0	UBQLN1	-1.19002	-1.24265	-4.76132	-1.26189	-2.61419	-4.08814	-3.19295	-3.42677	0.303327	1.21654
Q9UMY4	SNX12	-2.24916	-1.87401	-2.95041	-2.9821	-2.97632	-2.2852	-2.61903	-2.78908	0.685291	0.15349
Q9UN86	G3BP2	0.728228	1.06508	0.907741	0.84234	1.21916	1.28418	1.27081	1.04632	0.031197	-0.319269
Q9UNE7	STUB1	-1.89463	-3.3305	-1.53532	-1.39107	-1.07663	-2.83761	-1.31137	-0.667736	0.481923	-0.564542
Q9UNH7	SNX6	-2.97923	-2.47383	-2.89038	-2.70072	-2.97972	-3.04917	-2.84131	-2.71526	0.419109	0.135325
Q9UNN5	FAF1	-2.07226	-1.7571	-2.19287	-1.70322	-2.74396	-2.8049	-2.34094	-1.72888	0.192393	0.473309
Q9UNQ2	DIMT1	-3.87425	-3.25281	-2.91617	-3.10343	-3.21141	-2.44317	-2.75256	-2.53471	0.133201	-0.551202
Q9UNS2	COPS3	-2.8297	-2.71765	-2.07557	-2.48779	-2.4068	-2.91531	-2.81778	-2.95846	0.341126	0.246907
Q9UNY4	TTF2	0.0927512	0.0172543	-0.666077	0.327572	1.36643	2.26894	1.5806	1.71422	0.00675325	-1.78967
Q9UNZ2	NSFL1C	-0.876867	-2.21125	-1.61132	-2.65904	-1.0544	-1.41136	-1.31197	-1.03859	0.21825	-0.63554
Q9UPP1	PHF8	-2.92201	-2.09676	-3.34854	-2.68696	-3.6365	-3.1268	-2.87976	-3.31913	0.229933	0.476978
Q9UPT9	USP22	-3.91198	-4.26269	-3.12689	-3.24256	-3.07865	-2.42934	-1.98503	-2.1253	0.038443	-1.23145
Q9UPU5	USP24	-1.27658	-0.535557	-1.34301	-1.39814	-0.543676	-2.74907	-3.17101	-1.49616	0.29106	0.851658
Q9Y221	NIP7	-1.63331	-1.07016	-1.41734	-3.74014	-2.12359	-1.23297	-1.01139	-3.39952	0.979641	-0.0233735
Q9Y263	PLAA	0.301866	-0.149372	0.610155	0.184255	0.548223	0.993871	0.63507	0.639878	0.0800261	-0.467535
Q9Y266	NUDC	-0.373274	0.45143	-0.0706685	0.337998	0.162541	-0.134119	0.730127	0.467124	0.500089	-0.220047
Q9Y295	DRG1	-0.00247611	0.477715	0.0330934	0.144499	0.00622812	0.376487	0.297028	0.612696	0.442249	-0.159902
Q9Y2H6	FNDC3A	-4.0258	-3.36949	-3.54673	-2.63508	-0.96067	-0.909897	-0.929879	-1.57434	0.00671429	-2.30058
Q9Y2L1	DIS3	2.00148	2.05635	1.91407	2.03884	1.96676	2.19912	2.1416	2.26736	0.146975	-0.141028
Q9Y2P8	RCL1	-1.66929	-1.37366	-3.49701	-2.42116	-1.57581	-1.80921	-1.5837	-0.937187	0.246567	-0.763805
Q9Y2S7	POLDIP2	0.152321	0.1113	-0.0864829	-0.0398424	-0.0208052	0.255568	0.426862	0.49961	0.1437	-0.255985
Q9Y2T2	AP3M1	-0.839063	-1.12946	-0.61755	-0.664943	-0.0501142	0.564479	0.481437	0.210271	0.00729114	-1.11427
Q9Y2Z0	SUGT1	-2.0918	-2.17136	-1.58924	-2.08984	-2.86533	-3.28267	-2.56086	-2.4135	0.0377279	0.795031
Q9Y314	NOSIP	-3.42906	-0.93636	-1.10398	-3.02234	-0.441132	-0.489758	-0.238686	-0.587367	0.0746941	-1.6837
Q9Y324	FCF1	-1.2926	-4.06367	-4.25442	-3.62771	-1.58884	-1.05416	-1.18537	-1.24371	0.054134	-2.04158
Q9Y371	SH3GLB1	-3.54152	-3.82977	-2.87548	-3.31858	-2.22339	-2.69319	-2.12988	-1.77188	0.0185193	-1.18676
Q9Y383	LUC7L2	3.09421	3.47519	3.99313	3.69347	3.06291	3.00041	3.10382	3.38186	0.131129	0.426749
Q9Y3A2	UTP11L	-0.458109	-0.99473	-0.79165	-0.114659	-0.285932	0.0043143	-0.06084	-0.342955	0.143499	-0.418434
Q9Y3A4	RRP7A	0.971278	0.79763	0.350827	0.868769	0.912395	1.23565	1.52521	1.42098	0.0627596	-0.526432
Q9Y3A5	SBDS	0.880963	0.680614	0.514571	0.717351	0.750487	0.93322	1.02852	0.770633	0.194997	-0.17234
Q9Y3B2	EXOSC1	-1.31956	-1.70036	-2.8123	-2.6956	-2.32436	-1.11965	-1.31184	-1.71327	0.362267	-0.514676
Q9Y3B3	TMED7	-1.63357	-1.37353	-1.29933	-1.355	-1.94973	-1.14959	-0.872833	-1.38979	0.803756	-0.07487
Q9Y3B4	SF3B6	-2.07765	-2.13261	-2.13664	-1.71415	-1.79658	-1.86163	-1.42448	-1.67915	0.09924	-0.324801
Q9Y3E5	PTRH2	-1.62629	-3.33128	-2.69019	-0.906911	-3.2882	-1.22678	-3.31023	-1.57758	0.828178	0.212029
Q9Y3L5	RAP2C	-2.19103	-3.14216	-2.03014	-1.89574	-2.58448	-4.33951	-2.31427	-1.92744	0.517648	0.476659
Q9Y3S2	ZNF330	-1.16569	-0.733774	-3.22505	-1.18726	-2.84877	-3.08816	-3.77393	-4.12611	0.052765	1.8813
Q9Y3Z3	SAMHD1	-1.06596	-0.541811	-0.879419	-0.871102	-0.686857	-0.42358	-0.340753	-0.527603	0.0737339	-0.344875
Q9Y450	HBS1L	-1.19273	-3.44121	-2.20222	-2.91472	-1.10025	-0.739217	-0.434153	-0.431518	0.035531	-1.76143
Q9Y490	TLN1	-1.50376	-1.32586	-0.944166	-0.49363	-1.95295	-2.41245	-2.49132	-2.63412	0.0133793	1.30586
Q9Y4B4	RAD54L2	-3.33585	-3.02129	-3.26243	-4.51561	-2.81654	-2.87945	-2.39282	-2.95553	0.118324	-0.772708
Q9Y4C2	TCAF1	1.04394	0.914734	1.02261	1.05749	0.731479	0.866605	1.00507	1.04764	0.329592	0.0969945
Q9Y4E5	ZNF451	-3.46896	-2.00353	-2.4013	-1.09478	-0.853565	0.574005	0.247984	-0.292144	0.0279841	-2.16121
Q9Y4E8	USP15	-2.2664	-1.35878	-2.37104	-1.65488	-2.33064	-3.95956	-2.34708	-3.13639	0.108224	1.03064
Q9Y4L1	HYOU1	-1.00193	-1.35406	-0.877425	-1.10515	-2.14408	-1.7197	-1.2207	-0.991732	0.227572	0.434411
Q9Y4P3	TBL2	0.381286	0.186572	0.551524	0.136915	-0.0822535	0.859114	0.831587	1.152	0.297829	-0.376038
Q9Y4R8	TELO2	0.624898	0.0100497	0.138485	-0.179277	1.01903	1.08776	1.13013	0.923693	0.0117926	-0.891615
Q9Y4X5	ARIH1	-1.50361	-0.776937	-3.4757	-0.81376	-4.12824	-3.45044	-3.87967	-3.61932	0.0417304	2.12691
Q9Y512	SAMM50	-1.09537	-1.16975	-3.49899	-1.33166	-2.54214	-1.13254	-2.76031	-3.50465	0.45483	0.710968
Q9Y597	KCTD3	-1.10729	-0.703886	-1.04594	-0.715803	-2.92345	-3.09372	-1.60041	-3.19865	0.0152516	1.81083
Q9Y5K5	UCHL5	-1.80945	-1.64703	-1.72045	-1.66089	-1.53112	-2.83271	-2.05974	-2.08173	0.233378	0.416872
Q9Y5M8	SRPRB	-0.297005	-0.931307	-1.24169	-0.605508	-1.03724	-1.10582	-0.950548	-0.809038	0.441007	0.206783
Q9Y5P6	GMPPB	-1.1285	-0.983756	-1.01334	-0.520674	-0.749584	-1.16063	-0.745603	-0.739109	0.764445	-0.0628371
Q9Y5Q8	GTF3C5	0.00218115	-0.269921	0.150763	-0.211902	0.0258984	0.24911	0.0895642	0.424727	0.123271	-0.279545
Q9Y5Q9	GTF3C3	-2.10592	-2.29707	-1.98551	-1.85954	-2.18025	-2.37127	-2.27672	-2.31087	0.114382	0.222768
Q9Y5Y2	NUBP2	-3.89404	-2.30288	-1.82887	-1.74053	-2.1736	-2.0605	-2.36552	-2.36472	0.751511	-0.200497
Q9Y673	ALG5	-4.26263	-3.12738	-1.72782	-3.09	-4.18675	-3.12972	-1.55294	-1.35502	0.635259	-0.495847
Q9Y679	AUP1	-2.3883	-2.05626	-3.08019	-1.59652	-2.65263	-2.35071	-3.55626	-2.1662	0.463578	0.40113
Q9Y6A4	CFAP20	-0.602659	-0.768449	-0.155731	-1.1323	-0.80408	-1.15356	-0.871831	-0.840822	0.351551	0.252788
Q9Y6C9	MTCH2	-0.197614	-0.681091	-0.670313	-0.484529	-0.872643	-0.378704	-1.04697	-1.73668	0.205807	0.500362
Q9Y6K9	IKBKG	-3.45227	-4.02571	-3.66004	-3.45245	-1.78866	-2.44424	-3.822	-1.36708	0.0989069	-1.29212

## Sheet: LFQ_Raw_Data
Protein IDs	Gene names	LFQ_DD21_WT	LFQ_DD22_WT	LFQ_DD23_WT	LFQ_DD24_WT	LFQ_DD25_K171e_9KR	LFQ_DD26_K11E_9KR	LFQ_DD27_K171E_9KR	LFQ_DD28_K171E_9KR
A0AVT1	UBA6	1793900000	2997500000	2162700000	2624200000	240130000	660760000	761620000	869240000
A0FGR8	ESYT2	0	0	0	0	19085000	39714000	0	0
A1L0T0	ILVBL	31552000	32428000	19819000	36556000	16292000	43353000	0	38510000
A4D1E9	GTPBP10	0	0	0	0	0	0	7699000	0
A5YKK6	CNOT1	0	0	11594000	28399000	0	26025000	22035000	29855000
A6NHQ2	FBLL1	86266000	0	0	0	63364000	156200000	143940000	204860000
A6NHR9	SMCHD1	125800000	158740000	92608000	140320000	62649000	179190000	202570000	202650000
A6NIH7	UNC119B	0	0	0	0	18685000	0	0	0
A6NKT7;Q7Z3J3	RGPD3;RGPD4	0	0	0	0	0	0	0	40521000
A8MTY0;P17019;Q14593	ZNF724P	0	0	0	0	0	0	115480000	32382000
P62308;A8MWD9	SNRPG;SNRPGP15	143880000	282850000	0	275650000	108920000	0	251630000	289290000
Q99613;B5ME19	EIF3C;EIF3CL	96030000	107850000	78979000	88181000	41040000	65725000	88379000	85168000
P0CG08;B7ZAQ6	GPR89B;GPR89A	0	0	0	6943000	0	0	0	0
CON__ENSEMBL:ENSBTAP00000007350;P0C0L4;P0C0L5		385040000	398150000	347830000	559760000	132720000	282410000	367380000	336750000
CON__ENSEMBL:ENSBTAP00000011227		422200000	1015000000	119880000	568450000	285370000	299670000	570990000	208220000
CON__ENSEMBL:ENSBTAP00000014147		19896000000	22446000000	8618200000	14263000000	4092800000	9486100000	12196000000	7947600000
CON__ENSEMBL:ENSBTAP00000024146;P01023;P20742		720850000	1027800000	613030000	927520000	266020000	500650000	793050000	589140000
CON__ENSEMBL:ENSBTAP00000024462;P01861		57656000000	80061000000	56092000000	78153000000	19599000000	36998000000	52198000000	61566000000
CON__ENSEMBL:ENSBTAP00000024466		15374000000	26155000000	12692000000	23494000000	5746000000	14257000000	9780900000	11050000000
CON__ENSEMBL:ENSBTAP00000033053		4608100000	6685300000	2850800000	4284500000	2037000000	3264900000	5358100000	3145800000
CON__ENSEMBL:ENSBTAP00000037665		0	56904000	35954000	52156000	0	0	0	0
CON__ENSEMBL:ENSBTAP00000038253		0	0	0	18271000	0	0	0	0
CON__P00735;P00734		0	0	0	0	9231900	0	0	0
CON__P00761		4760900000	4512200000	4024700000	6780100000	1277000000	4092100000	3859300000	3667500000
CON__P00978		76062000	0	64581000	100400000	0	0	0	0
CON__P01030		0	0	0	0	20462000	0	0	0
CON__Q2KJ62;CON__P01044-1;CON__P01045-1		24058000	0	0	0	0	0	0	0
CON__P01966;P69905	HBA1	0	0	29748000	66299000	0	0	0	0
CON__P02533;P02533;CON__Q6IFX2;CON__Q04695;CON__Q9QWL7;Q04695;CON__A2A4G1;CON__P19012;CON__Q9Z2K1;CON__Q3ZAW8;P19012;CON__Q61782;CON__P35900;CON__Q9D312;P35900;CON__Q8N1A0;Q8N1A0	KRT14	0	0	496280000	306380000	118250000	0	49098000	42603000
CON__P48668;CON__P02538;P48668;P02538;CON__P04259;CON__O95678;O95678;CON__Q8VED5	KRT6C;KRT6A	0	0	40725000	225920000	0	0	0	0
CON__P02769		2818600000	2783500000	2074700000	3441000000	865760000	2082500000	2179400000	2013400000
CON__P06868;P00747		1150400000	1690000000	1115000000	1714600000	317410000	801170000	964370000	1130600000
CON__P08779;P08779	KRT16	0	0	0	0	0	0	18225000	0
CON__P12763;P02765		2126100000	2187700000	2169900000	2893300000	646610000	2008100000	2591200000	2464500000
CON__P13645;P13645;CON__Q148H6;CON__Q7Z3Y7;Q7Z3Y7;CON__Q7Z3Z0;CON__Q7Z3Y8;CON__Q99456;CON__Q2M2I5;Q7Z3Z0;Q7Z3Y8;Q99456;Q2M2I5;CON__Q14525;CON__Q9UE12;CON__Q15323;CON__A2A5Y0;CON__Q92764;CON__Q14532;CON__A2AB72;CON__Q497I4;CON__O76015;CON__O76013;CON__Q7Z3Y9;CON__O76014;CON__REFSEQ:XP_986630;Q14525;Q15323;Q14532;O76014;Q92764;O76015;O76013;Q7Z3Y9	KRT10	1131900000	2416500000	3419000000	5249700000	6076000000	1460000000	2331600000	2013900000
CON__P13647;P13647	KRT5	0	16201000	496010000	118950000	187880000	18427000	24313000	0
CON__P28800;P08697		73181000	67619000	54748000	90113000	0	0	68480000	60849000
CON__P34955		61395000	80529000	76877000	63282000	0	64697000	51134000	60212000
CON__P67983;Q8N339;P80297;P04732;P02795;P13640	MT1M;MT1X;MT1E;MT2A;MT1G	0	0	0	0	12864000	0	0	0
CON__Q05B55		11090000000	14651000000	5314300000	9164100000	4316400000	5310100000	8224600000	6213600000
CON__Q1RMK2		0	16138000	0	0	0	0	0	0
CON__Q1RMN8;P04208;P01708;P01710;P06317;P01707;P06887;P01721		18878000000	24062000000	12423000000	19261000000	8137600000	10116000000	14315000000	8689400000
CON__Q28194;P07996	THBS1	0	0	7083000	0	0	0	0	0
CON__Q2UVX4		61993000	109810000	64826000	86609000	0	0	57608000	0
CON__Q3SX09;CON__P02070;P68871;P02042;P69892;P69891;P02100		322490000	437440000	428290000	600400000	151180000	295480000	299720000	391590000
CON__Q3T052		70552000	100110000	55668000	120370000	0	0	73335000	0
CON__Q3ZBS7;P04004		5185100	0	0	0	0	0	0	0
CON__Q86YZ3;Q86YZ3	HRNR	0	0	10873000	0	0	0	0	0
CON__Streptavidin		970340000	712760000	654650000	1106000000	269620000	528020000	612880000	911210000
Q13765;E9PAV3;Q9BZK3	NACA	362520000	608400000	480440000	550960000	338400000	647210000	648220000	674980000
IKKbeta-K171E-9KR		42784000000	40927000000	27763000000	39280000000	73326000000	136310000000	136470000000	138160000000
IKKbeta-WT;O14920	IKBKB	14918000000	14101000000	10394000000	16990000000	10513000	0	0	0
K63-only		93881000000	73873000000	79561000000	98261000000	75842000000	136530000000	126170000000	133850000000
O00116	AGPS	42373000	47599000	37134000	63452000	44438000	49171000	61096000	91363000
O00139	KIF2A	45763000	63754000	36368000	0	24392000	49922000	38870000	53541000
O00148	DDX39A	108170000	136020000	80438000	121370000	65472000	174470000	258840000	191220000
O00151	PDLIM1	68558000	207180000	74038000	103380000	54905000	0	121120000	0
O00154;Q6ZUV0	ACOT7	294920000	411880000	286080000	364130000	188290000	350040000	428310000	506610000
O00159	MYO1C	54484000	0	43185000	60746000	27299000	45344000	92997000	107470000
O00165	HAX1	35501000	42807000	0	54504000	26337000	61392000	63054000	63043000
O00178	GTPBP1	81918000	154600000	123390000	108970000	59529000	145410000	193830000	172570000
O00186	STXBP3	56288000	64787000	35395000	72429000	32061000	62760000	105060000	105870000
O00203	AP3B1	60581000	27420000	19587000	26511000	14653000	41713000	56246000	52903000
O00217	NDUFS8	0	0	0	0	0	0	0	8978600
O00232	PSMD12	0	0	0	0	0	0	26400000	0
O00255	MEN1	17293000	31825000	0	0	0	0	0	0
O00257	CBX4	22348000	0	13141000	0	0	0	0	0
O00264	PGRMC1	206050000	211160000	96336000	176400000	42399000	89990000	90518000	90548000
O00267	SUPT5H	0	49936000	35376000	49099000	0	0	41242000	41992000
O00299	CLIC1	137440000	164050000	141820000	143700000	65266000	123940000	152350000	176640000
O00303	EIF3F	227740000	298880000	188840000	282130000	160400000	253150000	348550000	403090000
O00308;Q9H0M0	WWP2	183590000	194390000	75547000	208430000	131440000	310790000	315390000	290890000
O00311	CDC7	0	0	0	0	0	27524000	40594000	0
O00330	PDHX	0	0	0	0	0	28020000	0	0
O00410	IPO5	0	47608000	0	0	0	0	21815000	0
O00422	SAP18	141930000	177290000	128120000	167970000	112400000	124170000	158070000	176020000
O00425	IGF2BP3	184350000	277890000	156600000	265500000	105220000	211140000	256420000	329840000
O00429	DNM1L	0	17925000	0	14007000	7999500	0	0	14940000
O00443	PIK3C2A	88528000	67598000	75285000	43804000	110490000	279190000	243380000	167080000
O00469	PLOD2	0	0	0	0	0	0	0	11409000
O00483	NDUFA4	0	0	0	60262000	0	0	0	0
O00487	PSMD14	247190000	289540000	214170000	290130000	161790000	427590000	416080000	431980000
O00505	KPNA3	62262000	66190000	59985000	95854000	0	0	0	0
O00541	PES1	59024000	85317000	41400000	52223000	36567000	46137000	83256000	96703000
O00560	SDCBP	31806000	51228000	33521000	44371000	23024000	53280000	41015000	49053000
O00567	NOP56	232390000	230320000	152890000	176430000	106980000	191970000	247980000	195010000
O00571;O15523;Q9NQI0	DDX3X;DDX3Y	3060700000	3085300000	2007300000	3097900000	2029800000	4831100000	5268100000	4663600000
O00625	PIR	0	0	0	0	0	0	0	11201000
O00743	PPP6C	106120000	95881000	56601000	91059000	62021000	99655000	139150000	122350000
O00746	NME4	0	0	0	0	0	35300000	0	0
O00750	PIK3C2B	0	0	0	0	0	0	0	32527000
O00762	UBE2C	104600000	181700000	83831000	88445000	60139000	0	62762000	0
O00767	SCD	0	0	25949000	0	0	0	0	0
O14524	TMEM194A	0	0	0	43653000	0	0	0	0
O14545	TRAFD1	159960000	208420000	105310000	217080000	102920000	231930000	278680000	214290000
O14579	COPE	48058000	80635000	55107000	78497000	0	0	0	0
O14617	AP3D1	81673000	79495000	59508000	67564000	33891000	52646000	73706000	60896000
O14628	ZNF195	0	0	8929200	23487000	0	38027000	0	0
O14641	DVL2	0	0	0	0	0	0	0	23286000
O14646;O14647	CHD1	28571000	0	0	32131000	0	0	0	0
O14654	IRS4	1225600000	1399500000	1018300000	1325900000	796640000	1813300000	1983800000	2052400000
O14735	CDIPT	0	0	0	0	0	0	29802000	0
O14744	PRMT5	385530000	633170000	392610000	599640000	265970000	532030000	674440000	653710000
O14757	CHEK1	37602000	69643000	27997000	0	25548000	53357000	57230000	61589000
O14763	TNFRSF10B	0	0	0	0	0	17591000	0	0
O14802	POLR3A	34727000	35778000	43253000	47771000	41521000	80624000	87026000	122080000
O14818;Q8TAA3	PSMA7;PSMA8	205310000	246530000	146500000	216670000	91019000	147210000	221420000	225530000
O14828	SCAMP3	524480000	499920000	313560000	569810000	289750000	502310000	764670000	660640000
O14874	BCKDK	0	0	0	42679000	0	0	0	0
O14880	MGST3	45054000	62896000	49310000	0	45414000	123130000	108900000	85090000
O14908	GIPC1	0	0	0	53741000	0	0	0	0
O14925;Q5SRD1	TIMM23;TIMM23B	12264000	0	0	0	0	0	0	0
O14929	HAT1	137730000	201090000	120560000	140720000	50545000	141790000	136280000	136680000
O14965	AURKA	0	0	0	0	0	0	52879000	0
O14976	GAK	0	0	0	0	0	9484800	0	0
O14979	HNRNPDL	322580000	480850000	253160000	326570000	172280000	323030000	353670000	287550000
O14980	XPO1	58418000	67674000	47271000	0	0	0	0	0
O15027	SEC16A	0	55230000	0	40759000	0	42113000	0	0
O15037	KHNYN	0	0	0	0	0	0	0	102560000
O15042	U2SURP	160400000	121800000	88401000	170340000	48263000	121950000	188910000	136100000
O15067	PFAS	675850000	977510000	693310000	977000000	497600000	1032300000	1171300000	1393600000
O15111	CHUK	0	0	0	0	0	0	0	45562000
O15126	SCAMP1	0	21838000	0	0	0	0	0	0
O15143	ARPC1B	90393000	0	92378000	38364000	28413000	48840000	0	0
O15144	ARPC2	159150000	167650000	133890000	224270000	95474000	163120000	180490000	195250000
O15145	ARPC3	80682000	113430000	62981000	99535000	44202000	149120000	134960000	129720000
O15160	POLR1C	238010000	238300000	154890000	290650000	134190000	267050000	414360000	390410000
O15213	WDR46	199960000	251250000	120070000	220280000	127920000	262250000	383460000	318540000
O15226	NKRF	324800000	264120000	175670000	366200000	194830000	487080000	595050000	521560000
O15235	MRPS12	225150000	181070000	123830000	264780000	212330000	625990000	485900000	249790000
O15258	RER1	0	0	0	30307000	0	0	0	0
O15260	SURF4	17938000	20245000	20187000	29969000	0	27072000	33847000	39734000
O15269	SPTLC1	165840000	187190000	119220000	156280000	88446000	176360000	256380000	177690000
O15294	OGT	0	31797000	12006000	0	0	0	0	0
O15305;Q92871	PMM2	3348200	0	0	0	0	0	0	0
O15355	PPM1G	88593000	116150000	82359000	113830000	23840000	0	90920000	65537000
O15357	INPPL1	0	0	0	26721000	0	0	0	0
O15360	FANCA	0	0	0	0	0	0	8030800	0
O15371	EIF3D	1068000000	1252400000	939900000	1444700000	794950000	1505800000	2001600000	1999800000
O15372	EIF3H	114770000	122110000	101650000	156170000	49314000	106770000	155060000	145300000
O15379	HDAC3	0	0	0	4258700	0	0	0	0
O15397	IPO8	13504000	18084000	0	0	0	0	0	0
O15498	YKT6	0	40585000	33537000	43525000	0	43884000	52340000	0
O15504	NUPL2	11691000	0	0	0	0	0	0	0
O43143	DHX15	770880000	915620000	569160000	816080000	437930000	923780000	1093500000	1078300000
O43148	RNMT	14977000	19998000	0	0	0	21188000	0	27363000
O43159	RRP8	0	0	0	28841000	0	0	0	0
O43164	PJA2	122480000	69470000	55116000	132630000	55826000	0	100580000	0
O43172	PRPF4	250920000	349060000	209230000	291620000	144180000	357880000	388760000	355190000
O43175	PHGDH	1717800000	2443600000	1537000000	2531800000	817810000	1755800000	1922300000	2181400000
O43242	PSMD3	405770000	558710000	326740000	453140000	231580000	463060000	537860000	650730000
O43252	PAPSS1	0	25041000	0	21399000	0	0	0	0
O43264	ZW10	2489300	0	0	0	0	0	0	0
O43290	SART1	10670000	0	0	0	0	0	0	0
O43318	MAP3K7	0	0	0	0	0	0	0	19717000
O43347;Q96DH6	MSI1;MSI2	0	0	0	0	0	0	0	10686000
O43390	HNRNPR	591940000	600800000	445090000	548130000	241040000	510610000	547040000	591580000
O43395	PRPF3	109140000	110280000	81079000	70302000	53087000	115210000	133860000	117170000
O43396	TXNL1	78241000	96844000	137950000	103730000	84530000	187020000	213070000	162980000
O43402	EMC8	31695000	0	0	92225000	68996000	0	65583000	59933000
O43447	PPIH	49584000	0	24410000	41627000	23986000	54697000	72398000	64016000
O43463	SUV39H1	0	0	0	0	0	19279000	0	0
O43464	HTRA2	34724000	37236000	37873000	48567000	23604000	54991000	48510000	53095000
O43488;Q8NHP1	AKR7A2	0	44143000	0	0	0	51880000	0	0
O43491	EPB41L2	99119000	133190000	69961000	146190000	0	130690000	138070000	79009000
O43502	RAD51C	0	0	0	0	2494000	0	0	0
O43505	B4GAT1	0	0	0	0	0	0	0	7149900
O43615	TIMM44	127600000	118250000	63259000	126920000	53819000	99973000	116410000	127610000
O43660	PLRG1	0	0	0	0	0	31367000	0	0
O43681	ASNA1	0	33958000	0	40825000	0	21988000	25876000	36019000
O43683	BUB1	0	0	0	0	18209000	68659000	62002000	52532000
O43684	BUB3	1029500000	1341800000	789800000	1071800000	486440000	1081500000	1220800000	1588000000
O43707;Q08043;Q9H254	ACTN4	38072000	80878000	25288000	49216000	0	0	37168000	0
O43709	WBSCR22	35127000	58585000	48142000	35439000	27437000	73005000	79513000	70622000
O43719	HTATSF1	0	0	0	49148000	0	0	0	0
O43747	AP1G1	17803000	28430000	0	0	0	0	0	0
O43765	SGTA	14851000	0	0	16171000	0	0	0	0
O43776	NARS	133120000	242230000	138270000	239640000	115920000	211320000	278140000	313480000
O43795;Q9UBC5	MYO1B	48108000	0	23738000	29669000	23262000	42865000	50226000	47801000
O43809	NUDT21	111340000	104520000	96727000	175280000	67774000	134980000	111310000	118900000
O43818	RRP9	45892000	0	0	0	37694000	71019000	78252000	70713000
O43819	SCO2	28676000	40371000	0	0	0	0	35906000	36386000
O43824	GTPBP6	0	0	0	0	0	0	0	11123000
O43837	IDH3B	0	0	0	0	0	0	57135000	67435000
O43847	NRD1	0	0	14536000	0	0	0	0	0
O43865;Q96HN2	AHCYL1	44512000	76982000	46603000	63842000	0	0	68649000	65178000
O43929;CON__Q2YDI2	ORC4	0	0	0	0	0	0	0	4893800
O60216;Q9H4I0	RAD21	79799000	49043000	28784000	66931000	32656000	82409000	75391000	105450000
O60231	DHX16	0	63299000	28216000	67308000	0	39181000	59062000	47381000
O60232	SSSCA1	0	0	57147000	55382000	0	0	0	0
O60256	PRPSAP2	29165000	0	20641000	0	0	0	0	0
O60264;P28370	SMARCA5	528220000	567780000	376420000	484030000	274500000	522380000	606800000	517570000
O60287	URB1	0	0	0	0	0	0	0	23280000
O60306	AQR	0	0	0	0	0	0	43560000	32941000
O60333;Q12756;O43896	KIF1B;KIF1A	0	0	16180000	0	0	39846000	0	0
O60341	KDM1A	70745000	55731000	0	44096000	0	69767000	87307000	107300000
O60343;Q86TI0	TBC1D4	0	0	0	0	0	0	0	14533000
O60488	ACSL4	34623000	80096000	0	59032000	0	91103000	83647000	97665000
O60493	SNX3	190360000	215740000	104580000	149660000	66789000	274160000	257490000	214670000
O60502	MGEA5	73640000	90036000	47198000	104970000	35431000	86347000	129190000	111530000
O60506	SYNCRIP	152190000	136940000	101410000	184330000	58184000	130540000	147820000	109830000
O60508	CDC40	16864000	18965000	0	0	0	0	0	0
O60524	NEMF	16422000	29364000	10469000	0	0	24597000	0	0
O60547	GMDS	0	25552000	0	0	0	0	0	0
O60563	CCNT1	0	0	18599000	0	0	0	0	0
O60566	BUB1B	0	0	21965000	0	0	0	0	0
O60568	PLOD3	0	0	15363000	15263000	0	0	0	0
O60610	DIAPH1	0	0	0	22846000	0	0	0	0
O60678	PRMT3	45142000	73460000	41887000	69402000	28209000	58338000	87782000	111400000
O60684;O15131	KPNA6;KPNA5	92690000	117690000	83023000	117910000	31289000	91525000	127380000	133000000
O60701	UGDH	0	0	0	0	0	0	0	12177000
O60716	CTNND1	271480000	232420000	155170000	243750000	162320000	348140000	377960000	378200000
O60749	SNX2	0	0	0	0	0	0	15403000	0
O60762	DPM1	72817000	86480000	36686000	65491000	33920000	80237000	82743000	67334000
O60763	USO1	0	0	3498100	0	0	0	0	0
O60784	TOM1	50680000	90629000	47592000	85819000	26389000	0	48034000	45057000
O60826	CCDC22	0	0	0	0	0	0	0	14870000
O60832	DKC1	450600000	468550000	236670000	345880000	157810000	314310000	378770000	321980000
O60841	EIF5B	57102000	0	35235000	70903000	21199000	0	52336000	56214000
O60884	DNAJA2	111810000	136490000	104120000	146610000	73495000	119480000	150740000	142300000
O60942	RNGTT	0	0	0	0	0	0	70886000	0
O75027	ABCB7	0	0	0	19451000	0	0	0	0
O75083	WDR1	301510000	310290000	279640000	279910000	220650000	433590000	529440000	532960000
O75131;Q96FN4;Q8IYJ1;Q96A23;O95741;Q86YQ8;Q9HCH3;Q9UBL6	CPNE3	421660000	422640000	277680000	477270000	214180000	525860000	602170000	545140000
O75147	OBSL1	0	44380000	39123000	41697000	0	38933000	0	87264000
O75150	RNF40	126380000	105230000	97690000	159910000	74759000	76129000	153110000	126600000
O75152	ZC3H11A	146400000	131860000	42202000	122290000	62802000	231570000	251500000	246600000
O75153	CLUH	126690000	187710000	101410000	155270000	56213000	119880000	137860000	171370000
O75190	DNAJB6	50577000	0	0	0	17195000	41345000	0	0
O75223	GGCT	69891000	91325000	81330000	106800000	56437000	81137000	147580000	155010000
O75251	NDUFS7	91709000	122490000	78798000	116890000	0	161130000	166910000	191000000
O75306	NDUFS2	83854000	93163000	58457000	75678000	35471000	139080000	105080000	81826000
O75319	DUSP11	176960000	167200000	93566000	182490000	107490000	321230000	338510000	321970000
O75340	PDCD6	0	0	0	0	0	7055000	0	0
O75347	TBCA	0	0	0	15299000	0	0	0	0
O75348;O95670	ATP6V1G1;ATP6V1G2	0	9573500	0	0	0	0	0	0
O75367	H2AFY	1047700000	1425600000	721320000	1344400000	549570000	1329800000	1161400000	1363000000
O75369	FLNB	0	51404000	0	51010000	0	0	42887000	0
O75390	CS	198460000	236150000	162110000	214010000	77536000	165040000	177430000	164410000
O75396	SEC22B	31167000	0	37275000	42980000	14953000	37380000	32441000	42152000
O75400	PRPF40A	35131000	0	0	0	0	0	0	0
O75436	VPS26A	91611000	124390000	79171000	87101000	53746000	91061000	145830000	150330000
O75439	PMPCB	140830000	211850000	115350000	192800000	76441000	185050000	259360000	228920000
O75467;Q6AW86	ZNF324;ZNF324B	0	0	0	0	0	8697100	0	0
O75494	SRSF10	368840000	186900000	166470000	148800000	123200000	292210000	173990000	230750000
O75530	EED	0	0	0	0	0	0	0	14745000
O75531	BANF1	0	0	0	0	0	0	0	59071000
O75533	SF3B1	226800000	241840000	181270000	233900000	88333000	166620000	198630000	240030000
O75534	CSDE1	505900000	629200000	453990000	653050000	278760000	630390000	757680000	830380000
O75569	PRKRA	0	0	0	0	0	12782000	0	0
O75586	MED6	0	0	0	0	0	0	6689800	0
O75592	MYCBP2	390530000	326890000	104770000	322670000	294950000	647530000	688650000	514180000
O75600	GCAT	0	0	0	0	0	0	0	4527100
O75607	NPM3	69764000	66262000	33497000	52384000	22954000	47745000	41486000	59001000
O75608	LYPLA1	0	16537000	0	0	0	0	0	0
O75616	ERAL1	22296000	0	0	18966000	15650000	0	35550000	37065000
O75643	SNRNP200	994210000	1331700000	861660000	1114000000	494070000	958390000	1244600000	1192100000
O75663	TIPRL	97950000	140540000	93619000	145500000	57946000	140780000	212730000	198320000
O75665	OFD1	0	0	0	0	12831000	0	24594000	0
O75694	NUP155	369510000	476930000	253440000	475960000	202030000	329230000	454190000	545140000
O75717	WDHD1	0	0	12600000	0	0	0	0	0
O75794	CDC123	43488000	31920000	35544000	74190000	20734000	81189000	76422000	72258000
O75808	CAPN15	0	0	0	0	0	0	0	40590000
O75817	POP7	0	33053000	0	0	23310000	55905000	45686000	49364000
O75821	EIF3G	333530000	426330000	247410000	461860000	207820000	415180000	445390000	360020000
O75832	PSMD10	43056000	0	0	0	0	0	0	0
O75844	ZMPSTE24	71125000	73343000	41506000	61312000	0	29798000	65528000	0
O75874	IDH1	24463000	26070000	19048000	0	15092000	26925000	33023000	0
O75879	GATB	0	0	0	0	0	0	0	25482000
O75880	SCO1	0	0	0	0	0	0	0	14389000
O75925	PIAS1	119000000	0	78193000	0	132060000	192800000	213710000	197010000
O75947	ATP5H	0	47023000	17979000	45845000	0	0	0	0
O75955	FLOT1	0	0	0	0	0	0	16157000	0
O75964	ATP5L	74303000	95339000	49325000	80693000	49220000	87215000	117510000	131950000
O76003	GLRX3	0	78095000	58174000	58494000	33420000	48067000	75584000	67473000
O76021	RSL1D1	1575100000	1822300000	1164500000	1783100000	818070000	2105900000	2416600000	2196100000
O76071	CIAO1	30261000	28490000	24775000	0	15098000	34209000	31313000	35367000
O76080	ZFAND5	0	0	0	0	0	0	0	45533000
O94776	MTA2	496420000	655790000	410630000	686100000	319360000	696060000	915830000	923390000
O94832	MYO1D	0	0	0	37356000	0	0	0	0
O94888	UBXN7	0	14675000	0	0	0	0	0	0
O94901	SUN1	0	0	0	3313300	0	0	0	0
O94905;O75477	ERLIN2	104470000	129410000	88829000	144450000	55424000	131370000	152530000	193130000
O94906	PRPF6	111990000	165000000	77925000	106140000	63500000	149180000	158220000	142710000
O94925	GLS	0	0	0	0	0	21605000	0	0
O94952	FBXO21	0	0	0	0	0	0	0	35433000
O94966	USP19	0	0	0	24146000	0	0	0	0
O94972	TRIM37	0	0	0	0	0	0	36817000	0
O94973	AP2A2	0	0	0	0	0	0	7017200	0
O94979	SEC31A	26650000	0	0	32517000	0	0	0	0
O95071	UBR5	578710000	639790000	477920000	609490000	206620000	477630000	590560000	587290000
O95140	MFN2	8487900	0	0	0	0	0	0	0
O95149	SNUPN	7842700	0	0	0	0	0	0	0
O95155	UBE4B	0	34091000	0	0	0	0	0	0
O95163	IKBKAP	98286000	132730000	108990000	149420000	72873000	192440000	223120000	249610000
O95168	NDUFB4	0	26093000	0	25935000	18813000	0	30458000	0
O95202	LETM1	160900000	222410000	157150000	166600000	0	0	0	0
O95229	ZWINT	0	0	0	0	0	0	19312000	22063000
O95232	LUC7L3	142210000	256360000	222620000	316130000	77771000	135000000	156760000	162080000
O95235	KIF20A	0	0	0	13292000	0	0	0	0
O95239;Q2VIQ3;Q6ZMV9	KIF4A;KIF4B	0	0	7703300	0	0	0	0	0
O95249	GOSR1	0	0	0	0	0	0	30928000	28239000
O95271	TNKS	0	0	0	17516000	0	0	0	0
O95292	VAPB	0	0	0	0	0	0	0	23828000
O95299	NDUFA10	205660000	297470000	166760000	350880000	123810000	408450000	505060000	414710000
O95347	SMC2	181430000	248040000	172090000	192380000	106190000	236600000	259960000	266200000
O95373	IPO7	7751900	19252000	0	13992000	0	8673300	0	11553000
O95376	ARIH2	0	0	0	0	30736000	0	0	0
O95391	SLU7	0	0	0	0	0	12195000	0	0
O95394	PGM3	0	68355000	61494000	160740000	19708000	69536000	94281000	77644000
O95433	AHSA1	267990000	430280000	240150000	366990000	197970000	386550000	443640000	517810000
O95456	PSMG1	46259000	93481000	55964000	60060000	39928000	63012000	91569000	99750000
O95478	NSA2	178210000	172370000	92528000	196480000	136620000	284950000	281080000	267760000
O95487	SEC24B	0	0	0	16396000	0	0	0	0
O95503	CBX6	55234000	0	0	0	55392000	136980000	137450000	83990000
O95551	TDP2	108590000	153850000	83251000	141600000	39244000	72852000	99635000	78982000
O95573	ACSL3	98590000	90224000	61461000	83632000	50815000	99254000	102580000	128600000
O95602	POLR1A	57593000	96886000	54000000	0	49403000	181650000	131430000	95547000
O95613	PCNT	0	29356000	19667000	0	0	28824000	0	36900000
O95639	CPSF4	21403000	0	0	0	0	0	38243000	36863000
O95696	BRD1	0	0	0	0	0	0	0	0
O95707	POP4	0	39485000	0	0	0	0	0	0
O95714	HERC2	0	0	0	27598000	0	0	0	0
O95716	RAB3D	0	34469000	0	0	0	0	0	0
O95757	HSPA4L	53047000	71397000	38308000	0	25305000	0	0	69937000
O95758	PTBP3	0	0	0	0	0	0	45223000	0
O95782	AP2A1	35077000	44952000	50466000	78911000	19494000	65417000	61219000	76157000
O95793	STAU1	112200000	100210000	95468000	158100000	94622000	147900000	156790000	138190000
O95801	TTC4	0	17102000	0	0	0	0	0	0
O95816	BAG2	38633000	58175000	44773000	0	0	40652000	0	61469000
O95819;Q8N4C8	MAP4K4;MINK1	0	0	0	37666000	15389000	0	0	62204000
O95825	CRYZL1	0	0	0	0	0	0	0	17957000
O95831	AIFM1	451940000	466390000	330220000	495770000	181330000	464220000	565090000	605610000
O95835;Q9NRM7	LATS1	0	0	0	0	0	0	0	44412000
O95861	BPNT1	158850000	226350000	141010000	187360000	77163000	163270000	208370000	248640000
O95905	ECD	0	0	0	0	0	16038000	0	0
O95985;Q13472	TOP3B	0	0	35888000	0	32208000	49346000	48325000	72007000
O96000	NDUFB10	37475000	29938000	21456000	0	13265000	33409000	0	34587000
O96005	CLPTM1	0	0	0	23944000	0	0	0	0
O96008	TOMM40	311160000	487450000	190220000	344910000	234780000	509040000	444950000	615050000
O96019;O94805	ACTL6A	217630000	245040000	170610000	331050000	152760000	422940000	503180000	537870000
O96028;Q9BZ95;Q96L73	WHSC1	0	0	0	17279000	0	0	0	0
P00338;Q6ZMR3	LDHA	4332500000	6047300000	5407400000	5754300000	3513600000	6516000000	7188700000	9061100000
P00367;P49448	GLUD1;GLUD2	803650000	1017300000	532860000	870380000	486910000	917200000	1073100000	1097600000
P00374;Q86XF0	DHFR	334380000	443140000	305330000	437240000	311310000	643130000	715940000	738990000
P00387	CYB5R3	0	0	0	42225000	31996000	80920000	101740000	77082000
P00403	MT-CO2	633250000	629040000	282260000	709030000	392090000	809290000	1019200000	897810000
P00441	SOD1	0	0	124200000	0	0	0	0	0
P00491	PNP	251130000	338370000	269070000	272880000	168630000	355430000	392960000	451640000
P00492;Q9NRG1	HPRT1	112110000	126760000	107290000	130720000	79509000	131050000	133180000	181640000
P00505	GOT2	0	0	82974000	0	0	0	0	0
P00558;P07205	PGK1	868500000	1251000000	903340000	1078900000	439570000	941470000	1124300000	1149100000
P00568;Q9Y6K8	AK1;AK5	0	0	0	7384600	0	0	0	0
P00846	MT-ATP6	0	0	0	0	0	0	0	30660000
P00918	CA2	314070000	620830000	249540000	373120000	169790000	379430000	423980000	480200000
P01111	NRAS	65220000	49294000	0	52970000	28552000	38425000	112850000	88768000
P01625;P06312;P06313;P06314;P83593	IGKV4-1	5057700000	13384000000	5884500000	4764800000	2742800000	2105700000	4968600000	4403000000
P01712;P01709;P01700		0	0	0	0	0	0	601960000	0
P10316;P01892;P01891;P30459;P30453;P16190;P16189;P30512;P10314;P30457;P30456;P30450;P18462	HLA-A	58537000	0	37763000	83692000	55864000	78609000	94492000	78530000
P02545	LMNA	168520000	135740000	138840000	145980000	15607000	85027000	42926000	100310000
P02786;Q9UP52	TFRC	182540000	245670000	122790000	167680000	71645000	137190000	166340000	159240000
P04075;P05062	ALDOA	4589200000	4825600000	4568800000	4961100000	2366400000	5225900000	4607700000	5311600000
P04080	CSTB	61978000	102470000	0	115450000	43074000	0	0	0
P04181	OAT	45700000	52058000	0	64267000	0	52921000	48052000	38820000
P04264;CON__P04264;CON__H-INV:HIT000016045	KRT1	2154900000	2397100000	7666300000	4212200000	3574700000	1834200000	2750300000	2708300000
P04350	TUBB4A	20590000	0	0	22783000	0	22583000	0	0
P04406;O14556	GAPDH	3943400000	6004900000	6318900000	8906200000	7108100000	13185000000	14561000000	15524000000
P04440	HLA-DPB1	0	0	0	31617000	0	0	0	0
P04637	TP53	431490000	551180000	363270000	675270000	305680000	697470000	936010000	853730000
P04746	AMY2A	0	0	30040000	59197000	0	0	0	0
P04818	TYMS	150660000	143110000	67059000	0	70098000	148110000	193180000	177400000
P04843	RPN1	1042900000	1465100000	839060000	1237300000	612860000	1230800000	1533500000	1493600000
P04844	RPN2	246760000	293850000	148240000	267600000	104710000	171300000	231940000	254940000
P04899	GNAI2	28489000	0	0	0	0	0	0	0
Q93077;Q7L7L0;P04908	HIST1H2AC;HIST3H2A;HIST1H2AB	121790000	100370000	83393000	88968000	16845000	0	0	36828000
P04920	SLC4A2	24441000	0	0	0	0	0	23575000	0
P05023;P13637;P50993;Q13733;P20648	ATP1A1	1659900000	2020000000	1097800000	1588600000	577490000	1254600000	1340400000	1529500000
P05091;P00352;P47895	ALDH2	22746000	19760000	0	0	0	0	26142000	27878000
P05141;Q9H0C2	SLC25A5	552110000	812110000	542610000	775180000	411980000	789210000	859300000	893950000
P05198	EIF2S1	459300000	632710000	350600000	527780000	328340000	699110000	905540000	908710000
P05386	RPLP1	179680000	139400000	76917000	220740000	57316000	110200000	95382000	0
P05387	RPLP2	31766000	39720000	27886000	73231000	0	0	0	0
P05388;Q8NHW5	RPLP0;RPLP0P6	630320000	790290000	543070000	768610000	315270000	605340000	631750000	784730000
P05455	SSB	0	0	40949000	0	0	0	0	0
P06132	UROD	0	0	0	11594000	0	0	0	0
P06280	GLA	95602000	94030000	87052000	116560000	0	78769000	73577000	63636000
P06493;Q96Q40;O94921;Q9NYV4;Q14004	CDK1	786420000	764100000	566290000	964200000	762050000	1599900000	1784300000	1557200000
P06576	ATP5B	1437000000	1988500000	1274600000	1488300000	612260000	1282500000	1422000000	1646700000
P06730;A6NMX2	EIF4E	54607000	134400000	111260000	124470000	57279000	102320000	150520000	143550000
P06733;P13929;P09104	ENO1	7757300000	9735900000	6326000000	9246300000	3626500000	8046100000	8417700000	10675000000
P06737	PYGL	345490000	421620000	300170000	392830000	216400000	380010000	479940000	511900000
P06744;CON__Q3ZBD7	GPI	62453000	0	0	0	0	0	0	0
P06748	NPM1	3444700000	4945000000	2830900000	3996100000	1187500000	3168700000	2452900000	3222900000
P06753	TPM3	0	226950000	0	155120000	0	0	0	0
P07099	EPHX1	0	0	0	0	11356000	28993000	29720000	24152000
P07195;P07864	LDHB	2855300000	4115900000	2800300000	4109600000	1460300000	3643800000	3949300000	4366300000
P07237	P4HB	38375000	56599000	45735000	55037000	0	18740000	0	28298000
P07339	CTSD	129630000	109280000	108080000	148340000	76929000	207980000	244200000	228470000
P07355;A6NMY6	ANXA2;ANXA2P2	81414000	61445000	68998000	53568000	24191000	73651000	34970000	0
P07384	CAPN1	0	0	39150000	78130000	31672000	0	112130000	98139000
P07437;A6NNZ2;CON__ENSEMBL:ENSBTAP00000025008;Q9H4B7	TUBB	3673600000	5728300000	2079700000	3791400000	1177200000	2324000000	3243400000	3264600000
P07711	CTSL	0	7364100	0	0	0	0	0	0
P07737;CON__P02584	PFN1	2310900000	2856800000	2096800000	2978900000	1252600000	3113700000	2980800000	3904000000
P07741	APRT	253050000	357830000	252930000	309280000	157300000	284690000	285390000	279340000
P07814	EPRS	1189800000	1624000000	1156500000	1465500000	610270000	1575200000	1789300000	1727000000
P07900;Q14568;Q58FG0;Q58FG1	HSP90AA1	3638600000	5534600000	3174300000	4462400000	1924900000	3090600000	4034300000	4257800000
P07910;P0DMR1;O60812;B7ZW38;B2RXH8	HNRNPC;HNRNPCL4;HNRNPCL1;HNRNPCL3;HNRNPCL2	2250400000	1739900000	1282100000	2182100000	888600000	1661800000	1891000000	1439100000
P07947;P06241;P06239	YES1	57360000	60464000	0	74455000	43211000	59623000	78741000	59379000
P07948;P08631	LYN;HCK	0	0	0	0	0	3113000	0	0
P07954	FH	34913000	87366000	34404000	41743000	22770000	51112000	50143000	51273000
P08133	ANXA6	91287000	80410000	52692000	108610000	22459000	39954000	65672000	57454000
P08195	SLC3A2	349170000	370120000	202980000	317510000	125820000	236730000	270230000	274460000
P08237	PFKM	104620000	142020000	88385000	179620000	71596000	156480000	232580000	185870000
P08238;Q58FF7;Q58FF6	HSP90AB1	13202000000	19479000000	12653000000	16590000000	7093000000	13085000000	15696000000	18188000000
P08240	SRPR	96699000	107580000	64179000	87526000	52937000	90087000	111540000	132460000
P08243	ASNS	433810000	566750000	339250000	611530000	342350000	871300000	862740000	919900000
P08397	HMBS	46315000	44313000	44643000	74804000	14482000	47844000	50248000	59933000
P08559;P29803	PDHA1	662890000	773270000	513510000	678140000	478570000	865470000	1006700000	1186000000
P08574	CYC1	46133000	48121000	40907000	46431000	36320000	46580000	46464000	0
P08621	SNRNP70	748130000	739340000	519880000	890660000	346100000	636450000	698400000	719650000
P08670;P41219;P17661;Q16352;P07197;CON__Q61726;CON__O43790;CON__Q6NT21;CON__P78385;CON__Q14533;CON__P78386;P14136;O43790;P78385;Q14533;P78386;P07196	VIM	16754000000	19055000000	12420000000	17396000000	9005400000	22283000000	20545000000	21987000000
P08708	RPS17	174440000	235460000	148240000	215980000	44808000	207120000	107230000	0
P08754;P19087;P11488;A8MTJ3;P09471	GNAI3	148730000	208820000	144360000	201280000	70721000	169690000	202850000	178590000
P08758	ANXA5	50744000	44143000	43255000	0	0	0	0	0
P08865	RPSA	577940000	782500000	477000000	693390000	315650000	641370000	725280000	1081900000
P09001	MRPL3	232850000	292940000	160750000	256870000	154550000	406490000	432650000	479000000
P09211	GSTP1	325450000	333320000	243270000	336550000	184080000	304440000	398310000	281200000
P09234	SNRPC	66836000	114780000	59487000	0	0	0	0	0
P09429;B2RPK0	HMGB1;HMGB1P1	160450000	108780000	124790000	329750000	42190000	0	0	0
P09543	CNP	63374000	69598000	49635000	78328000	35769000	70126000	83037000	98463000
P09622	DLD	206710000	199640000	135950000	225210000	46250000	173050000	183020000	200010000
P09651;Q32P51	HNRNPA1;HNRNPA1L2	7658000000	7392000000	5364100000	8535600000	3570900000	8332800000	7267500000	8082300000
P09661	SNRPA1	274270000	296870000	188530000	275490000	156570000	320450000	383250000	414560000
P09874	PARP1	3905600000	5007400000	3009100000	4137600000	2086600000	4641000000	5004100000	5397400000
P09914	IFIT1	0	0	0	0	0	0	0	8529400
P09960	LTA4H	228160000	481150000	276260000	364630000	164630000	314800000	375600000	500880000
P09972	ALDOC	0	0	0	0	0	176500000	0	0
Q71UI9;P0C0S5	H2AFV;H2AFZ	458350000	572350000	307700000	751410000	0	0	283600000	409420000
Q99878;Q96KK5;Q9BTM1;Q16777;Q6FI13;P20671;P0C0S8	HIST1H2AJ;HIST1H2AH;H2AFJ;HIST2H2AC;HIST2H2AA3;HIST1H2AD;HIST1H2AG	12322000000	14405000000	10167000000	16448000000	2423100000	6848700000	5442700000	6317600000
P0CG47;P0CG48;P62987	UBB;UBC;UBA52	85573000	0	0	83835000	0	96760000	125260000	112930000
Q01105;P0DME0	SET;SETSIP	0	0	25324000	39734000	0	0	0	0
P0DMV9;P0DMV8	HSPA1B;HSPA1A	19860000000	25114000000	13423000000	19302000000	9514000000	19615000000	21519000000	24725000000
P0DN76;Q01081;Q8WU68	U2AF1;U2AF1L4	686080000	931590000	610300000	1024300000	353560000	1100500000	824210000	964270000
P0DN79;P35520	CBS	287080000	508570000	297290000	413120000	187610000	430270000	571340000	535080000
P10155	TROVE2	67972000	77057000	48081000	72630000	33404000	105180000	86443000	93486000
P10321;Q31612	HLA-C	0	0	0	0	0	39803000	0	0
P10398;P04049;P15056	ARAF;RAF1;BRAF	0	0	0	0	0	0	0	6473400
P10412;P16402;Q02539;P16401	HIST1H1E;HIST1H1D	1182400000	1061000000	832500000	3330300000	397240000	839540000	1007000000	1331000000
P10515	DLAT	173810000	262480000	154920000	216990000	113200000	274860000	296830000	320710000
P10586;P23468;Q13332	PTPRF;PTPRD	0	47789000	41114000	0	0	0	0	53474000
P10599	TXN	117390000	152770000	0	121850000	44235000	58659000	99857000	58720000
P10606	COX5B	77325000	0	0	0	0	55769000	0	0
P10620	MGST1	0	29664000	0	0	0	0	0	0
P10644	PRKAR1A	29127000	0	17440000	49535000	0	0	48304000	39124000
P10768	ESD	90499000	136250000	161190000	177530000	74446000	146020000	115860000	159750000
P10809	HSPD1	2193400000	2304600000	1251400000	2119900000	652690000	1500700000	1480700000	1676400000
P11021	HSPA5	749980000	1111700000	707220000	819480000	376940000	633130000	863370000	865520000
P11142;P54652	HSPA8	10061000000	13525000000	8375100000	11856000000	4266400000	9276500000	9854800000	11851000000
P11171	EPB41	28687000	37882000	21602000	53630000	17150000	37518000	0	53879000
P11172	UMPS	42443000	0	39825000	0	22904000	71988000	0	88945000
P11177	PDHB	633200000	663110000	394250000	719180000	377850000	839000000	955130000	906030000
P11216	PYGB	0	0	16270000	0	0	0	0	0
P11233	RALA	44326000	33248000	30570000	50528000	27844000	71750000	90265000	86731000
P11234	RALB	0	0	0	0	0	0	9119500	0
P11279	LAMP1	0	0	0	0	0	0	0	18355000
P11310	ACADM	87827000	95135000	63388000	108040000	48132000	115990000	92278000	125220000
P11387;Q969P6	TOP1	168470000	113530000	56703000	136380000	49269000	0	0	0
P11388	TOP2A	464050000	511740000	315650000	503430000	250690000	508990000	718880000	662370000
P11413	G6PD	105780000	134720000	70199000	94950000	55009000	88704000	129280000	126770000
P11498	PC	47039000	0	0	0	0	0	0	0
P11586	MTHFD1	1236400000	1600000000	1024300000	1251800000	737820000	1526400000	1589800000	2074200000
P11766	ADH5	96777000	147110000	76575000	113920000	59208000	143050000	146590000	176790000
P11802	CDK4	181750000	241160000	194950000	337180000	189900000	344550000	351140000	423840000
P11908	PRPS2	71841000	105370000	67459000	89053000	54584000	0	120640000	94090000
P11940;Q9H361;Q4VXU2;Q96DU9	PABPC1;PABPC3	1433600000	1773600000	1207800000	1657400000	508210000	1037700000	1332000000	1282400000
P12004	PCNA	1210600000	1839000000	1275800000	1598800000	860460000	1430800000	2092700000	2307100000
P12081	HARS	49102000	57882000	40653000	66125000	34106000	71580000	100950000	79285000
P12109	COL6A1	3102100	0	0	0	0	0	0	0
P12236	SLC25A6	3301400000	3746700000	2645400000	3829000000	1737700000	4520000000	4344900000	4597500000
P12268	IMPDH2	1472000000	1745800000	1325600000	1785600000	613630000	1336000000	1808100000	2001600000
P12270	TPR	80380000	200330000	141240000	132400000	0	24022000	42775000	29001000
P12277;P06732	CKB	1790000000	2069500000	1520900000	2392200000	1054900000	1828800000	1662000000	1838800000
P12532;P17540	CKMT1A	106120000	99218000	131020000	153100000	53659000	110620000	145510000	133360000
P12694	BCKDHA	0	0	0	0	0	0	0	29332000
P12931;Q9H3Y6;P42685;P08581;Q04912	SRC	22607000	0	0	0	0	0	29395000	34388000
P12956	XRCC6	1943500000	2533700000	1741100000	2491800000	1101400000	2445500000	2796800000	2755800000
P13010	XRCC5	1634300000	1778100000	1223100000	1914600000	838890000	2063000000	1962800000	2011600000
P13489	RNH1	145570000	205910000	116180000	185140000	81394000	198250000	218840000	207900000
P13639	EEF2	9366400000	13240000000	9348500000	11745000000	5121000000	10674000000	11652000000	13300000000
P13667	PDIA4	1319700000	2151300000	1514900000	1773600000	160650000	291390000	368850000	517240000
P13674	P4HA1	39132000	64627000	26883000	45262000	0	49940000	55053000	65128000
P13693;Q56UQ5	TPT1	116760000	190310000	82884000	141490000	0	80653000	111120000	112680000
P13796	LCP1	0	0	0	43310000	0	0	0	0
P13797	PLS3	179490000	249310000	178880000	199450000	70034000	151670000	144290000	158680000
P13798	APEH	0	0	0	0	0	0	0	24790000
P13804	ETFA	61973000	61738000	54861000	60106000	48125000	88611000	69196000	71166000
P13807;P54840	GYS1	26190000	49346000	0	0	15269000	34030000	33673000	31151000
P13861;P31323	PRKAR2A	0	43288000	32499000	0	0	47478000	47100000	41761000
P13984	GTF2F2	46893000	76477000	32156000	46331000	20332000	0	0	54144000
P13995	MTHFD2	0	0	0	46361000	0	0	0	0
P14174	MIF	1467500000	1773900000	1465000000	2163500000	1146600000	2488400000	2513200000	2879400000
P14324	FDPS	197440000	226890000	200960000	225760000	90975000	164630000	236610000	243930000
P14373	TRIM27	318090000	294340000	275120000	490800000	274580000	571460000	554350000	532980000
P14406	COX7A2	0	0	0	0	0	12262000	0	0
P14550	AKR1A1	0	0	0	0	0	0	104410000	0
P14618	PKM	5686500000	9299300000	5968400000	7896800000	3319700000	7328600000	10140000000	11572000000
P14625;Q58FF3	HSP90B1	749450000	911090000	509250000	780590000	301200000	530270000	641650000	755110000
P63162;P14678	SNRPN;SNRPB	310780000	282870000	216560000	333120000	309730000	664040000	668320000	598290000
P14735	IDE	38860000	41714000	31341000	56494000	23507000	0	0	0
P14866	HNRNPL	4126800000	4534000000	3504400000	4589400000	2268400000	5557200000	5280600000	4992400000
P14868	DARS	758190000	972590000	714500000	1027800000	475680000	944070000	1168400000	1247100000
P15104	GLUL	243600000	272440000	205120000	264230000	105380000	201010000	297860000	349010000
P15121;C9JRZ8	AKR1B1	938490000	1354400000	1032400000	1639200000	624550000	1300500000	1671200000	1827800000
P15170	GSPT1	147030000	191230000	121470000	149760000	79564000	131340000	166590000	181370000
P15311	EZR	53234000	113900000	76658000	151540000	43907000	71699000	64342000	97147000
P15531	NME1	0	0	0	0	0	26143000	0	0
P15880	RPS2	1859900000	2804300000	2036400000	2672200000	1027700000	2062000000	2824500000	3178600000
P15924	DSP	632170000	767640000	545260000	800480000	423130000	858710000	990300000	986670000
P15927	RPA2	215660000	190490000	114790000	327480000	118410000	436540000	424490000	395400000
Q96QV6;P16104	HIST1H2AA;H2AFX	0	0	0	0	0	0	0	0
P16152	CBR1	291840000	479830000	399270000	416140000	249670000	423430000	510980000	659230000
P16188;P13746;P04439;Q9TNN7	HLA-A	0	0	0	0	0	0	0	16808000
Q08209;P16298;P48454	PPP3CA;PPP3CB	0	0	0	0	0	0	0	4254800
P16403	HIST1H1C	461240000	474630000	370230000	2091400000	0	245480000	379860000	332650000
P16435	POR	196990000	210780000	149750000	208990000	60429000	211650000	213250000	221260000
P16615;O14983;Q93084	ATP2A2	508300000	672850000	422320000	579670000	237680000	496050000	572040000	638680000
P16989	YBX3	21864000	32474000	26917000	0	0	0	0	0
P17066;P48741	HSPA6	0	0	0	2371800000	1150900000	0	0	0
P17096	HMGA1	0	28369000	0	0	0	0	0	0
P17302	GJA1	69855000	111900000	27208000	48188000	45591000	0	76642000	51662000
P17612;P22694;P22612	PRKACA;PRKACB	32304000	75051000	29196000	64169000	0	43762000	0	0
P17655	CAPN2	0	0	0	26131000	30842000	35626000	45312000	54775000
P17812	CTPS1	298430000	378270000	257000000	390600000	181450000	298220000	389730000	460700000
P17844	DDX5	7102000000	7274100000	4480500000	7808600000	4937400000	12137000000	12353000000	13553000000
P17858	PFKL	174250000	200300000	132680000	176880000	68419000	151250000	233900000	217630000
P17980	PSMC3	235550000	360140000	260040000	277500000	130010000	359020000	307700000	353950000
P17987	TCP1	2324900000	3392700000	2630900000	3521600000	1619500000	3134800000	3657100000	3894500000
P18031	PTPN1	0	0	0	0	0	8885500	0	0
P18077	RPL35A	1219200000	1529500000	1217300000	1275700000	842350000	1678300000	2084100000	2347900000
P18085	ARF4	130410000	132290000	95334000	149200000	74284000	136250000	179420000	0
P18124	RPL7	2266500000	3287400000	1923600000	2983300000	1262600000	2751500000	2907500000	2920100000
P18206	VCL	24568000	57929000	32800000	54473000	42193000	31127000	0	54390000
P18583	SON	218120000	272160000	215110000	318440000	103890000	296760000	347870000	348000000
P18621	RPL17	1505000000	2175200000	1192100000	1936600000	1123400000	2909700000	2953700000	3593700000
P18669;P15259;Q8N0Y7	PGAM1	825670000	1381900000	758430000	1070800000	434650000	934690000	949320000	1192800000
P18754	RCC1	853890000	990940000	723170000	913270000	590410000	1229900000	1528900000	1677800000
P18887	XRCC1	0	0	11600000	19975000	19962000	16770000	55127000	35509000
P19174	PLCG1	0	40584000	21445000	0	0	0	0	48634000
P19338	NCL	603220000	699150000	513150000	645870000	176600000	394770000	352840000	423460000
P19367;Q2TB90;P52790	HK1	102690000	151830000	88166000	132150000	67354000	140170000	178990000	192250000
P19387	POLR2C	97803000	92538000	64518000	111710000	62736000	154850000	99323000	159570000
P19388	POLR2E	49794000	73520000	49475000	0	46756000	134190000	113580000	87508000
P19447	ERCC3	0	0	0	0	0	39416000	0	0
P19525	EIF2AK2	35395000	47994000	30503000	0	39861000	78955000	80901000	103930000
P19623	SRM	275310000	497730000	282780000	326780000	188560000	388520000	498720000	585250000
P19784	CSNK2A2	32632000	42127000	28154000	37964000	0	42578000	57057000	61038000
P19838	NFKB1	0	0	0	0	0	0	12181000	0
P20020;Q16720	ATP2B1	31522000	39815000	36583000	33500000	0	31465000	0	0
P20073	ANXA7	0	0	0	0	0	7330500	0	0
P20290	BTF3	141730000	252590000	184870000	306980000	97546000	203200000	179870000	173160000
P20339	RAB5A	0	10726000	0	0	0	0	0	0
P20340;Q9NRW1;Q9H0N0	RAB6A;RAB6B	352310000	386760000	279490000	338270000	198840000	423300000	409080000	472360000
P20618	PSMB1	93488000	79122000	73399000	104170000	90028000	163740000	192600000	179410000
P20674	COX5A	0	0	0	31615000	0	0	0	0
P20700	LMNB1	1471400000	1953300000	1239800000	1921200000	458680000	882710000	1081900000	1108100000
P20839	IMPDH1	25169000	50906000	25098000	0	16355000	20518000	0	30669000
P21266;P46439	GSTM3;GSTM5	0	35913000	0	20969000	7766900	0	0	34233000
P21281;P15313	ATP6V1B2	268970000	343890000	278170000	415910000	161940000	356860000	392130000	404140000
P21333	FLNA	149250000	170380000	166120000	203520000	26721000	114840000	84231000	76507000
P21399	ACO1	136210000	201850000	130430000	183010000	73334000	192030000	231490000	203910000
P21580	TNFAIP3	0	0	0	0	0	13120000	0	0
P21796	VDAC1	1532600000	1616200000	954040000	1775600000	784650000	1889300000	1767300000	1829700000
P21912	SDHB	0	0	0	0	0	52529000	0	0
P21964	COMT	84446000	0	0	0	0	0	76647000	0
P22059	OSBP	33258000	46421000	28412000	38518000	0	48589000	45913000	0
P22061	PCMT1	197930000	285460000	208060000	335930000	117170000	265740000	301320000	377040000
P22087	FBL	2147300000	2114800000	1166200000	2215200000	1162400000	3252100000	3110900000	2872600000
P22102	GART	832360000	974850000	642080000	911800000	450700000	899780000	1198100000	1296900000
P22234	PAICS	818910000	1378600000	904360000	1082900000	527570000	979520000	1104900000	1338600000
P22314	UBA1	9517700000	15102000000	9387400000	13850000000	2102600000	3734700000	4134800000	5271700000
P22392;O60361	NME2;NME2P1	674880000	803530000	540060000	850290000	442780000	673830000	912610000	845000000
P22492	HIST1H1T	0	0	0	86257000	0	0	0	35635000
P22570	FDXR	0	12430000	0	0	0	0	0	0
P22626	HNRNPA2B1	3705100000	3108000000	2047300000	3491000000	1505700000	2917300000	3246600000	2806500000
P22695	UQCRC2	790120000	918700000	586210000	816100000	580110000	1146300000	1037300000	949270000
P23246	SFPQ	520280000	608030000	439870000	872650000	295040000	678840000	714060000	636910000
P23258;Q9NRH3	TUBG1;TUBG2	97610000	113650000	61623000	115670000	53737000	89265000	196040000	164580000
P23284	PPIB	743390000	661500000	421970000	611140000	300960000	782400000	747680000	675720000
P23368;Q16798	ME2	48958000	58664000	31126000	41372000	0	47067000	0	50267000
P23378	GLDC	0	0	0	0	0	0	0	45648000
P23381	WARS	162670000	285590000	162560000	227920000	120630000	208380000	340810000	265560000
P23396	RPS3	9814600000	10641000000	8688100000	12800000000	3756000000	9706900000	11003000000	10894000000
P23526	AHCY	1576900000	2325600000	1459300000	2044600000	943320000	2082000000	2424900000	2670200000
Q16778;P33778;P23527;P06899;Q8N257;Q96A08;Q6DRA6;Q6DN03	HIST2H2BE;HIST1H2BB;HIST1H2BO;HIST1H2BJ;HIST3H2BB;HIST1H2BA	0	144830000	104150000	210630000	42517000	111070000	114180000	154650000
P23528	CFL1	1321700000	1637900000	1237800000	1468600000	656750000	1073000000	1336900000	1694000000
P23634	ATP2B4	8745400	0	0	0	0	0	0	0
P23786	CPT2	0	16052000	0	0	0	0	0	0
P23921	RRM1	745300000	1070100000	641890000	949010000	327820000	571660000	777230000	869090000
P24534	EEF1B2	158480000	204950000	106980000	212080000	70217000	109990000	147330000	204030000
P24539	ATP5F1	0	0	0	0	0	27574000	0	0
P24666	ACP1	25911000	0	41436000	28264000	0	44964000	55115000	69279000
P24752	ACAT1	474530000	755200000	518790000	654380000	238440000	796060000	786270000	819260000
P24928	POLR2A	327130000	390790000	266160000	395060000	151780000	360010000	483980000	401230000
P24941;Q00526	CDK2	0	0	0	0	12730000	31700000	0	42160000
P25205	MCM3	305040000	394400000	268850000	379450000	183840000	383190000	462470000	431290000
P25325	MPST	0	0	0	0	0	0	0	10209000
P25398	RPS12	599570000	855410000	457570000	876710000	428810000	738470000	883090000	925400000
P25490;Q96MM3;O15391	YY1	0	0	34871000	0	0	53574000	0	0
P25685	DNAJB1	48402000	73386000	40531000	57341000	28213000	39265000	52024000	48999000
P25686	DNAJB2	0	0	0	0	0	0	0	9683800
P25705	ATP5A1	4923800000	5101800000	3464800000	5708500000	2986100000	6360000000	6566700000	6737800000
P25786	PSMA1	310380000	381530000	266770000	353200000	191210000	386250000	494640000	415890000
P25787	PSMA2	187840000	253300000	162600000	263940000	178190000	313690000	277150000	312730000
P25788	PSMA3	163310000	179130000	152720000	222070000	104100000	230090000	260930000	211730000
P25789	PSMA4	363260000	444390000	267970000	427820000	293110000	707750000	732410000	711610000
P26038	MSN	587620000	693520000	443690000	738740000	361330000	704120000	852370000	828330000
P26196	DDX6	183640000	249420000	168820000	226570000	83604000	239100000	312390000	393970000
P26358	DNMT1	507380000	645050000	461700000	575480000	287540000	684130000	703340000	855890000
P26368	U2AF2	289530000	330970000	307800000	423250000	155470000	295330000	284290000	273630000
P26373	RPL13	3113400000	3306300000	3154900000	4467200000	2069000000	4457400000	3397200000	4668200000
P26440	IVD	0	0	14088000	0	0	0	0	0
P26583	HMGB2	0	0	0	81773000	0	0	0	0
P26599	PTBP1	768510000	910670000	604330000	1036400000	323440000	860940000	863340000	901430000
P26639	TARS	950850000	1260600000	857380000	1210100000	719190000	1526900000	1700400000	2028100000
P26640	VARS	443650000	534850000	367890000	480210000	256770000	511310000	604000000	697310000
P26641	EEF1G	2270000000	2899100000	1884100000	2748100000	1242000000	2669400000	2806100000	3255900000
P27105	STOM	58394000	41627000	39744000	122750000	0	38691000	56501000	59224000
P27348	YWHAQ	132060000	121280000	79564000	85779000	0	54167000	73167000	123540000
P27544	CERS1	15689000	0	0	0	0	0	0	0
P27635;Q96L21	RPL10	3513400000	3544900000	2418100000	4625100000	3100800000	7517100000	6501400000	7949400000
P27694	RPA1	438620000	612440000	387740000	531810000	194870000	377660000	480340000	575230000
P27695	APEX1	674100000	867350000	676640000	737240000	359610000	758910000	796580000	1061500000
P27707	DCK	0	0	11562000	0	0	0	29867000	0
P27708	CAD	1091000000	1584000000	929370000	1236700000	668200000	1371800000	1525400000	1667700000
P27824	CANX	394660000	453570000	307350000	388610000	183570000	312540000	391670000	389040000
P28066	PSMA5	234850000	292490000	208710000	262130000	190790000	296300000	359240000	394610000
P28070	PSMB4	190810000	146180000	187940000	209290000	74433000	194980000	330880000	206410000
P28072	PSMB6	177720000	124790000	105950000	208740000	65890000	186130000	206750000	101260000
P28074	PSMB5	267500000	223750000	169830000	311010000	135290000	262090000	330810000	234580000
P28288	ABCD3	136000000	166710000	91730000	147450000	74586000	138920000	161550000	182290000
P28331	NDUFS1	0	0	0	0	0	36102000	0	0
P28340	POLD1	213320000	186700000	142790000	275760000	234180000	614590000	670670000	589150000
P28482	MAPK1	0	0	9746900	0	0	0	0	0
P28799	GRN	4985700000	4062900000	4466200000	4757800000	1581900000	2413600000	3272300000	2166000000
P28838	LAP3	518580000	610940000	540270000	658210000	304950000	666110000	639240000	735350000
P29144	TPP2	0	58306000	0	0	0	53228000	57000000	53638000
P29218	IMPA1	0	0	0	0	0	9208600	0	0
P29350	PTPN6	0	0	0	9972600	0	0	0	0
P29372	MPG	0	0	0	41792000	0	0	0	0
P29401	TKT	28550000	24396000	0	65658000	18192000	0	0	0
P29590	PML	31881000	0	0	0	0	0	0	0
P29692	EEF1D	202690000	277830000	180220000	234600000	67007000	143880000	173640000	203680000
P29992;O95837;P50148	GNA11;GNA14	0	32162000	0	0	0	0	0	0
P30040	ERP29	33254000	44273000	27471000	38278000	0	0	0	0
P30041	PRDX6	616730000	979500000	634800000	825540000	553260000	959540000	1180400000	1302200000
P30042	C21orf33	71156000	0	39413000	61197000	47721000	0	0	106020000
P30044	PRDX5	0	34355000	19130000	23976000	0	21352000	29160000	24130000
P30046;A6NHG4	DDT;DDTL	0	77763000	46305000	0	52765000	117140000	101220000	103330000
P30048	PRDX3	735210000	1057900000	454860000	786100000	403800000	711240000	734140000	747770000
P30050	RPL12	1703000000	2066000000	1318900000	2346200000	1367400000	2760200000	2546700000	2921300000
P30084	ECHS1	167070000	192920000	115610000	197000000	77563000	176160000	176650000	202760000
P30085	CMPK1	0	0	0	25783000	0	17588000	0	0
P30086	PEBP1	0	0	0	57560000	0	0	0	0
P30101	PDIA3	176940000	214810000	146960000	197120000	48700000	126850000	66862000	0
P30153;P30154	PPP2R1A	275850000	379250000	239900000	354170000	118740000	221970000	287710000	386040000
P30260	CDC27	0	54665000	0	0	0	25461000	0	0
P30405;Q9UNP9	PPIF	137950000	154310000	138780000	181420000	127460000	284830000	292160000	361180000
P30520;Q8N142	ADSS	154120000	268970000	115840000	171480000	82250000	197300000	224890000	272410000
P30536	TSPO	0	0	0	0	0	0	0	8786600
P30566	ADSL	75699000	71762000	0	82281000	32076000	75663000	77524000	79254000
P30825	SLC7A1	0	0	0	0	0	0	0	28412000
P30837	ALDH1B1	70495000	96284000	67604000	74980000	40559000	68700000	110000000	89375000
P30876	POLR2B	847290000	919380000	659330000	983930000	593160000	1332100000	1494400000	1425000000
P31040	SDHA	480410000	554830000	340590000	584120000	237430000	621170000	722660000	621320000
P31146	CORO1A	16600000	14170000	19291000	66161000	0	0	0	0
P31150	GDI1	0	18756000	0	0	0	0	0	0
P31153;Q00266	MAT2A	215170000	314460000	221390000	222430000	113510000	289170000	334030000	345460000
P31350;Q7LG56	RRM2	0	58317000	50172000	0	51688000	101560000	67529000	78742000
P31629	HIVEP2	0	0	0	10934000	0	0	0	0
P31689	DNAJA1	298670000	393360000	513850000	555520000	230460000	677550000	721300000	783270000
P31930	UQCRC1	447190000	440330000	353240000	460490000	257400000	485920000	579550000	540840000
P31939	ATIC	1207900000	1869400000	1036600000	1502500000	862650000	1716400000	1998700000	2340100000
P31942	HNRNPH3	446610000	461500000	296690000	505790000	262860000	724300000	597390000	531800000
P31943	HNRNPH1	6138200000	5381300000	4161700000	5677800000	4253100000	8968900000	9485700000	8616700000
P31946	YWHAB	191320000	383940000	286880000	255190000	79478000	147570000	0	0
P31948	STIP1	97911000	112680000	187090000	108360000	21534000	45903000	87549000	71083000
P32119	PRDX2	391780000	866460000	480420000	664470000	246620000	419370000	444070000	505360000
P32121;P36575	ARRB2	0	0	0	0	0	0	0	38829000
P32322	PYCR1	30814000	42845000	28623000	28769000	23383000	50457000	46107000	55657000
P32969	RPL9	1456000000	2188500000	1653000000	2199000000	931100000	2642200000	2077800000	2482100000
P33176;O60282;Q12840	KIF5B	81326000	191160000	129900000	198710000	31210000	45966000	81354000	109200000
P33316	DUT	0	0	0	16855000	0	0	0	0
P33981	TTK	0	0	0	0	68121000	122500000	181480000	196070000
P33991	MCM4	339060000	398180000	350240000	398980000	190070000	423340000	594370000	590240000
P33992	MCM5	790450000	858470000	539290000	869630000	456360000	849240000	1206300000	1209300000
P33993	MCM7	1551300000	1793600000	1129300000	1622400000	967740000	2567600000	2499900000	2476100000
P34096	RNASE4	0	0	0	16088000	0	0	0	0
P34896	SHMT1	29819000	29933000	0	56539000	0	40691000	54607000	39826000
P34897	SHMT2	266480000	253460000	191780000	306030000	133930000	370460000	363420000	376050000
P34932	HSPA4	755430000	1113000000	773300000	1039400000	397560000	941950000	1064300000	1300600000
P34949	MPI	0	0	0	0	0	0	34509000	0
P35080	PFN2	142940000	0	146790000	187160000	62583000	164030000	227430000	199150000
P35222	CTNNB1	0	0	0	0	0	0	48091000	0
P35226;P35227	BMI1	0	0	60247000	0	0	0	0	0
P35232	PHB	598850000	780930000	504030000	727920000	339660000	822210000	670800000	872280000
P35237	SERPINB6	0	0	0	0	0	0	0	10595000
P35240	NF2	26798000	27460000	26700000	38552000	0	45343000	56816000	57870000
P35249	RFC4	0	0	0	0	0	0	20783000	0
P35250	RFC2	0	0	0	0	0	0	0	34350000
P35251	RFC1	0	0	0	0	0	0	0	3704200
P35268	RPL22	600240000	828090000	552230000	803630000	462340000	696560000	845990000	1025100000
P35269	GTF2F1	0	17997000	0	0	0	0	0	0
P35527;CON__P35527	KRT9	1554900000	1117600000	5714700000	2040900000	1111700000	1136800000	1526700000	1643200000
P35573	AGL	64380000	82420000	49851000	63000000	35099000	63527000	100240000	118100000
P35579;P13535;Q9UKX3;Q9Y623;P13533;P12882;P11055;Q9UKX2;A7E2Y1	MYH9	525550000	794380000	500230000	629760000	228370000	482850000	536090000	569360000
P35580	MYH10	95022000	107610000	108430000	88682000	0	76398000	83028000	124080000
P35606	COPB2	268360000	375320000	295450000	395170000	205850000	408480000	461920000	468760000
P35610	SOAT1	94347000	72198000	0	54592000	0	60840000	59869000	65852000
P35611	ADD1	0	0	0	0	0	8577400	0	0
P35613	BSG	47842000	53142000	35306000	36285000	27409000	62795000	44121000	65942000
P35637	FUS	466910000	446620000	265960000	486030000	148450000	389810000	365440000	430470000
P35658	NUP214	51072000	70962000	51112000	88645000	37158000	74361000	57037000	0
P35659	DEK	39614000	0	23104000	0	0	0	0	0
P35908;CON__P35908;CON__Q6NXH9;CON__Q7Z794;Q7Z794	KRT2	883390000	1549000000	2127200000	3951600000	4143300000	799920000	1771000000	1326800000
P35998	PSMC2	748080000	831320000	591110000	753940000	516030000	1157600000	1223900000	1192800000
P36404	ARL2	41382000	36699000	28066000	48160000	21035000	38813000	49273000	60140000
P36405	ARL3	0	0	0	0	0	0	0	13681000
P36507	MAP2K2	0	37175000	24475000	29617000	14099000	34006000	34856000	37164000
P36542	ATP5C1	585890000	672600000	433650000	612190000	273310000	693930000	765480000	663980000
P36551	CPOX	82930000	111160000	53804000	57668000	46615000	91428000	73827000	68065000
P36578	RPL4	3641600000	5202300000	3168500000	4809800000	2093900000	4757800000	4967900000	4849900000
P36776	LONP1	0	99880000	0	190310000	0	0	0	209840000
P36871	PGM1	50515000	50971000	47614000	91918000	0	79334000	61629000	89084000
P36873	PPP1CC	123950000	147620000	54900000	190700000	67576000	177910000	122430000	145090000
P36957	DLST	118820000	105580000	72977000	118940000	66712000	143910000	132580000	141430000
P37108	SRP14	108310000	186220000	82999000	170390000	69704000	170010000	175800000	250990000
P37198	NUP62	0	26241000	0	0	0	0	0	0
P37268	FDFT1	0	0	0	0	0	0	10569000	0
P37287	PIGA	7037100	0	0	0	0	0	0	0
P37802	TAGLN2	83929000	133060000	80343000	126620000	55114000	47854000	57512000	0
P37837	TALDO1	91931000	159980000	115740000	154120000	55703000	135380000	174500000	195320000
P38117	ETFB	37350000	43956000	25375000	34193000	14265000	24974000	40222000	27958000
P38159;O75526;Q8N7X1	RBMX	523610000	349790000	259240000	538310000	186960000	366450000	492390000	491830000
P38432	COIL	0	0	22670000	30789000	0	0	0	0
P38606	ATP6V1A	289040000	339810000	260380000	375650000	186780000	353670000	449320000	471260000
P38646	HSPA9	1615100000	1937900000	1057600000	1614100000	600720000	1472500000	1609300000	1668000000
P38919	EIF4A3	634550000	826350000	512860000	760110000	368410000	866630000	992290000	936490000
P39023;Q92901	RPL3	6536100000	6738700000	4783400000	6600900000	3567300000	7745200000	7571400000	8863300000
P39656	DDOST	387810000	442920000	283260000	450010000	222160000	514350000	543560000	512330000
P39748	FEN1	79551000	80838000	44618000	89085000	44440000	103080000	87543000	111210000
P40222	TXLNA	0	0	23411000	0	0	0	0	0
P40227;Q92526	CCT6A	1310000000	1912300000	1319400000	1490300000	829390000	1343600000	1769400000	1978900000
P40429;Q6NVV1	RPL13A	661160000	899180000	554410000	761200000	434550000	913580000	1031300000	1094300000
P40616	ARL1	35741000	60896000	32051000	50663000	18531000	63854000	65772000	93584000
P40763	STAT3	0	17677000	0	0	0	0	0	0
P40925	MDH1	55018000	50802000	48649000	45278000	27838000	68252000	66659000	85120000
P40926	MDH2	134280000	101300000	103380000	121130000	36318000	87438000	103970000	79451000
P40937	RFC5	47629000	59296000	40003000	35792000	32398000	54249000	75228000	77454000
P40938	RFC3	49647000	53485000	0	78508000	54836000	185420000	125830000	123320000
P40939	HADHA	681420000	737570000	417190000	630630000	347990000	848840000	919290000	959750000
P41091;Q2VIR3	EIF2S3;EIF2S3L	1254600000	1354600000	1110700000	1508500000	685420000	1484300000	1861300000	1948800000
P41214	EIF2D	0	0	0	0	0	0	0	23735000
P41227;Q9BSU3	NAA10	172470000	235320000	180670000	229450000	121960000	248680000	283200000	316280000
P41240	CSK	0	0	0	0	0	0	38556000	0
P41250	GARS	403120000	535840000	387950000	522600000	244250000	507240000	562880000	592390000
P41252	IARS	467110000	566310000	340040000	602980000	228030000	508850000	595720000	713990000
P41567;O60739	EIF1;EIF1B	28861000	0	0	0	0	0	0	0
P41743	PRKCI	0	0	0	0	29553000	0	55738000	0
P42025	ACTR1B	0	0	0	0	0	0	0	23759000
P42126	ECI1	0	0	0	0	0	0	0	17592000
P42166	TMPO	0	0	0	52941000	0	0	0	0
P42167	TMPO	224790000	270460000	177770000	304480000	98083000	181500000	165060000	186020000
P42224	STAT1	0	0	0	35689000	43731000	60115000	114190000	121840000
P42285	SKIV2L2	176280000	254620000	143070000	211270000	89805000	226770000	275240000	267260000
P42345	MTOR	0	0	0	0	0	8888900	0	0
P42356	PI4KA	0	0	0	5908400	0	0	0	0
P42566	EPS15	0	50514000	0	0	0	0	0	0
P42574	CASP3	0	0	0	0	11309000	0	0	0
P42677	RPS27	3493500000	2952900000	2396200000	3848600000	2061900000	3719700000	4181900000	3480400000
P42694	HELZ	0	0	0	0	0	0	0	8694400
P42695	NCAPD3	0	0	0	0	0	25974000	28738000	44971000
P42696	RBM34	118680000	70609000	71763000	82933000	46970000	167520000	117190000	94463000
P42704;Q9NP80	LRPPRC	78737000	96685000	74518000	125040000	16346000	26099000	35938000	0
P42765	ACAA2	62184000	57153000	36286000	71828000	34139000	78071000	59537000	81164000
P42766	RPL35	109270000	140810000	141970000	1613500000	44953000	186220000	232910000	818950000
P42771;P42772	CDKN2A;CDKN2B	0	0	0	0	1708300	0	0	0
P43003	SLC1A3	0	0	0	0	0	0	0	7022500
P43034	PAFAH1B1	200170000	280710000	223570000	318020000	126220000	221390000	277650000	384230000
P43243	MATR3	1149800000	1436400000	804550000	1165900000	763830000	1391600000	1444700000	1500200000
P43246	MSH2	93996000	132320000	81398000	124160000	55680000	91083000	121820000	126370000
P43487	RANBP1	190060000	263320000	177050000	218870000	91073000	149830000	157750000	135160000
P43490	NAMPT	175410000	309550000	216530000	255920000	139510000	281620000	345950000	337760000
P43686	PSMC4	323080000	416780000	361120000	458860000	202190000	401350000	451950000	513520000
P43897	TSFM	190310000	176260000	144230000	215750000	84267000	205920000	301980000	271740000
P45880	VDAC2	1878000000	2149400000	1567200000	2120100000	1195900000	2646600000	2414800000	2788200000
P45954	ACADSB	0	0	6781100	0	0	0	0	0
P45973	CBX5	39173000	43367000	0	0	0	0	0	0
P45974	USP5	1752000000	2489700000	1778900000	2508000000	666840000	1460100000	2238600000	2732700000
P46013	MKI67	678290000	516080000	246360000	490770000	175780000	620430000	659440000	578000000
P46060	RANGAP1	284160000	412740000	234810000	252640000	148440000	382970000	355930000	420280000
P46063	RECQL	46569000	66947000	57990000	81634000	31834000	0	60253000	78742000
P46087	NOP2	547180000	661240000	436810000	683450000	301190000	710890000	732530000	929470000
P46379	BAG6	328050000	377580000	268480000	354150000	254510000	614170000	498120000	621610000
P46459	NSF	0	0	11492000	0	0	0	0	0
P46736	BRCC3	0	0	0	4074500	0	0	0	0
P46776	RPL27A	1965500000	2181400000	1283800000	2199300000	1239500000	1740700000	2685400000	2799500000
P46777	RPL5	4403800000	4514200000	3304100000	5313000000	4107300000	7444000000	8627000000	8575800000
P46778	RPL21	1836000000	2008800000	1666400000	1964800000	1095700000	2663100000	2709000000	3338000000
P46779	RPL28	1729600000	1921200000	1346300000	2451800000	1253500000	3093300000	2801800000	2911500000
P46781	RPS9	2572900000	3168000000	1906700000	3024300000	1782200000	4003000000	4111600000	3988900000
P46782	RPS5	129150000	139880000	137060000	193600000	113660000	210840000	262980000	261360000
P46783;Q9NQ39	RPS10	274340000	265310000	216040000	238500000	103630000	218640000	208230000	294450000
P46926	GNPDA1	0	0	4183600	0	0	0	0	0
P46940	IQGAP1	23954000	29869000	18666000	23387000	0	0	0	0
P46977	STT3A	189220000	258940000	144810000	234330000	97106000	250600000	253870000	305720000
P47755	CAPZA2	0	0	0	0	0	34678000	0	0
P47756	CAPZB	287470000	399040000	272390000	319340000	183120000	343160000	360870000	427260000
P47813;O14602	EIF1AX;EIF1AY	66733000	82990000	0	50811000	0	0	91458000	0
P47897	QARS	345710000	423340000	251110000	353550000	150980000	368510000	433750000	458480000
P47914	RPL29	723870000	1499800000	852570000	2003700000	488970000	1536500000	1570600000	2057300000
P47985;P0C7P4	UQCRFS1;UQCRFS1P1	241530000	229960000	145630000	276050000	91155000	313670000	275830000	256720000
P48047	ATP5O	206440000	121940000	43333000	134530000	34044000	76153000	55045000	46228000
P48147	PREP	0	0	0	0	0	2040900000	0	0
P48163	ME1	0	0	0	0	0	26823000	0	0
P48200	IREB2	0	0	0	0	0	9631500	0	12608000
P48444	ARCN1	394830000	457030000	338240000	469590000	212210000	454480000	662720000	617090000
P48449	LSS	0	43243000	0	0	13427000	29531000	30018000	24481000
P48507	GCLM	0	0	0	0	0	0	0	35857000
P48556	PSMD8	0	0	0	0	0	0	0	6771800
P48637	GSS	44454000	0	0	0	0	0	74268000	0
P48643	CCT5	1615500000	2189600000	1299900000	1807700000	845830000	2022900000	2317700000	2518500000
P48729;Q8N752	CSNK1A1	38482000	53685000	36977000	54217000	30991000	80798000	110780000	104340000
P48730	CSNK1D	0	0	33794000	0	0	81671000	0	0
P48735	IDH2	0	0	0	0	0	0	0	19909000
P48739	PITPNB	171190000	236100000	112230000	178510000	87414000	140390000	185530000	171470000
P49005	POLD2	0	0	0	0	0	0	0	32266000
P49006	MARCKSL1	78795000	0	68573000	69542000	0	0	0	0
P49189	ALDH9A1	179970000	309050000	190900000	297220000	141820000	229520000	361910000	363410000
P49207	RPL34	1920500000	2403100000	1589200000	2479200000	1693800000	3470700000	3412100000	4191700000
P49247	RPIA	30607000	0	0	0	0	0	0	0
P49257	LMAN1	76783000	136600000	100510000	93580000	0	69104000	61147000	78011000
P49321	NASP	46717000	0	52089000	88416000	0	0	0	38083000
P49327	FASN	7125700000	10604000000	6725500000	9477300000	3678200000	7798900000	9440000000	11010000000
P49368	CCT3	1150400000	1828800000	1192500000	1592100000	793140000	1427800000	1885200000	1829800000
P49406	MRPL19	71009000	66795000	74645000	79567000	31129000	107560000	135880000	115920000
P49411	TUFM	2617200000	3417600000	1836100000	2723100000	1429500000	4076400000	3730200000	3768600000
P49419	ALDH7A1	24176000	35039000	0	0	0	0	0	0
P49427	CDC34	117230000	211830000	117160000	195460000	0	67855000	75424000	104760000
P49454;P19320	CENPF	55241000	75124000	55384000	61405000	0	44163000	0	73807000
P49458	SRP9	94625000	0	0	103210000	67257000	142230000	167250000	169210000
P49459	UBE2A	226570000	130650000	116400000	161210000	0	0	0	0
P49588	AARS	240600000	375860000	215760000	299370000	93767000	218110000	276490000	281530000
P49589	CARS	0	0	15936000	0	0	0	0	0
P49590	HARS2	0	0	0	0	0	0	9560800	0
P49591	SARS	142750000	229200000	125030000	194710000	89027000	227250000	267390000	275120000
P49593	PPM1F	16173000	0	0	0	0	0	0	0
P49642	PRIM1	0	0	62166000	56572000	41561000	99783000	99959000	100090000
P49643	PRIM2	0	0	0	0	0	31185000	0	0
P49674	CSNK1E	74067000	62041000	0	65436000	75153000	160880000	186820000	177050000
P49711	CTCF	0	23431000	0	0	0	0	0	0
P49720	PSMB3	151550000	115790000	89702000	129270000	132050000	238550000	292960000	233260000
P49721	PSMB2	88889000	101560000	63288000	121140000	49153000	144810000	162870000	157880000
P49736	MCM2	144970000	163870000	91275000	186800000	69453000	137580000	164620000	183490000
P49755	TMED10	110610000	121650000	71631000	89279000	62595000	81805000	85383000	121330000
P49756	RBM25	0	0	32894000	0	0	0	0	81973000
P49773	HINT1	186560000	306470000	246460000	436170000	164240000	452690000	559770000	340600000
P49790	NUP153	131400000	132040000	78581000	135780000	42153000	138790000	114920000	115990000
P49792;P0DJD0;P0DJD1;Q05823	RANBP2	496500000	562590000	340540000	517340000	297590000	598780000	687280000	587880000
P49815	TSC2	0	0	0	0	103530000	215180000	161560000	249200000
P49821	NDUFV1	32057000	0	0	0	0	37989000	61557000	63428000
P49840	GSK3A	15108000	0	0	0	0	0	19325000	20832000
P49841	GSK3B	0	0	0	0	0	0	34517000	61484000
P49902	NT5C2	0	0	0	0	0	0	0	27831000
P49915	GMPS	341750000	544870000	342540000	508580000	195300000	480610000	559240000	582980000
P49916	LIG3	0	0	0	0	0	0	0	12832000
P50213	IDH3A	29604000	0	0	0	0	0	0	0
P50395	GDI2	748200000	1232600000	754400000	1002300000	465660000	929590000	937170000	1088100000
P50402	EMD	100330000	132510000	79788000	126010000	36842000	96793000	183840000	87628000
P50416	CPT1A	0	0	14961000	0	0	0	0	0
P50440	GATM	0	0	0	101600000	0	0	0	0
P50454	SERPINH1	81119000	110060000	77185000	90850000	31074000	86296000	71768000	79786000
P50502;Q8NFI4;Q8IZP2	ST13;ST13P5	93314000	170650000	127220000	134510000	41950000	102660000	109290000	105590000
P50570;Q05193	DNM2	34163000	39337000	0	0	28671000	0	42385000	45981000
P50579	METAP2	0	0	0	0	8913700	0	0	31267000
P50583	NUDT2	0	0	0	0	0	12963000	0	0
P50748	KNTC1	0	0	0	2078700000	401150000	0	0	0
P50750	CDK9	0	0	0	0	0	0	0	24279000
P50914	RPL14	421200000	510770000	316040000	557410000	221130000	503210000	547630000	662050000
P50990	CCT8	1225800000	2041600000	1251000000	1678500000	610060000	1272300000	1409800000	1689000000
P50991	CCT4	1307800000	1933000000	1182500000	1729500000	769460000	1638600000	1913200000	2156800000
P51114;P51116;Q06787	FXR1	40486000	76613000	53813000	0	0	51480000	88951000	78654000
P51148	RAB5C	171380000	146440000	87153000	132730000	76579000	173920000	192720000	204190000
P51149	RAB7A	506980000	657070000	409660000	650050000	311010000	761170000	769520000	803940000
P51151;Q9NP90	RAB9A	0	0	0	0	15072000	0	55402000	36544000
P51530	DNA2	0	0	0	0	0	16241000	0	0
P51532;P51531	SMARCA4;SMARCA2	63888000	81780000	48738000	55927000	27214000	47057000	95068000	65387000
P51553	IDH3G	0	12571000	0	0	0	0	0	0
P51570	GALK1	0	0	0	0	0	48060000	0	0
P51571	SSR4	122550000	138010000	104490000	139310000	79736000	175780000	201600000	196680000
P51572	BCAP31	152160000	269530000	239140000	0	93313000	288150000	286530000	0
P51610;Q9Y5Z7	HCFC1	281180000	341070000	254960000	334690000	179150000	363830000	410780000	476250000
P51648	ALDH3A2	33704000	21677000	21627000	0	0	0	0	0
P51649	ALDH5A1	0	19379000	0	0	0	0	0	20567000
P51659	HSD17B4	677180000	806620000	467950000	668950000	324960000	743440000	838310000	951830000
P51665	PSMD7	0	72827000	43330000	51670000	27753000	72303000	63032000	78275000
P51809	VAMP7	0	0	0	0	0	0	0	41324000
P51812;Q15418;Q15349;O60307;Q9Y2H9	RPS6KA3	0	52079000	44730000	0	0	37323000	37804000	56581000
P51965	UBE2E1	146530000	161370000	158500000	150380000	43269000	104480000	156000000	146880000
P51991	HNRNPA3	2070900000	2823900000	1590500000	3012500000	1300200000	2562700000	2669100000	2928300000
P52209	PGD	229260000	437130000	264500000	315490000	188110000	338110000	342540000	379730000
P52272	HNRNPM	1558600000	1894000000	1375700000	1753800000	2229100000	4183000000	4352500000	4177300000
P52292	KPNA2	553300000	539280000	425160000	596610000	351690000	672420000	567260000	549270000
P52294	KPNA1	0	57868000	0	0	0	0	0	0
P52298	NCBP2	0	0	14120000	0	0	25561000	0	0
P52434	POLR2H	130580000	84585000	0	110950000	48183000	99640000	149530000	173200000
P52565	ARHGDIA	136440000	171140000	157610000	256710000	108790000	187850000	265680000	334720000
P52597	HNRNPF	850660000	907160000	565470000	846050000	294100000	657840000	645950000	605610000
P52701	MSH6	152810000	211350000	114800000	196320000	97727000	265440000	316990000	266210000
P52732	KIF11	53446000	39383000	36987000	43864000	36605000	64135000	71208000	56371000
P52789	HK2	0	171730000	66983000	211790000	57443000	184650000	0	131210000
P52888	THOP1	62948000	0	42056000	72593000	0	0	74650000	60600000
P52907	CAPZA1	318370000	419690000	187040000	437760000	157800000	448010000	468170000	514520000
P52948	NUP98	99849000	123790000	61069000	106800000	49211000	142490000	118990000	99933000
P53004	BLVRA	0	44704000	41123000	54442000	0	0	0	0
P53007	SLC25A1	133970000	212870000	0	192950000	0	0	0	183950000
P53041	PPP5C	0	0	0	0	0	0	43526000	50463000
P53350	PLK1	60217000	0	43246000	0	33193000	0	88133000	70994000
P53396	ACLY	1578900000	2519700000	1674900000	2494100000	1002000000	1935600000	2305200000	2681800000
P53582	METAP1	68408000	90728000	49271000	68852000	38304000	133380000	143030000	115530000
P53597	SUCLG1	429200000	272730000	311860000	401840000	210320000	503040000	535170000	557230000
P53602	MVD	0	0	0	25505000	0	0	0	0
P53611	RABGGTB	0	0	0	0	0	0	5747600	0
P53618	COPB1	463620000	659260000	370460000	604510000	294090000	576700000	699280000	775720000
P53621	COPA	689890000	906450000	598210000	859500000	313440000	638960000	804940000	921110000
P53680	AP2S1	51016000	0	0	0	0	0	0	67743000
P53985	SLC16A1	1149800000	871740000	601840000	1308100000	736900000	1241000000	1306300000	1564800000
P53990	IST1	53951000	58503000	49929000	66413000	32591000	68567000	79839000	93570000
P53992	SEC24C	44185000	47845000	0	36298000	0	0	0	0
P53999	SUB1	0	0	0	0	0	0	22744000	0
P54105	CLNS1A	0	0	53505000	0	0	0	0	0
P54136	RARS	86995000	137660000	72224000	129890000	37806000	84409000	110190000	130220000
P54252	ATXN3	0	0	43446000	0	0	0	0	0
P54577	YARS	209110000	257550000	156410000	242190000	114150000	270920000	256820000	299180000
P54578	USP14	0	103450000	80294000	134890000	61794000	108600000	133530000	138140000
P54646	PRKAA2	0	0	0	0	0	21820000	0	0
P54709	ATP1B3	45097000	0	0	39148000	0	31994000	0	0
P54725	RAD23A	0	0	0	0	0	0	0	27887000
P54727	RAD23B	127220000	252330000	266350000	359390000	109470000	319000000	306870000	496720000
P54819	AK2	178220000	139630000	93817000	221740000	88713000	143630000	169430000	162920000
P54886	ALDH18A1	1523300000	1904500000	1172000000	1674000000	882640000	2160700000	2207700000	2372100000
P55011;Q13621	SLC12A2	331460000	268960000	139290000	283900000	39063000	27852000	52304000	16169000
P55036	PSMD4	377240000	616580000	399770000	479020000	131480000	286190000	426860000	496990000
P55039	DRG2	62548000	94273000	78762000	71128000	42675000	85650000	98311000	79575000
P55060	CSE1L	0	59339000	0	63907000	0	0	0	0
P55072	VCP	2233100000	2413300000	1594200000	2554300000	1120100000	2600500000	2722400000	2894200000
P55084	HADHB	281910000	366510000	250810000	320640000	166070000	321660000	398980000	439280000
P55209	NAP1L1	109400000	75980000	78953000	134410000	37276000	56367000	0	56654000
P55263	ADK	7420000	0	0	0	0	0	0	0
P55265	ADAR	437840000	538050000	344870000	499400000	295790000	598240000	717440000	832470000
P55735	SEC13	172640000	151760000	120840000	146270000	92194000	144860000	184920000	234780000
P55769	NHP2L1	150470000	187330000	112780000	172320000	99632000	186140000	204800000	206740000
P55786;A6NEC2	NPEPPS	129110000	246930000	123380000	170790000	43552000	130030000	151830000	166910000
P55795	HNRNPH2	694640000	770580000	522170000	840590000	655140000	1212800000	1535800000	1418300000
P55854	SUMO3	0	0	94517000	0	261360000	0	967930000	162310000
P55884	EIF3B	528680000	768610000	488870000	771430000	286370000	523730000	658370000	751080000
P56134	ATP5J2	60105000	43806000	27821000	67532000	36520000	67014000	83553000	91274000
P56192	MARS	248380000	331140000	192150000	281910000	177230000	307570000	335850000	423620000
P56270	MAZ	70115000	0	0	0	0	0	0	0
P56537	EIF6	159900000	168950000	105360000	154170000	54080000	152660000	117600000	123770000
P56545	CTBP2	98661000	96354000	48322000	92493000	0	66077000	112360000	101340000
P57088	TMEM33	80807000	100600000	52919000	75834000	51729000	110400000	121510000	116930000
P57678	GEMIN4	0	0	21088000	0	0	0	0	0
P57721;P57723	PCBP3	0	0	0	0	0	0	0	41063000
P57737	CORO7	0	0	0	0	0	0	0	38354000
P57740	NUP107	86753000	103500000	98592000	120820000	41689000	107770000	154380000	146780000
P58546	MTPN	109310000	0	127440000	116140000	40140000	0	0	0
Q99879;Q99877;Q93079;Q5QNW6;P62807;P58876;Q99880;P57053;O60814	HIST1H2BM;HIST1H2BN;HIST1H2BH;HIST2H2BF;HIST1H2BC;HIST1H2BD;HIST1H2BL;H2BFS;HIST1H2BK	5483100000	5158500000	3261600000	6093100000	2166100000	5268500000	4938900000	5481100000
P59998	ARPC4	85787000	125450000	99965000	124370000	65570000	109740000	144470000	122770000
P60059	SEC61G	0	0	6153100	0	0	0	0	0
P60174	TPI1	186980000	125120000	189800000	152300000	54054000	61590000	69578000	137080000
P60228	EIF3E	62173000	73997000	51266000	0	44253000	125030000	103700000	126120000
P60468	SEC61B	0	0	0	27224000	0	0	0	0
P60510	PPP4C	86666000	101580000	44070000	76103000	43429000	101320000	116000000	90674000
P60604	UBE2G2	101930000	169600000	107830000	160290000	47169000	71537000	123810000	112610000
P60660;P14649	MYL6	110030000	122030000	129800000	155100000	51932000	101970000	95290000	108940000
P63261;P60709;Q6S8J3;Q562R1;A5A3E0;P0CG38;P0CG39;Q9BYX7	ACTG1;ACTB	24786000000	32135000000	18199000000	26549000000	13624000000	28673000000	31380000000	37963000000
P60763	RAC3	0	0	0	0	0	0	0	48978000
P60842	EIF4A1	4110400000	5741200000	4041100000	5528000000	3016100000	7180200000	6757500000	8237800000
P60866	RPS20	1325300000	1929800000	1543600000	2899500000	1159600000	2827000000	3108700000	3353100000
P60891	PRPS1	839240000	1183000000	845020000	1109300000	463380000	1011500000	1190200000	1451300000
P60900	PSMA6	351870000	365340000	276150000	519210000	213250000	453140000	504000000	452930000
P60953	CDC42	241640000	217770000	196680000	316860000	166810000	251820000	407660000	309920000
P60981	DSTN	187740000	298980000	229670000	225810000	158060000	272880000	349060000	458040000
P60983;O60234	GMFB	0	0	21095000	0	0	0	0	0
P61006;Q92930;P20337;Q96E17	RAB8A	130850000	168740000	93964000	151560000	68415000	201190000	203500000	180190000
P61009	SPCS3	29644000	0	0	44496000	0	0	0	0
P61019;Q8WUD1	RAB2A	112190000	127960000	101470000	148730000	64904000	103980000	129580000	125440000
P61020	RAB5B	22977000	23783000	11250000	0	0	0	24100000	0
P61026	RAB10	303640000	649180000	342350000	596670000	221530000	455230000	772040000	551150000
P61077	UBE2D3	397820000	536470000	457080000	574470000	131930000	353040000	367050000	428350000
P61081	UBE2M	126040000	230420000	127390000	179730000	67666000	191270000	183710000	240050000
P61086	UBE2K	210930000	241760000	164010000	254340000	0	0	69980000	96466000
P61088;Q5JXB2	UBE2N	1282500000	1825300000	1677800000	2055400000	225970000	501910000	605540000	851530000
P61106	RAB14	342410000	453580000	305920000	421580000	196430000	450320000	567320000	407920000
P61158;Q9P1U1;Q9C0K3	ACTR3	427450000	632290000	448170000	629530000	282400000	574990000	632240000	822200000
P61160	ACTR2	310980000	374690000	301520000	503880000	220500000	460170000	528840000	492760000
P61163	ACTR1A	249340000	388880000	217050000	408580000	126910000	347530000	379020000	419850000
P84077;P61204	ARF1;ARF3	356020000	377350000	386830000	480170000	291070000	485140000	614750000	699590000
P61221	ABCE1	541170000	760950000	457910000	626530000	439210000	807180000	937400000	1030400000
P61224;A6NIZ1	RAP1B	419570000	463720000	350780000	428350000	237840000	566090000	445870000	523920000
P61247	RPS3A	1186200000	1433100000	936720000	1196700000	494900000	1094900000	1287400000	1506700000
P61254	RPL26	1440200000	1864800000	1304000000	2234300000	982380000	2175700000	2077100000	2748300000
P61313	RPL15	4815200000	3635100000	3131000000	4390300000	3036600000	6847100000	7153600000	6553300000
P61353	RPL27	3198600000	2446800000	1966600000	3579600000	1146800000	2827700000	3514800000	3893300000
P61421	ATP6V0D1	58122000	47120000	36634000	0	0	0	0	0
P61457	PCBD1	0	0	51404000	0	0	0	0	0
P61513;A6NKH3	RPL37A	353650000	550700000	500320000	666700000	438100000	477150000	563820000	547770000
P61586	RHOA	170070000	248040000	177990000	219790000	140740000	207130000	253610000	345840000
P61604	HSPE1	38760000	42030000	0	48070000	26960000	66137000	60007000	79430000
P61619;Q9H9S3	SEC61A1	0	69285000	42286000	0	0	0	0	74553000
P61758	VBP1	0	0	0	62872000	0	47581000	0	0
P61803	DAD1	0	0	0	0	0	0	33230000	0
P61923	COPZ1	51403000	78603000	48552000	74826000	36407000	103640000	86644000	83537000
P61956;Q6EEV6	SUMO2	14883000000	10009000000	7855300000	2328000000	895780000	20526000000	13148000000	13410000000
P61960	UFM1	18815000	0	0	39955000	16166000	0	0	0
P61962	DCAF7	179760000	267350000	146340000	281140000	121110000	225380000	383280000	342480000
P61964	WDR5	0	0	14815000	0	0	33948000	0	0
P61970	NUTF2	0	67131000	49517000	82240000	43171000	67796000	93352000	154510000
P61978	HNRNPK	3684800000	3476400000	2453600000	3552400000	1747700000	4129600000	4447100000	3895400000
P61981	YWHAG	157950000	261250000	168090000	281590000	68474000	129370000	108800000	82099000
P62070	RRAS2	41660000	0	0	0	0	0	54195000	0
P62081	RPS7	2775600000	3147400000	2193600000	4685200000	1706600000	3396700000	3985700000	3583400000
P62136	PPP1CA	507450000	705720000	475470000	710920000	452690000	1045000000	952220000	854290000
P62140	PPP1CB	128180000	101010000	45783000	201480000	85040000	84000000	182760000	168160000
P62158;P27482;P02585	CALM1;CALML3;TNNC2	0	118930000	0	0	0	68110000	0	0
P62191	PSMC1	152930000	217950000	121450000	185690000	127190000	235810000	241460000	279560000
P62195	PSMC5	231400000	290480000	194030000	314610000	119620000	301090000	321680000	294840000
P62241	RPS8	11242000000	14362000000	9703500000	17144000000	9188200000	21996000000	22569000000	23269000000
P62244	RPS15A	1759500000	2391000000	1396200000	2271000000	1389800000	3888100000	3450300000	3874100000
P62249	RPS16	1050400000	1476200000	815110000	1246700000	768700000	1672900000	2046300000	2063800000
P62253	UBE2G1	0	0	14453000	0	0	0	0	0
P62258	YWHAE	515650000	733680000	439490000	626830000	183240000	301700000	215020000	256730000
P62263	RPS14	1788200000	2746300000	1484200000	2161000000	1377200000	3480200000	2832000000	3503700000
P62266	RPS23	1240600000	1104900000	940330000	2345300000	1083100000	2626300000	2808600000	2681700000
P62269	RPS18	42894000	67016000	49691000	69992000	31407000	72528000	78361000	76759000
P62273	RPS29	110710000	173440000	154950000	211310000	89956000	0	0	153460000
P62277	RPS13	132500000	199700000	150620000	490130000	72805000	129800000	143010000	196160000
P62280	RPS11	3811200000	4954500000	3075900000	4517900000	2636400000	5511300000	6308900000	6565500000
P62304	SNRPE	23080000	0	30533000	0	0	0	0	0
P62306	SNRPF	0	98572000	87147000	0	79100000	176060000	171180000	137100000
P62314	SNRPD1	614180000	162100000	262260000	350000000	322090000	833660000	652040000	518930000
P62316	SNRPD2	309130000	354890000	301860000	331160000	181350000	368390000	484350000	401700000
P62318	SNRPD3	490500000	338700000	300280000	468130000	251230000	517000000	766500000	586730000
P62330	ARF6	0	0	0	0	0	0	23255000	0
P62333	PSMC6	304250000	384830000	256460000	380510000	127440000	296290000	311720000	337360000
P62380	TBPL1	0	0	0	0	0	0	0	27247000
P62424	RPL7A	3449000000	4747300000	3170000000	5322600000	2337200000	6027000000	6017900000	6093000000
P62487	POLR2G	49056000	50423000	27807000	62470000	38601000	98569000	108450000	128910000
P62491;Q15907;P57735	RAB11A;RAB11B	152860000	202580000	137930000	193530000	66256000	149600000	164840000	175390000
P62495	ETF1	184710000	206980000	126140000	193080000	94073000	175390000	239570000	244990000
P62633	CNBP	64879000	82206000	0	58331000	0	0	0	0
P62701;P22090;Q8TD47	RPS4X	4909700000	6019100000	3617100000	4933700000	3414400000	7294600000	8315600000	8421000000
P62750	RPL23A	1664400000	1639500000	1153700000	3191400000	870650000	1356400000	1458000000	2307600000
P62753	RPS6	3841400000	4104800000	2926600000	4099400000	2489200000	5330700000	5790700000	6433100000
P62805	HIST1H4A	1065700000	1017400000	811590000	3154900000	472980000	1007500000	1107400000	1526600000
P62820	RAB1A	520860000	736760000	392750000	614880000	267430000	612110000	647230000	730540000
P62826	RAN	7372500000	8558700000	6850400000	9783800000	6537800000	11600000000	11400000000	13096000000
P62829	RPL23	2256900000	2933000000	2034500000	2620400000	1901800000	4492900000	4550800000	6087700000
P62834	RAP1A	27232000	0	38227000	53673000	0	57419000	57200000	56802000
P62841	RPS15	19273000	29182000	46820000	41956000	22010000	38729000	39391000	51457000
P62847	RPS24	741100000	808320000	491970000	686910000	402360000	735830000	778170000	940850000
P62851	RPS25	83265000	126600000	72297000	114920000	45986000	90775000	75984000	75139000
P62854;Q5JNZ5	RPS26;RPS26P11	1172700000	1207500000	627270000	1069700000	469490000	1317000000	1252800000	1764800000
P62857	RPS28	151640000	125370000	88918000	146180000	52123000	91323000	108530000	105100000
P62861	FAU	238400000	340310000	158920000	660840000	96092000	228810000	212000000	444010000
P62873;P16520	GNB1	467570000	765060000	435960000	672790000	239560000	697630000	702440000	633740000
P62875	POLR2L	20014000	0	0	0	0	0	0	0
P62877	RBX1	0	0	0	0	0	0	0	43728000
P62879	GNB2	199850000	245760000	130570000	210760000	96140000	216740000	253890000	314820000
P62888	RPL30	554670000	909040000	873240000	725270000	426760000	879670000	1001300000	1188000000
Q59GN2;P62891	RPL39P5;RPL39	0	250690000	0	409330000	0	0	0	297690000
P62899	RPL31	1137900000	1464000000	975370000	2056000000	755790000	1293500000	1304900000	1465400000
P62906	RPL10A	1316100000	1518300000	877980000	1426200000	660770000	1557900000	1852100000	2017600000
P62910	RPL32	1594600000	1830300000	1256400000	3067400000	1369700000	2487000000	3221500000	3855200000
P62913	RPL11	1619700000	2239400000	1372800000	2070000000	1241500000	2652100000	2341000000	2920800000
P62917	RPL8	6105500000	7218500000	4012000000	12529000000	3826300000	10918000000	13328000000	14619000000
P62937;P0DN26;A0A0B4J2A2;A0A075B759;Q9Y536;F5H284;P0DN37	PPIA	3396300000	3918600000	1968100000	3668900000	1297400000	2592500000	3178900000	3997300000
P62942	FKBP1A	0	0	40739000	0	0	0	0	0
P62979	RPS27A	64281000000	76653000000	42557000000	65612000000	21568000000	55545000000	46356000000	43785000000
P62993	GRB2	0	28259000	0	32761000	0	0	0	0
P62995	TRA2B	760180000	696730000	475280000	778940000	315930000	648720000	761940000	746030000
P63000	RAC1	366160000	507030000	395350000	477390000	247850000	612500000	719740000	716660000
P63010	AP2B1	53913000	51510000	34385000	56838000	0	58291000	60564000	56285000
P63092;Q5JWF2;P38405	GNAS	153180000	222560000	121720000	201050000	62931000	186010000	184970000	198080000
P63104	YWHAZ	515950000	960220000	599430000	812390000	194000000	365140000	319500000	395010000
P63146	UBE2B	17635000	0	0	0	0	0	0	0
P63151;Q66LE6;Q00005;Q9Y2T4	PPP2R2A	222710000	294240000	194660000	288810000	112060000	194860000	310710000	328980000
P63165	SUMO1	2186700000	1711000000	1866600000	2293300000	939370000	1772300000	908760000	1920000000
P63167;Q96FJ2	DYNLL1;DYNLL2	0	206470000	0	0	0	132500000	190030000	172940000
P63172	DYNLT1	0	18848000	0	0	0	0	0	0
P63173	RPL38	750540000	821850000	748700000	882170000	551530000	984740000	1219700000	1387200000
P63220	RPS21	153870000	232400000	164090000	162970000	106230000	195330000	168810000	227230000
P63241;Q9GZV4;Q6IS14	EIF5A;EIF5A2;EIF5AL1	727450000	794260000	504650000	992230000	332560000	848640000	618110000	876040000
P63244	GNB2L1	8053100000	9535100000	5956800000	7929900000	5128800000	11725000000	11159000000	12988000000
P63279	UBE2I	30311000	53752000	24864000	0	0	0	0	0
P67775;P62714	PPP2CA;PPP2CB	231390000	319430000	215170000	287670000	99347000	169150000	376170000	320160000
P67809;Q9Y2T7	YBX1	178900000	269290000	179800000	332340000	55602000	142370000	106170000	93461000
P67812	SEC11A	0	0	0	0	0	0	11797000	0
P67870	CSNK2B	50064000	90827000	0	101530000	56571000	116080000	169340000	134450000
P67936;CON__Q3SX28;P09493;P07951	TPM4;TPM1;TPM2	21144000	0	0	0	0	0	0	0
P68133;P68032;P63267;P62736	ACTA1;ACTC1;ACTG2;ACTA2	3382700000	1763000000	1053400000	1601700000	810580000	2446600000	2469900000	3757600000
P68036	UBE2L3	349280000	662540000	440660000	939660000	60837000	83111000	193470000	108100000
P68104;Q5VTE0	EEF1A1;EEF1A1P5	8180100000	11133000000	7981700000	9132100000	4600900000	10913000000	10382000000	11910000000
P68363;A6NHL2;Q9H853	TUBA1B	10341000000	15123000000	9013200000	14147000000	6165200000	12972000000	12729000000	15220000000
P68366	TUBA4A	0	39246000	0	0	0	0	0	0
P68371	TUBB4B	10461000000	16338000000	9111900000	14877000000	6171100000	12245000000	14934000000	16740000000
P68400;Q8NEV1	CSNK2A1;CSNK2A3	259370000	281180000	185360000	382190000	141240000	298020000	384440000	409550000
P68402	PAFAH1B2	0	0	0	0	0	0	39849000	0
P68431;Q16695;Q6NXT2	HIST1H3A;HIST3H3;H3F3C	17880000000	15996000000	10705000000	16769000000	5827500000	14370000000	14583000000	14868000000
P69849;Q5JPE7;Q15155	NOMO3;NOMO2;NOMO1	261590000	248010000	154390000	314670000	184410000	328880000	405090000	376980000
P78316	NOP14	0	0	0	0	0	23377000	22240000	19284000
P78317	RNF4	0	0	0	0	0	0	0	29514000
P78332	RBM6	0	0	0	0	0	17037000	0	0
P78344	EIF4G2	0	56248000	0	0	93122000	128390000	157880000	146670000
P78346	RPP30	109430000	119560000	63715000	116860000	72453000	167500000	198550000	233860000
P78347	GTF2I	157670000	152160000	123870000	192630000	66554000	179130000	216110000	225550000
P78371	CCT2	899550000	1182000000	816670000	930040000	366300000	981370000	945190000	1011800000
P78406	RAE1	123110000	170830000	98941000	133500000	92493000	193310000	277410000	251880000
P78417	GSTO1	0	51960000	23478000	0	0	0	0	0
P78527	PRKDC	1450300000	2148600000	1349700000	1936900000	949940000	2101400000	2416700000	2563900000
P78540	ARG2	0	0	0	0	0	0	0	12996000
P82650	MRPS22	48862000	49841000	30089000	52273000	25594000	50073000	55486000	93797000
P82663	MRPS25	0	0	0	0	0	16620000	0	0
P82664	MRPS10	0	0	0	5452800	0	0	0	0
P82675	MRPS5	102510000	60100000	67109000	84257000	66396000	165130000	188880000	166250000
P82912	MRPS11	58793000	101090000	43727000	87652000	50237000	130800000	110310000	148750000
P82921	MRPS21	0	0	0	0	0	9520000	0	0
P82930	MRPS34	0	34949000	26004000	34012000	12179000	55339000	45067000	47014000
P82933	MRPS9	37602000	37768000	17502000	46469000	0	45025000	0	50814000
P83369	LSM11	0	0	0	0	0	5263100	0	0
P83731	RPL24	1060200000	1408200000	815290000	1449200000	725870000	1576200000	1422200000	1912800000
P83881	RPL36A	873680000	1126900000	843270000	1355000000	524470000	1363600000	1307400000	1238500000
P84085	ARF5	0	0	0	76033000	0	0	0	0
P84090	ERH	116220000	156120000	94952000	105330000	54783000	105960000	88386000	79049000
P84095	RHOG	76835000	70535000	32187000	0	32502000	82047000	85325000	59167000
P84098	RPL19	569160000	685120000	343150000	905900000	208600000	625050000	724470000	747710000
P84103	SRSF3	1786900000	1989800000	1352300000	1748500000	640630000	1564500000	1538100000	1440600000
P85037;Q01167	FOXK1;FOXK2	0	0	0	0	0	0	29344000	0
P86791;P86790	CCZ1;CCZ1B	0	27424000	19242000	26248000	0	0	36338000	0
P98170	XIAP	40609000	74982000	53319000	46710000	20996000	62281000	76532000	94712000
P99999;CON__P62894	CYCS	82204000	65398000	42112000	73708000	49104000	98314000	87306000	95183000
Q00013	MPP1	15648000	0	0	22108000	0	22016000	28455000	33379000
Q00169	PITPNA	0	0	0	0	0	0	0	15491000
Q00325	SLC25A3	305910000	341730000	239450000	329800000	121170000	275490000	339070000	403370000
Q00341	HDLBP	80380000	212590000	126840000	164510000	146300000	305010000	369280000	353070000
Q00535	CDK5	25542000	33681000	46761000	30629000	21591000	58259000	69955000	51267000
Q00537;Q00536;Q07002	CDK17;CDK16	0	0	0	0	0	0	0	24364000
Q00610;P53675	CLTC	1821000000	2543400000	1646900000	2374700000	926220000	1999800000	2121700000	2309000000
Q00653	NFKB2	0	63341000	0	0	69031000	101300000	138590000	155890000
Q00796	SORD	0	0	32367000	0	0	0	57401000	0
Q00839	HNRNPU	13048000000	10304000000	7095000000	12451000000	7251500000	14802000000	18878000000	18365000000
Q01082	SPTBN1	13230000	0	0	0	0	0	0	0
Q01085	TIAL1	77561000	124430000	51321000	85831000	26686000	87640000	77671000	101830000
Q01130;Q9BRL6	SRSF2;SRSF8	104180000	115660000	113870000	126960000	39290000	61887000	83824000	87480000
Q01518	CAP1	27709000	45405000	29349000	41957000	20421000	0	0	36263000
Q01581;P54868	HMGCS1	491910000	814820000	480860000	673330000	291330000	537840000	669800000	761740000
Q01650;Q9UM01	SLC7A5	69645000	119360000	0	0	0	0	0	0
Q01780	EXOSC10	237480000	299240000	183490000	261580000	87949000	282430000	334690000	370800000
Q01813	PFKP	0	0	0	0	0	0	43942000	29552000
Q01844	EWSR1	109510000	0	64293000	0	0	87033000	0	0
Q01968	OCRL	27275000	36561000	31696000	40922000	23146000	61546000	48667000	40328000
Q01970	PLCB3	31996000	142940000	112460000	190040000	0	0	44954000	0
Q02040	AKAP17A	0	15696000	0	0	0	0	0	0
Q02218;Q9ULD0	OGDH	0	0	0	0	17096000	37122000	36359000	29852000
Q02224	CENPE	0	75383000000	0	0	0	0	0	0
Q02241	KIF23	0	0	31253000	0	0	0	37261000	0
Q02543	RPL18A	4252600000	4272000000	3019700000	4306700000	3335200000	7151900000	8081000000	8485600000
Q02750	MAP2K1	0	0	21041000	0	17018000	0	31630000	0
Q02790	FKBP4	125790000	151060000	94242000	128520000	58610000	108960000	115750000	125710000
Q02809	PLOD1	0	0	0	43644000	0	0	65414000	56538000
Q02878	RPL6	4426900000	6004100000	3711000000	6841200000	2852300000	5558500000	8277100000	7018500000
Q02880	TOP2B	85774000	74661000	55851000	85994000	33478000	80419000	109280000	118630000
Q02978	SLC25A11	229660000	279810000	174190000	205860000	136390000	260050000	297100000	251120000
Q03164	KMT2A	0	0	0	0	0	0	21591000	0
Q03252	LMNB2	475710000	509430000	307660000	735490000	15867000	106500000	79510000	153310000
Q03426	MVK	0	0	0	0	0	10869000	0	0
Q04206	RELA	0	0	60220000	46743000	35099000	71725000	78693000	72030000
Q04323	UBXN1	320150000	394800000	283940000	382030000	286280000	494130000	654860000	623070000
Q04446	GBE1	0	0	0	0	0	4934500	0	0
Q04637;O43432	EIF4G1	472200000	561180000	370050000	464790000	287720000	490350000	606430000	674540000
Q04724;Q04727;Q04725	TLE1;TLE4	33555000	45496000	0	32223000	26678000	38503000	30234000	45358000
Q04726	TLE3	0	0	0	0	0	0	0	11319000
Q04760	GLO1	21842000	0	0	17964000	10544000	26879000	25189000	40102000
Q04917	YWHAH	152370000	185630000	131290000	166780000	36332000	84812000	94111000	78578000
Q05048	CSTF1	0	0	0	0	36321000	0	60652000	41213000
Q05086	UBE3A	81531000	93635000	77320000	118060000	0	0	60560000	0
Q05519	SRSF11	497100000	383310000	303080000	453060000	140900000	286450000	345240000	338550000
Q05639	EEF1A2	0	0	0	34784000	0	0	0	0
Q05655;Q04759	PRKCD	0	28332000	20556000	23623000	0	0	0	0
Q06124	PTPN11	0	17858000	12563000	0	0	0	0	0
Q06203	PPAT	141370000	183000000	113290000	143080000	82259000	171260000	214400000	243790000
Q06210;O94808	GFPT1	49258000	73113000	53395000	73416000	39144000	62440000	71870000	107040000
Q06265	EXOSC9	44614000	57527000	42552000	67878000	34607000	77255000	95508000	105540000
Q06587	RING1	0	0	0	0	0	23727000	0	0
Q06830	PRDX1	3780300000	5934300000	4217900000	4998400000	2072900000	3779000000	3699400000	5410000000
Q07020	RPL18	3148800000	3521900000	2618400000	4268500000	2505900000	5597100000	6235900000	6165600000
Q07021	C1QBP	88530000	86630000	65118000	68011000	40183000	61552000	90031000	74966000
Q07065;Q96K21	CKAP4	43193000	44954000	0	0	0	0	0	0
Q07157	TJP1	0	14272000	0	0	0	0	0	0
Q07666;Q5VWX1;O75525	KHDRBS1	453210000	556090000	397690000	520270000	310010000	468990000	565570000	686300000
Q07864	POLE	0	0	0	73344000	54374000	111230000	131180000	143040000
Q07955	SRSF1	175730000	229240000	123270000	196420000	54233000	95088000	0	83979000
Q08211	DHX9	5233800000	5585800000	3760800000	6183700000	2883700000	8241000000	8209000000	8291600000
Q08257	CRYZ	82139000	86982000	39252000	75181000	26240000	84460000	0	101990000
Q08752	PPID	0	0	0	0	0	0	0	81653000
Q08945	SSRP1	507350000	524880000	370310000	545380000	274040000	508480000	534160000	618850000
Q08J23	NSUN2	177090000	229350000	131030000	194510000	104310000	262950000	277370000	279240000
Q09028	RBBP4	438120000	877440000	635310000	630960000	356930000	587450000	557690000	699340000
Q0VDF9	HSPA14	0	0	0	62779000	28725000	59000000	73365000	115150000
Q0VGL1	LAMTOR4	0	0	0	0	0	0	0	22246000
Q10471	GALNT2	0	36205000	24068000	31537000	0	22956000	33255000	37775000
Q10567	AP1B1	108240000	187700000	132850000	138510000	47355000	120710000	146500000	149910000
Q10570	CPSF1	59880000	66696000	39218000	77206000	30581000	71869000	88651000	88292000
Q10713	PMPCA	159800000	243030000	111550000	176460000	94075000	237710000	239950000	215170000
Q12765	SCRN1	0	0	0	0	0	0	0	17986000
Q12769	NUP160	101100000	113490000	74143000	108140000	59933000	144990000	163800000	158570000
Q12788	TBL3	192100000	238630000	165050000	292560000	119170000	303300000	396380000	369360000
Q12789	GTF3C1	79078000	99869000	59553000	100430000	47814000	122490000	122020000	150570000
Q12792	TWF1	0	44293000	41605000	39314000	0	36502000	39319000	53056000
Q12797	ASPH	0	31358000	0	0	0	0	0	0
Q12800;Q9NZI7	TFCP2	0	0	0	35438000	0	0	0	0
Q12824	SMARCB1	0	44584000	0	41488000	27187000	47184000	48257000	0
Q12830	BPTF	0	0	0	28142000	0	0	0	0
Q12834	CDC20	47196000	0	56807000	84143000	31732000	93860000	94257000	87689000
Q12846	STX4	17549000	0	0	0	0	0	0	0
Q12849	GRSF1	72299000	78986000	53802000	68411000	20376000	0	41271000	42162000
Q12874	SF3A3	0	0	0	0	0	10178000	0	0
Q12904	AIMP1	50232000	53156000	44191000	53813000	31548000	0	72036000	0
Q12905	ILF2	416440000	432760000	381260000	366780000	327890000	629100000	777610000	707700000
Q12906	ILF3	2684500000	2332500000	2110800000	2872200000	1279700000	2848600000	3555400000	3111400000
Q12907	LMAN2	43831000	62836000	0	49749000	26807000	48855000	60836000	67934000
Q12931	TRAP1	1104000000	1370300000	685420000	1016900000	472180000	1143200000	1311100000	1272200000
Q12933	TRAF2	0	0	0	0	0	0	2732100	0
Q12965;O00160	MYO1E	0	0	0	2667300	0	0	0	0
Q12972	PPP1R8	20466000	0	20427000	0	0	0	0	0
Q12986	NFX1	0	0	30982000	20116000	133750000	308670000	291540000	205810000
Q13011	ECH1	88527000	123580000	72017000	107860000	42764000	156430000	145220000	194550000
Q13045	FLII	54279000	65349000	45245000	0	29008000	84425000	66372000	60533000
Q13049	TRIM32	36474000	46550000	0	41817000	27700000	69357000	42926000	73654000
Q13084	MRPL28	0	0	0	0	0	0	0	4903600
Q13085;O00763	ACACA	0	0	39268000	42742000	28837000	47758000	78302000	89995000
Q13098	GPS1	134620000	233970000	181630000	252220000	0	88626000	55268000	108690000
Q13112	CHAF1B	0	35451000	40104000	62310000	55697000	52216000	50535000	59342000
Q13123	IK	0	0	0	0	0	14596000	0	0
Q13126	MTAP	44348000	114680000	64067000	129390000	35786000	124790000	129320000	109270000
Q13131	PRKAA1	21486000	31489000	32819000	29748000	19884000	63005000	56470000	37216000
Q13144	EIF2B5	0	16936000	0	0	0	0	0	0
Q13148	TARDBP	622350000	662760000	512460000	654100000	332130000	698870000	976170000	872960000
Q13151	HNRNPA0	2057600000	1885400000	1228000000	2365300000	1482900000	2892300000	3156000000	3296100000
Q13155	AIMP2	154010000	149270000	137770000	184560000	92678000	141760000	180040000	238000000
Q13162	PRDX4	803510000	1003600000	683820000	1068600000	322010000	787000000	788050000	805940000
Q13177;O75914;Q13153	PAK2	49625000	42916000	34078000	29392000	0	70109000	48349000	0
Q13185;P83916	CBX3	177300000	249770000	145900000	207100000	64291000	208540000	200790000	205430000
Q13190	STX5	0	0	0	0	0	0	33802000	0
Q13200	PSMD2	246410000	352630000	192050000	248490000	122020000	206400000	305400000	297750000
Q13206	DDX10	7640500	0	0	0	0	0	0	0
Q13233	MAP3K1	268090000	332520000	285740000	415350000	77453000	229850000	270420000	266780000
Q13242	SRSF9	374810000	462110000	261920000	402720000	155970000	280050000	291160000	256660000
Q13243	SRSF5	0	0	0	0	0	0	9562700	0
Q13247;Q08170	SRSF6	175700000	196040000	0	203260000	0	0	0	0
Q13257	MAD2L1	0	85481000	57485000	86357000	34674000	84261000	90455000	83899000
Q13263	TRIM28	221850000	200240000	215590000	331900000	113110000	262950000	266490000	242500000
Q13283	G3BP1	171130000	197240000	131660000	224860000	92075000	199140000	200810000	216700000
Q13309	SKP2	0	0	0	0	0	0	0	11454000
Q13310	PABPC4	405770000	544180000	263730000	415520000	148390000	351270000	407910000	374620000
Q13330	MTA1	123980000	138220000	79397000	143710000	58390000	142780000	210360000	155840000
Q13347	EIF3I	1484900000	1739700000	1179900000	1692900000	872280000	2020600000	2357200000	2392000000
Q13356	PPIL2	0	0	0	31375000	26165000	42209000	47002000	37498000
Q13404	UBE2V1	53025000	0	60072000	84564000	0	89700000	111210000	105510000
Q13409	DYNC1I2	35500000	0	40917000	0	0	45861000	47882000	40985000
Q13415	ORC1	0	0	0	0	5658600	0	0	0
Q13418	ILK	75332000	68703000	28954000	59580000	45232000	136140000	190680000	125210000
Q13423	NNT	0	0	0	28634000	0	0	0	0
Q13425	SNTB2	0	0	13034000	0	0	0	16047000	0
Q13427	PPIG	49699000	0	0	0	0	0	0	0
Q13428	TCOF1	0	57629000	46979000	0	0	0	0	0
Q13432	UNC119	0	0	0	0	0	0	0	8958800
Q13435	SF3B2	57360000	91734000	39151000	0	0	54477000	80480000	75664000
Q13443	ADAM9	0	0	0	0	0	0	0	6565000
Q13451	FKBP5	0	0	21828000	0	0	0	0	0
Q13490;Q13489	BIRC2	13448000	0	14828000	0	0	0	0	0
Q13501	SQSTM1	1220600000	1673300000	1161500000	1326700000	592400000	1292000000	1824200000	2521700000
Q13509	TUBB3	0	23870000	0	0	0	0	0	0
Q13526	PIN1	0	0	0	0	0	0	0	60459000
Q13546	RIPK1	0	0	0	0	0	0	9285900	0
Q13547	HDAC1	184980000	209570000	185780000	331390000	96546000	249280000	211260000	289510000
Q13555	CAMK2G	0	60505000	0	0	10526000	0	0	0
Q13557;Q9UQM7	CAMK2D	101220000	125890000	61635000	64083000	38224000	74662000	94182000	105100000
Q13564	NAE1	31837000	23074000	29505000	0	19013000	45723000	58937000	40152000
Q13573	SNW1	49246000	65438000	38992000	50443000	25881000	54023000	39208000	57002000
Q13576	IQGAP2	0	0	0	6197900	0	0	0	0
Q13595	TRA2A	258670000	204400000	194260000	299050000	90073000	187930000	239990000	192600000
Q13610	PWP1	0	0	0	0	0	49672000	44255000	65227000
Q13616	CUL1	75468000	102810000	74316000	103210000	0	75399000	86651000	127250000
Q13617	CUL2	25354000	52305000	36573000	47512000	0	0	0	48281000
Q13618	CUL3	62674000	96437000	66378000	67529000	27060000	70426000	99763000	85729000
Q13620;Q13619	CUL4B	0	0	35427000	51341000	0	0	0	0
Q13625	TP53BP2	0	0	0	0	0	0	0	28725000
Q13642	FHL1	44651000	67624000	37887000	54716000	22306000	0	0	0
Q13685	AAMP	9901100	0	0	0	0	0	0	0
Q13724	MOGS	32972000	31866000	31222000	38481000	0	37145000	47176000	38889000
Q13769	THOC5	0	0	0	0	0	0	0	21902000
Q13772	NCOA4	0	0	0	0	10120000	0	0	0
Q13823	GNL2	101850000	80825000	50332000	125960000	49945000	144880000	151230000	193720000
Q13838	DDX39B	1230800000	1516800000	1053200000	1407100000	856710000	1841700000	2178300000	2270600000
Q13868	EXOSC2	0	0	0	0	0	0	62747000	56543000
Q13885	TUBB2A	58331000	0	77317000	102430000	64728000	141910000	140640000	196860000
Q6P1K8;Q13888	GTF2H2C;GTF2H2	0	33407000	0	0	24003000	49641000	66298000	48191000
Q13907;Q9BXS1	IDI1	281740000	411620000	319430000	444260000	224500000	426360000	589720000	722320000
Q14019	COTL1	58664000	88778000	67178000	89490000	42680000	110790000	119730000	104250000
Q14103	HNRNPD	1058000000	1234800000	813760000	1271600000	590600000	1148200000	1336500000	1203400000
Q14118	DAG1	0	0	0	40005000	0	0	0	0
Q14126	DSG2	0	0	0	0	0	33093000	0	0
Q14137	BOP1	346430000	469090000	279360000	424580000	223070000	553210000	572730000	602950000
Q14139	UBE4A	0	10683000	0	0	0	0	0	0
Q14141	2018-09-06	0	0	0	0	0	0	0	18084000
Q14145	KEAP1	46471000	36199000	30664000	26782000	16445000	37900000	46302000	55186000
Q14147	DHX34	0	0	0	0	0	0	21313000	23286000
Q14149	MORC3	0	91827000	57916000	84591000	0	65221000	71508000	110720000
Q14151	SAFB2	36942000	0	0	31394000	0	0	0	0
Q14152	EIF3A	487090000	631480000	428080000	571200000	203780000	450010000	511140000	550990000
Q14157	UBAP2L	36789000	42970000	30327000	56780000	0	0	56763000	51291000
Q14165	MLEC	0	0	0	0	0	33990000	0	0
Q14166	TTLL12	282870000	380390000	255360000	375300000	129990000	329220000	393070000	508900000
Q14181	POLA2	54225000	79285000	43358000	74760000	35711000	110820000	74144000	98724000
Q14197	ICT1	0	0	0	0	0	0	0	11081000
Q14202	ZMYM3	0	19087000	0	0	0	0	0	0
Q14203	DCTN1	0	73258000	48753000	0	0	67317000	0	0
Q14204	DYNC1H1	426980000	669010000	493820000	521920000	181340000	362090000	456680000	553290000
Q14240	EIF4A2	86346000	129110000	43446000	76464000	53716000	93828000	0	124860000
Q14257	RCN2	80167000	115030000	75437000	104220000	0	0	65942000	0
Q14258	TRIM25	0	0	7427400	0	0	0	0	0
Q14331;Q9BZ01	FRG1;FRG1B	0	0	0	0	35634000	52460000	0	47228000
Q14444	CAPRIN1	45747000	67407000	38521000	0	0	0	0	0
Q14498	RBM39	573670000	638260000	495960000	768360000	253790000	634370000	807530000	857080000
Q14527	HLTF	0	0	0	0	0	0	0	23646000
Q14534	SQLE	88158000	91591000	66490000	90051000	0	37529000	0	0
Q14562	DHX8	0	0	0	0	0	16456000	0	19493000
Q14566	MCM6	403500000	517900000	316880000	437440000	180420000	356110000	462360000	540590000
Q14592	ZNF460	0	0	0	0	0	0	0	14986000
Q14657	LAGE3	0	0	0	0	0	0	43824000	0
Q14669	TRIP12	158480000	179580000	130750000	161990000	21907000	101540000	67198000	86027000
Q14674	ESPL1	42922000	0	0	29033000	19646000	25338000	31822000	36157000
Q14676	MDC1	63359000	0	0	63717000	35594000	99647000	63726000	49760000
Q14677	CLINT1	105650000	140890000	55772000	90553000	40698000	0	0	125920000
Q14680	MELK	0	0	0	0	26083000	56710000	78378000	45276000
Q14683	SMC1A	601650000	832440000	503420000	773490000	389620000	872010000	1098200000	1081000000
Q14684	RRP1B	133930000	166350000	102910000	197790000	58775000	136450000	135740000	121760000
Q14690	PDCD11	327030000	458810000	297990000	401730000	209760000	514250000	515590000	625460000
Q14691	GINS1	0	0	0	0	0	0	15782000	0
Q14692	BMS1	127710000	105210000	52577000	120650000	0	113260000	137040000	142250000
Q14694	USP10	104000000	93658000	82136000	144620000	43045000	109760000	167240000	125510000
Q14697	GANAB	1516200000	2085800000	1407400000	1949000000	1103400000	2282200000	2815600000	2567500000
Q14738;Q13362	PPP2R5D	0	0	0	0	0	9976000	0	0
Q14739	LBR	304930000	315680000	161340000	299770000	134080000	297050000	290180000	336690000
Q14746	COG2	0	0	0	0	0	18591000	30668000	0
Q14781	CBX2	15878000	0	12950000	23809000	11748000	0	32591000	31820000
Q14789	GOLGB1	0	28230000	0	0	0	0	0	0
Q14807	KIF22	53547000	76959000	42905000	82383000	50625000	141360000	150670000	119760000
Q14839	CHD4	85152000	120120000	63106000	105850000	40765000	72156000	106870000	140230000
Q14964;Q96DA2	RAB39A	0	0	0	0	0	29572000	25199000	0
Q14966	ZNF638	36937000	35967000	25108000	30006000	21760000	0	36955000	33594000
Q14974	KPNB1	147520000	190580000	187940000	197520000	41275000	133510000	109250000	107570000
Q14978	NOLC1	85526000	96805000	79096000	84306000	60683000	94707000	95920000	0
Q14980	NUMA1	373040000	484110000	298810000	553920000	243220000	430230000	436220000	373780000
Q14C86	GAPVD1	0	15821000	0	0	0	0	0	0
Q15003	NCAPH	178930000	253520000	182950000	238700000	123570000	192000000	311700000	339370000
Q15005	SPCS2	0	79168000	33495000	0	32264000	72810000	82710000	82890000
Q15006	EMC2	0	0	0	18783000	0	0	0	0
Q15007	WTAP	0	0	0	0	15906000	0	0	0
Q15008	PSMD6	0	0	0	0	0	53328000	43912000	32063000
Q15018	FAM175B	63128000	0	0	55229000	16507000	0	0	0
Q15019	2018-09-02	486900000	689280000	373950000	614640000	287230000	565590000	644560000	687400000
Q15020	SART3	45086000	43481000	34470000	0	0	27589000	0	54474000
Q15021	NCAPD2	0	0	0	0	0	19031000	0	0
Q15022	SUZ12	32818000	0	27069000	44892000	0	43174000	53500000	51427000
Q15024	EXOSC7	45598000	52213000	41167000	0	0	32267000	0	0
Q15025	TNIP1	0	0	0	0	0	0	0	7602300
Q15029	EFTUD2	897020000	1006400000	778740000	959350000	464390000	1025600000	1082400000	1168200000
Q15031	LARS2	0	0	0	0	0	0	0	32446000
Q15036	SNX17	35346000	49338000	0	36914000	25734000	36820000	65280000	83119000
Q15042	RAB3GAP1	0	0	0	0	0	29079000	0	0
Q15043	SLC39A14	107410000	164530000	112810000	185620000	0	0	110630000	0
Q15046	KARS	342580000	529150000	322920000	448850000	282260000	443620000	589560000	713860000
Q15047	SETDB1	50980000	61767000	33101000	63545000	0	39254000	62335000	49022000
Q15050	RRS1	111900000	116900000	86593000	190060000	71092000	136030000	101980000	122340000
Q15054	POLD3	0	0	0	0	0	0	16757000	0
Q15056	EIF4H	0	0	0	0	0	20009000	0	0
Q15058	KIF14	54032000	0	34359000	38033000	34116000	103420000	121370000	105610000
Q15061	WDR43	126510000	136130000	135640000	187960000	103690000	166460000	227280000	243120000
Q15084	PDIA6	137560000	243300000	150090000	157770000	77262000	131340000	128380000	167460000
Q15102	PAFAH1B3	0	0	17220000	0	0	24159000	29481000	29252000
Q15125	EBP	0	0	0	0	0	0	0	26945000
Q15154	PCM1	626450000	766860000	464960000	821050000	217940000	383700000	436340000	545750000
Q15165	PON2	0	0	0	0	3064600	0	0	0
Q15181	PPA1	528180000	496490000	448470000	660720000	330620000	710060000	627710000	1007800000
Q15185	PTGES3	763280000	794980000	754860000	859260000	395140000	766480000	1025300000	1019700000
Q15233	NONO	3403400000	3406400000	2232000000	3218900000	2636400000	6069600000	6351700000	6492900000
Q15269	PWP2	78998000	101250000	64855000	92929000	46095000	88463000	98421000	106990000
Q15286;Q15771	RAB35	118570000	193120000	104050000	195720000	96617000	210850000	171920000	187950000
Q15287	RNPS1	38836000	44064000	35237000	61723000	0	34195000	0	41557000
Q15334	LLGL1	0	0	0	11278000	0	0	0	0
Q15363	TMED2	0	0	11971000	0	0	0	0	0
Q15365	PCBP1	1464700000	2232800000	1480600000	1870500000	1028200000	2227300000	2505300000	2445400000
Q15366	PCBP2	1075800000	1453200000	1040300000	1702200000	752730000	2051400000	1883300000	2058000000
Q15369	TCEB1	104950000	199460000	122480000	175130000	66442000	263090000	385620000	244530000
Q15370	TCEB2	144780000	183240000	109740000	143920000	77000000	148550000	171540000	190250000
Q15375;Q9UF33;P54756	EPHA7;EPHA6;EPHA5	0	29099000	0	0	0	35691000	0	0
Q15382	RHEB	66172000	92543000	64288000	106230000	33633000	79668000	108600000	85767000
Q15386	UBE3C	0	0	0	0	0	3936300	6090300	0
Q15392	DHCR24	195300000	258180000	167080000	227430000	97394000	248540000	269220000	289480000
Q15393	SF3B3	1938800000	2407300000	1642400000	2331700000	1348200000	2711700000	3219700000	3195200000
Q15397	KIAA0020	0	0	0	0	0	8128400	0	0
Q15417	CNN3	0	0	0	0	0	0	20950000	23194000
Q15424	SAFB	93410000	90885000	53863000	99670000	30122000	84647000	124860000	105350000
Q15427	SF3B4	0	0	3514700	0	0	0	0	0
Q15428	SF3A2	57224000	75025000	65529000	0	0	128370000	0	0
Q15436	SEC23A	144320000	233710000	135740000	158300000	90945000	191930000	197820000	280690000
Q15437	SEC23B	0	0	0	0	0	66724000	0	94646000
Q15459	SF3A1	0	40668000	23075000	69741000	0	0	0	0
Q15555;Q9UPY8	MAPRE2	0	0	40578000	57892000	36423000	53480000	63796000	77670000
Q15637	SF1	78806000	48964000	55925000	58396000	0	39649000	0	0
Q15645	TRIP13	0	0	19035000	16187000	13373000	0	0	0
Q15650	TRIP4	0	0	7529500	0	0	0	0	0
Q15654	TRIP6	0	0	0	0	0	0	0	75480000
Q15691	MAPRE1	0	0	31273000	30012000	0	0	0	0
Q15717;Q12926;P26378	ELAVL1	979000000	992400000	648870000	958860000	658450000	1210800000	1602300000	1612000000
Q15738	NSDHL	200390000	193340000	122980000	189240000	94917000	197420000	228690000	278080000
Q15751	HERC1	28989000	0	0	0	0	0	0	0
Q15758	SLC1A5	144000000	195890000	115460000	138850000	49772000	76014000	112540000	108590000
Q15773	MLF2	69374000	90383000	47959000	79395000	0	0	96840000	99259000
Q15796;P84022;O15198	SMAD2;SMAD3;SMAD9	0	0	0	0	0	0	0	12714000
Q15800	MSMO1	0	0	4494300	0	0	0	0	0
Q15813	TBCE	0	0	0	0	14723000	0	40847000	39268000
Q15814	TBCC	0	0	9659900	0	0	0	0	0
Q15819	UBE2V2	0	0	21307000	0	0	0	21509000	29555000
Q15843	NEDD8	148420000	100210000	145680000	128080000	273710000	503990000	409440000	346060000
Q16181;Q6ZU15	2018-09-07	422340000	542230000	335170000	472520000	220520000	410510000	556010000	695770000
Q16186	ADRM1	113210000	183300000	202520000	149260000	100210000	0	0	0
Q16222;Q3KQV9	UAP1	45132000	58433000	42973000	54828000	0	58045000	59420000	68125000
Q16342	PDCD2	0	0	0	0	0	0	0	10879000
Q16513	PKN2	79143000	96418000	59899000	80308000	51788000	126150000	119040000	130410000
Q16531	DDB1	542320000	686070000	438090000	654700000	266480000	606770000	796770000	734100000
Q16540	MRPL23	27733000	0	25415000	42200000	18893000	74832000	62787000	79347000
Q16543	CDC37	72602000	77157000	70504000	69904000	0	0	0	43305000
Q16555;Q14195;Q14194	DPYSL2	18938000	0	0	32744000	0	0	0	0
Q16576	RBBP7	642430000	673610000	572820000	844360000	345460000	669220000	882190000	1039100000
Q16629	SRSF7	1428800000	1607400000	1581500000	1701300000	512690000	869770000	690700000	656630000
Q16630	CPSF6	0	51154000	49627000	50089000	0	66998000	0	0
Q16643	DBN1	99590000	125310000	84434000	119620000	0	69352000	149610000	97293000
Q16658	FSCN1	264100000	452990000	372460000	563620000	229240000	473480000	658810000	760960000
Q16763	UBE2S	154150000	319780000	211030000	224160000	31912000	102820000	95205000	85673000
Q16795	NDUFA9	0	0	39172000	57790000	0	48864000	48645000	58542000
Q16836	HADH	184390000	247610000	161730000	290220000	134900000	261760000	297970000	293490000
Q16850	CYP51A1	330930000	477800000	300960000	498080000	188190000	295630000	416800000	411780000
Q16851	UGP2	0	30559000	0	0	0	0	27448000	48837000
Q16891	IMMT	32553000	73867000	50810000	86351000	0	58692000	69976000	81989000
Q1KMD3	HNRNPUL2	478850000	475830000	252340000	481510000	269740000	628960000	783920000	652440000
Q2NKX8	ERCC6L	0	0	0	0	0	0	0	54212000
Q2NL82	TSR1	141550000	227790000	122120000	188270000	82113000	134460000	209270000	231100000
Q2TAK8	MUM1	0	0	0	0	0	9497800	0	0
Q2TAY7	SMU1	668940000	716460000	519290000	620580000	421820000	850400000	983180000	1082300000
Q32P41	TRMT5	0	45807000	0	0	0	0	0	0
Q3B726	TWISTNB	0	0	0	0	0	9863400	0	0
Q3MHD2	LSM12	52808000	49716000	52327000	45571000	0	52904000	59374000	83154000
Q3SXM5	HSDL1	17286000	17625000	17931000	16672000	0	14676000	0	0
Q3ZCM7	TUBB8	754330000	1097600000	1472000000	660830000	633650000	1097300000	1109400000	1225700000
Q3ZCQ8	TIMM50	104350000	136460000	78840000	136530000	58596000	146130000	157210000	179070000
Q49A26	GLYR1	28740000	38686000	25269000	38316000	23294000	40209000	47357000	39296000
Q4G0F5	VPS26B	0	0	0	18714000	0	0	0	0
Q4G0J3	LARP7	0	0	0	0	0	18721000	0	39782000
Q4G0N4	NADK2	0	0	0	0	14520000	0	43228000	49101000
Q4G176	ACSF3	19858000	15605000	0	20007000	0	0	24957000	22759000
Q4J6C6	PREPL	0	0	0	0	0	0	0	15153000
Q4VCS5	AMOT	407670000	0	0	0	0	0	0	0
Q53EP0	FNDC3B	0	0	0	0	0	0	0	35478000
Q53G59	KLHL12	0	10691000	0	0	0	0	0	0
Q53GQ0	HSD17B12	0	0	0	46322000	0	0	0	0
Q53GS9	USP39	39143000	37441000	29220000	49444000	15882000	34804000	41431000	54617000
Q53H12	AGK	46277000	51869000	40582000	46313000	0	48008000	93178000	98982000
Q53H96	PYCRL	54522000	62066000	47510000	44742000	0	39533000	46857000	67948000
Q53HC9	TSSC1	0	0	0	7793900	0	0	0	0
Q53HL2	CDCA8	6306800	0	0	0	0	0	0	0
Q58FF8	HSP90AB2P	192310000	181710000	138580000	437690000	79271000	185310000	273290000	381510000
Q5BKZ1	ZNF326	502290000	618580000	400690000	676480000	454610000	1155700000	1196700000	975870000
Q5C9Z4	NOM1	0	0	0	0	0	0	0	2519300
Q5GLZ8	HERC4	35066000	0	25636000	0	0	0	0	0
Q5H9R7	PPP6R3	0	0	0	0	9602700	0	0	0
Q5HYI8	RABL3	0	0	0	18785000	0	0	0	0
Q5J8M3	EMC4	0	9688600	0	0	0	0	0	0
Q5JRX3	PITRM1	34475000	46356000	83545000	38207000	0	46684000	55195000	37752000
Q5JTH9	RRP12	24697000	22273000	0	49811000	11236000	27477000	15475000	32807000
Q5JTV8	TOR1AIP1	12257000	0	0	0	0	0	0	0
Q5JTW2	CEP78	0	0	0	17912000	0	25209000	0	29257000
Q5JTZ9	AARS2	22286000	0	22999000	0	12778000	30994000	45474000	33304000
Q5JVF3	PCID2	10942000	0	0	0	0	0	0	0
Q5QJE6	DNTTIP2	54260000	78110000	32760000	91467000	32571000	93436000	94385000	91604000
Q5R3I4	TTC38	27306000	26929000	19223000	21191000	0	36666000	48666000	48476000
Q5RKV6	EXOSC6	48182000	0	0	0	0	0	0	0
Q5SNT2	TMEM201	16970000	0	0	0	0	0	0	0
Q5SRE5	NUP188	46184000	32476000	31850000	59207000	27002000	51533000	65582000	83024000
Q5SSJ5	HP1BP3	0	0	4967100	0	0	0	0	0
Q5SW79;Q96L14	CEP170	4836900	0	0	5355200	0	0	0	0
Q5SWX8	ODR4	0	0	0	0	0	28992000	0	0
Q5SY16	NOL9	149440000	148110000	61048000	109230000	72951000	145020000	153660000	151470000
Q5T280	C9orf114	0	0	0	0	11418000	0	0	0
Q5T3I0	GPATCH4	0	0	0	0	0	0	0	10944000
Q5T3J3	LRIF1	0	0	0	0	0	0	0	35811000
Q5T440	IBA57	45811000	78807000	27097000	52868000	29676000	74687000	62210000	93122000
Q5T4S7	UBR4	710860000	904440000	607090000	944410000	354760000	598980000	712020000	822080000
Q5T653	MRPL2	176690000	150620000	108290000	208060000	122400000	363590000	345750000	349660000
Q5T749	KPRP	0	0	0	0	9864700	0	0	0
Q5T7W7	TSTD2	0	0	0	0	0	0	16390000	0
Q5T8P6	RBM26	0	0	0	0	5895900	0	15139000	0
Q5T9A4;Q9NVI7;Q5T2N8	ATAD3B;ATAD3A	156100000	118170000	93770000	90479000	25218000	114960000	137260000	123150000
Q5TAQ9	DCAF8	4238600	0	0	0	0	0	0	0
Q5TAX3	ZCCHC11	0	0	0	0	0	46832000	58010000	0
Q5TDH0	DDI2	206130000	226380000	120430000	210810000	74579000	156470000	223120000	255380000
Q5TFE4	NT5DC1	41149000	55618000	47723000	78910000	18195000	41659000	66391000	49238000
Q5VTR2	RNF20	0	0	15207000	0	0	0	0	0
Q5VV42	CDKAL1	39138000	58910000	0	53058000	37797000	112760000	109640000	79268000
Q5VVQ6	YOD1	0	0	0	0	0	0	17253000	0
Q5VWN6	FAM208B	9828400	0	0	0	0	0	0	0
Q5VWZ2	LYPLAL1	0	0	0	0	14744000	41117000	0	38198000
Q5VYK3	ECM29	21018000	0	21561000	0	0	0	0	0
Q5VZL5	ZMYM4	30081000	20668000	0	0	0	0	0	0
Q7L523;Q5VZM2	RRAGA;RRAGB	0	0	0	0	0	0	15620000	0
Q5W0B1	RNF219	60701000	0	0	67448000	44547000	267290000	227920000	181830000
Q5W111	SPRYD7	0	0	0	0	0	0	0	17420000
Q658P3	STEAP3	0	0	18865000	0	0	0	0	0
Q66K74	MAP1S	0	0	0	0	0	2941400	0	0
Q68CQ4	DIEXF	33757000	29826000	24413000	35521000	15817000	49480000	58357000	59209000
Q68D91	MBLAC2	10743000	0	0	0	0	0	0	0
Q69YN2	CWF19L1	0	0	31547000	0	0	0	0	0
Q69YN4	KIAA1429	0	0	0	0	0	0	4163500	0
Q6DKI1	RPL7L1	131390000	201030000	125440000	162370000	113910000	271930000	250120000	273490000
Q6DKJ4	NXN	0	0	0	0	0	0	0	15593000
Q6FI81	CIAPIN1	0	32965000	0	0	0	0	0	0
Q6GQQ9	OTUD7B	0	0	0	16195000	0	0	0	0
Q6IA86	ELP2	78878000	96565000	67883000	83135000	90166000	88238000	118330000	85631000
Q6IBS0	TWF2	0	0	0	24707000	0	0	0	0
Q6IQ21	ZNF770	0	0	0	0	0	20225000	0	0
Q6L8Q7	PDE12	161850000	280400000	164540000	232980000	117100000	247380000	262390000	350480000
Q6NSI4	CXorf57	148940000	73809000	63656000	130250000	75963000	170800000	170670000	145920000
Q6NUM9	RETSAT	44748000	60072000	49702000	65259000	0	42008000	0	0
Q6NVY1	HIBCH	0	0	0	0	8508100	0	0	0
Q6NW34	C3orf17	0	0	0	0	0	0	8393900	0
Q6NXE6	ARMC6	0	0	0	80705000	97239000	153320000	127610000	124720000
Q6NYC1	JMJD6	0	31275000	0	0	0	25682000	0	0
Q6P158	DHX57	15063000	0	0	0	0	0	0	0
Q6P1J9	CDC73	258740000	310070000	229370000	331140000	203460000	515870000	582520000	482050000
Q6P1L8	MRPL14	0	0	17253000	60335000	16881000	38773000	69131000	51369000
Q6P1M0	SLC27A4	37735000	48968000	28875000	28613000	18299000	39295000	75687000	52504000
Q6P1M9	ARMCX5	0	0	0	0	0	0	0	12255000
Q6P1N0	CC2D1A	0	0	0	0	0	0	0	30962000
Q6P1Q9	METTL2B	0	0	0	0	0	0	0	11120000
Q6P1X5	TAF2	0	0	0	0	0	30018000	0	0
Q6P1X6	C8orf82	0	0	0	0	0	22954000	0	0
Q6P2E9	EDC4	47883000	38211000	50833000	86428000	0	58584000	58900000	75836000
Q6P2Q9	PRPF8	2373600000	2379400000	1347900000	2109800000	1142800000	2255400000	2560400000	2610600000
Q6P3X3	TTC27	0	0	0	0	25555000	0	0	0
Q6P4A7	SFXN4	4838900	0	0	0	0	0	0	0
Q6P4I2	WDR73	0	0	0	0	0	21208000	15706000	0
Q6P4R8	NFRKB	0	0	0	0	0	0	5936200	0
Q6P5R6	RPL22L1	21287000	39893000	27480000	38421000	0	0	40091000	0
Q6P5Z2	PKN3	0	0	0	0	14025000	58459000	0	0
Q6P6C2	ALKBH5	0	0	16681000	0	0	0	0	0
Q6P9B6	TLDC1	0	0	0	0	0	0	0	5980400
Q6PCD5	RFWD3	69302000	97412000	58570000	85157000	82352000	157030000	133380000	131260000
Q6PD62	CTR9	0	0	5161600	0	0	0	0	0
Q6PI48	DARS2	206840000	219710000	158320000	249790000	147580000	346260000	337250000	347280000
Q6PIW4;Q9UBP0	FIGNL1	0	0	10436000	0	0	0	0	28717000
Q6PIY7	PAPD4	9111300	0	0	0	0	14747000	16155000	0
Q6PJ69	TRIM65	0	0	0	0	0	0	36449000	0
Q6PJG6	BRAT1	42300000	22110000	13352000	0	42846000	123760000	158220000	119670000
Q6PJT7	ZC3H14	70305000	0	0	0	0	0	0	0
Q6PK04	CCDC137	0	0	0	20883000	0	0	0	0
Q6PKG0	LARP1	45245000	0	19348000	48629000	0	0	0	0
Q6RFH5	WDR74	76815000	0	44503000	71162000	44338000	101310000	170700000	144060000
Q6RW13	AGTRAP	0	0	0	0	0	10235000	0	0
Q6UB35	MTHFD1L	78130000	34125000	32675000	36509000	46198000	59604000	107560000	98505000
Q6UN15	FIP1L1	0	0	6631700	0	0	0	0	0
Q6UVJ0	SASS6	11583000	0	0	0	0	0	0	0
Q6UW68	TMEM205	0	51150000	0	0	0	0	0	0
Q6UWP7	LCLAT1	32951000	0	0	0	0	0	45749000	47584000
Q6UXN9	WDR82	181400000	262740000	140160000	272370000	122150000	380430000	430270000	452380000
Q6WKZ4	RAB11FIP1	0	0	0	0	0	0	0	21281000
Q6Y7W6	GIGYF2	43832000	37537000	29835000	0	42266000	85157000	121200000	107990000
Q6YN16	HSDL2	52396000	42492000	44553000	0	22102000	48441000	0	0
Q6YP21	CCBL2	0	0	0	0	0	0	0	10019000
Q6ZNA4	RNF111	0	0	0	15202000	10335000	0	0	0
Q6ZNB6	NFXL1	43693000	0	0	0	0	48705000	0	72676000
Q6ZW49	PAXIP1	0	0	0	0	0	0	18654000	0
Q70CQ2	USP34	0	20083000	0	0	0	0	0	0
Q712K3	UBE2R2	0	39592000	0	0	0	0	0	0
Q71DI3	HIST2H3A	0	0	0	0	0	0	0	0
Q71RC2	LARP4	0	41066000	0	39497000	17993000	56894000	0	42580000
Q71U36;Q13748;Q6PEY2	TUBA1A;TUBA3C;TUBA3E	171050000	196170000	105210000	186030000	43566000	154450000	167010000	209300000
Q71UM5	RPS27L	86104000	138100000	94660000	161000000	50832000	172310000	152960000	146160000
Q75N03	CBLL1	0	0	0	0	0	0	0	14989000
Q7KZ85	SUPT6H	4439000	0	0	0	0	0	0	0
Q7KZF4	SND1	1267500000	1606900000	835800000	1332200000	672910000	1418600000	1634800000	1835100000
Q7KZI7;P27448;Q9P0L2;Q96L34	MARK2	0	0	0	0	0	49153000	0	0
Q7L014	DDX46	242500000	386090000	231390000	286100000	61378000	194070000	243270000	259760000
Q7L0Y3	TRMT10C	85007000	118380000	69868000	124610000	64078000	198530000	183160000	163360000
Q7L2E3	DHX30	69194000	75537000	37853000	86923000	35187000	125940000	110760000	134710000
Q7L2H7	EIF3M	0	15045000	0	0	0	0	0	0
Q7L2J0	MEPCE	81573000	62281000	0	105040000	64805000	90156000	117810000	98526000
Q7L4I2	RSRC2	0	23654000	0	0	0	0	0	0
Q7L576	CYFIP1	37508000	78215000	44445000	44793000	26875000	49583000	89790000	0
Q7L590	MCM10	82976000	30788000	16171000	0	221190000	510660000	415910000	380150000
Q7L5N1	COPS6	0	0	0	0	34964000	67005000	0	58255000
Q7L5Y9	MAEA	0	0	0	16014000	8249600	19580000	0	0
Q7L7X3;Q9H2K8	TAOK1	0	0	0	0	0	0	0	24477000
Q7L8L6	FASTKD5	0	0	0	0	0	0	0	20466000
Q7LBC6	KDM3B	6738800	0	0	0	0	0	0	0
Q7RTV0	PHF5A	129710000	138060000	116330000	188870000	55025000	133340000	139340000	155340000
Q7Z2T5	TRMT1L	0	0	0	0	0	0	6505100	0
Q7Z2W4	ZC3HAV1	292640000	455090000	248670000	364720000	192030000	393500000	517170000	610220000
Q7Z2W9	MRPL21	72936000	58726000	94943000	122740000	53666000	184520000	139280000	141090000
Q7Z3C6	ATG9A	0	0	14466000	0	0	0	0	0
Q7Z3K3	POGZ	14037000	14695000	0	0	0	13931000	0	0
Q7Z3T8	ZFYVE16	0	45521000	0	26518000	0	0	0	0
Q7Z417	NUFIP2	0	0	0	0	0	0	23767000	25434000
Q7Z478	DHX29	0	0	0	0	0	0	0	24534000
Q7Z4H7	HAUS6	0	0	0	0	0	0	37322000	0
Q7Z4R8	C6orf120	0	0	0	0	0	49309000	0	0
Q7Z4W1	DCXR	24792000	0	19791000	0	14734000	23538000	0	39263000
Q7Z569	BRAP	475400000	559100000	500540000	610430000	250070000	389590000	622550000	544470000
Q7Z628;Q9NR81	NET1	0	0	0	33834000	0	43903000	57474000	48871000
Q7Z6E9	RBBP6	26479000	0	0	0	0	0	0	0
Q7Z6Z7	HUWE1	2764500000	3672100000	2353300000	3336900000	1068800000	2388900000	2775300000	2899800000
Q7Z739	YTHDF3	0	6455100	0	0	0	0	0	0
Q7Z7F7	MRPL55	0	0	0	0	12481000	0	0	0
Q7Z7K6	CENPV	157170000	161470000	115440000	170860000	62462000	159170000	214460000	178490000
Q86T24	ZBTB33	131670000	132720000	74382000	151290000	111290000	279910000	251360000	238610000
Q86TB9	PATL1	0	0	0	0	0	0	13534000	18862000
Q86TI2	DPP9	0	0	0	0	0	0	0	17150000
Q86TX2;P49753	ACOT1;ACOT2	0	63896000	38769000	65071000	24020000	75416000	102350000	78728000
Q86U06	RBM23	4448100	0	0	0	0	0	0	0
Q86U42;A6NDY0	PABPN1	48191000	59002000	38414000	44928000	17448000	26335000	32244000	30830000
Q86U44	METTL3	0	27708000	0	0	0	0	0	0
Q86UK7	ZNF598	175130000	151000000	86236000	167120000	527970000	1178600000	723230000	775600000
Q86UP2	KTN1	0	0	0	21864000	0	0	0	0
Q86UV5	USP48	0	0	6777700	0	0	0	0	0
Q86UY6	NAA40	0	0	0	0	14101000	18957000	0	0
Q86V48	LUZP1	0	0	0	0	0	0	25093000	0
Q86V81	ALYREF	0	0	69325000	136590000	0	0	0	0
Q86V97;Q8WVZ9	KBTBD6	0	0	0	0	8480500	32373000	29090000	0
Q86VI3	IQGAP3	51882000	46495000	30744000	73517000	37198000	96521000	74482000	66495000
Q86VN1	VPS36	0	0	0	0	0	0	0	10031000
Q86VP1	TAX1BP1	0	6007000	0	0	0	0	0	0
Q86VP6;O75155	CAND1	35520000	50562000	29762000	50911000	0	20689000	0	38248000
Q86W42	THOC6	77523000	94370000	81076000	75026000	34155000	103870000	87566000	82095000
Q86WX3	RPS19BP1	0	0	0	0	0	19278000	0	0
Q86X29	LSR	23579000	0	0	15340000	0	0	0	0
Q86X55	CARM1	162540000	208380000	168600000	219940000	84170000	181340000	240860000	287960000
Q86X83	COMMD2	0	0	48232000	0	0	0	91138000	0
Q86XI2	NCAPG2	0	0	0	0	0	17148000	20261000	22891000
Q86XK2	FBXO11	36541000	45333000	55010000	36948000	0	0	0	0
Q86XL3	ANKLE2	0	53619000	32589000	50036000	38240000	126510000	121810000	150870000
Q86Y13	DZIP3	0	0	0	0	16246000	0	0	29207000
Q86Y56	DNAAF5	0	0	0	0	3563300	0	0	0
Q86YD1	PTOV1	0	0	0	0	0	41899000	0	0
Q86YP4	GATAD2A	0	0	16809000	0	0	0	0	29063000
Q86YT6	MIB1	786030000	842890000	612560000	955120000	490910000	1044900000	1146400000	1230200000
Q8IU81	IRF2BP1	0	0	0	0	0	0	0	11678000
Q9BRT8;Q8IUF1;Q5RIA9;Q5JTY5;Q4V339;A6NM15	CBWD1;CBWD2;CBWD5;CBWD3;CBWD6;CBWD7	0	0	0	0	0	17994000	0	34208000
Q8IUF8	MINA	0	21239000	0	27320000	17777000	0	21443000	23582000
Q8IV48	ERI1	0	0	0	0	0	7750100	0	0
Q8IVM0	CCDC50	246340000	252090000	201310000	286870000	94232000	180560000	262040000	238490000
Q8IWA0	WDR75	277080000	289900000	211070000	299090000	83554000	275550000	354400000	383660000
Q8IWC1	MAP7D3	0	0	0	0	0	26004000	0	0
Q8IWR0	ZC3H7A	0	0	0	0	0	0	0	18061000
Q8IWS0	PHF6	46200000	114890000	133950000	109760000	67454000	143080000	151190000	165310000
Q8IWV8	UBR2	21527000	0	0	0	0	0	0	0
Q8IWX8	CHERP	0	23588000	0	0	0	0	0	0
Q8IWZ3	ANKHD1	0	85898000	0	0	0	0	0	0
Q8IX01	SUGP2	24429000	20362000	0	0	0	25519000	36495000	32503000
Q8IX12	CCAR1	70046000	0	0	53144000	33293000	71056000	95768000	89272000
Q8IX18	DHX40	0	0	0	10528000	0	0	0	0
Q8IXB1	DNAJC10	0	21928000	0	0	0	0	0	0
Q8IXI1	RHOT2	30848000	27246000	19665000	27548000	0	28621000	0	44514000
Q8IXT5	RBM12B	0	0	0	42679000	0	0	60253000	39526000
Q8IY18	SMC5	0	0	0	0	0	43588000	0	0
Q8IY37	DHX37	44839000	62262000	31809000	55510000	35691000	64636000	59120000	63989000
Q8IY63	AMOTL1	23107000	0	0	0	0	59882000	47604000	39678000
Q8IY67	RAVER1	35498000	0	0	0	0	48062000	56781000	51317000
Q8IY81	FTSJ3	146510000	120820000	63329000	123590000	39625000	75188000	110800000	128640000
Q8IYB5	SMAP1	0	0	0	0	0	19755000	0	0
Q8IYB8	SUPV3L1	0	0	0	44980000	0	32408000	0	38877000
Q8IYD1	GSPT2	0	0	0	8368600	0	0	0	0
Q8IYW5	RNF168	0	0	0	0	0	6753700	0	0
Q8IZ07	ANKRD13A	136620000	257890000	212760000	229000000	32547000	28849000	96380000	142630000
Q8IZ73	RPUSD2	0	0	0	0	0	0	0	11243000
Q8IZ83	ALDH16A1	0	0	0	0	0	17036000	0	12421000
Q8IZH2	XRN1	0	0	0	0	20388000	0	0	0
Q8IZT6	ASPM	0	0	0	0	15724000	0	24317000	0
Q8IZV5	RDH10	34349000	0	0	0	0	22909000	37238000	30132000
Q8N0X7	SPG20	284860000	343440000	229440000	350710000	207630000	395020000	422190000	419090000
Q8N122	RPTOR	0	0	0	0	0	0	0	12020000
Q8N163	CCAR2	565040000	628320000	493280000	641290000	450480000	841010000	963380000	919980000
Q8N1F7	NUP93	244320000	281080000	157510000	267720000	109730000	299070000	300020000	268910000
Q8N1G0	ZNF687	0	0	0	0	0	11013000	0	0
Q8N1G2	CMTR1	0	34706000	16908000	19465000	16329000	26781000	0	0
Q8N1G4	LRRC47	43510000	60363000	33363000	52676000	25601000	58500000	79370000	51375000
Q8N2U0	TMEM256	0	0	0	0	0	54512000	0	0
Q8N2W9	PIAS4	0	0	0	0	0	40742000	61347000	0
Q8N3C0	ASCC3	150960000	208220000	86609000	168200000	156970000	320830000	342240000	325110000
Q8N3J9	ZNF664	0	0	0	0	0	34970000	36362000	0
Q8N4T4	ARHGEF39	0	0	0	0	0	11821000	0	0
Q8N543	OGFOD1	24166000	0	0	32083000	0	26301000	30703000	34996000
Q8N5F7;Q5M9Q1	NKAP	0	74120000	0	0	0	0	0	0
Q8N5G2	TMEM57	46858000	0	0	0	0	0	0	0
Q8N5J2	FAM63A	0	0	7155200	0	0	0	0	0
Q8N5K1	CISD2	37220000	30149000	18083000	0	0	28613000	0	0
Q8N653	LZTR1	0	0	0	0	0	0	0	20718000
Q8N684	CPSF7	232080000	249140000	163990000	290810000	112700000	258430000	222340000	242670000
Q8N6H7	ARFGAP2	0	0	27160000	0	20800000	0	46444000	32626000
Q8N6R0	METTL13	41684000	42979000	39671000	89164000	16904000	100540000	144060000	85879000
Q8N6T7	SIRT6	0	0	0	0	0	0	21624000	0
Q8N766	EMC1	113800000	132470000	74882000	109340000	55585000	106180000	126950000	187090000
Q8N7H5	PAF1	44171000	40780000	57077000	55197000	29565000	93073000	92881000	84556000
Q8N8A6	DDX51	0	31172000	0	0	22278000	39016000	34169000	27779000
Q8N8R7	ARL14EP	0	21747000	14365000	23320000	0	0	0	0
Q8N999	C12orf29	0	42449000	0	32640000	0	0	0	0
Q8N9M1	C19orf47	0	0	0	0	0	0	9255300	0
Q8NAV1	PRPF38A	44901000	0	39982000	88163000	20163000	53234000	36359000	0
Q8NBF2	NHLRC2	19205000	34423000	21804000	0	13593000	28147000	0	0
Q8NBJ5	COLGALT1	103680000	153170000	87333000	97310000	40872000	99882000	148470000	148460000
Q8NBM4	UBAC2	0	0	0	0	0	0	22528000	24916000
Q8NBQ5	HSD17B11	29127000	34025000	20731000	30103000	0	44253000	38254000	29572000
Q8NBS9	TXNDC5	0	109680000	28329000	77844000	0	0	0	96154000
Q8NBT2	SPC24	6652300	22752000	0	13571000	26397000	12712000	18262000	20745000
Q8NBU5	ATAD1	0	0	0	0	0	0	0	48410000
Q8NC51	SERBP1	140920000	149520000	120890000	103670000	0	65055000	101820000	0
Q8NCA5;Q52LJ0	FAM98A	0	0	0	14222000	0	0	0	0
Q8NCD3	HJURP	0	0	0	0	0	22989000	0	32955000
Q8NCJ5	SPRYD3	0	0	0	0	0	0	0	52826000
Q8NCM8	DYNC2H1	0	0	0	0	15223000	35931000	0	27408000
Q8NCN4	RNF169	0	0	0	0	8245500	0	27259000	0
Q8NCN5	PDPR	0	16519000	0	0	0	0	0	0
Q8NCW5	APOA1BP	0	0	0	0	0	36273000	35475000	0
Q8ND04	SMG8	0	0	0	0	18978000	28629000	28660000	34633000
Q8ND82;Q6N043	ZNF280C	21190000	27630000	0	33702000	0	57834000	20838000	0
Q8ND90	PNMA1	34105000	29829000	23181000	39770000	0	0	0	27209000
Q8NDZ2	SIMC1	121310000	131750000	147540000	114670000	97744000	166710000	225450000	266810000
Q8NE01	CNNM3	0	0	0	3859600	0	0	0	0
Q8NE71	ABCF1	87888000	163840000	109740000	199840000	54282000	152600000	168360000	183810000
Q8NEJ9	NGDN	0	0	0	0	0	0	15705000	0
Q8NFH3	NUP43	77566000	58593000	0	59755000	25762000	62862000	95938000	106980000
Q8NFH4	NUP37	34557000	0	0	51403000	29851000	53707000	78277000	115880000
Q8NFH5	NUP35	0	0	0	0	0	0	0	12173000
Q8NFW8	CMAS	53933000	51716000	56762000	81116000	0	86883000	91944000	96603000
Q8NG27	PJA1	0	0	27264000	55316000	0	62311000	0	51223000
Q8NG31	CASC5	0	0	0	0	0	14057000	0	0
Q8NHG8;Q8ND25	ZNRF2	58700000	110060000	79902000	89963000	62989000	0	0	0
Q8NI27	THOC2	0	36788000	20739000	21455000	10785000	37521000	28255000	0
Q8NI36	WDR36	334880000	442930000	236670000	409610000	181530000	425770000	500470000	475150000
Q8NI60	ADCK3	0	0	0	0	18733000	0	0	0
Q8TAD8	SNIP1	0	0	0	0	0	20858000	0	32285000
Q8TAF3	WDR48	0	0	0	0	0	0	0	29016000
Q8TAG9	EXOC6	0	0	0	0	0	3625600	0	0
Q8TAT5	NEIL3	114750000	109890000	52280000	108400000	54540000	117120000	138520000	125840000
Q8TAT6	NPLOC4	129190000	141970000	110080000	298310000	74782000	163230000	210850000	249600000
Q8TB61	SLC35B2	0	11032000	0	0	0	0	0	0
Q8TBC3	SHKBP1	13595000	17939000	0	0	0	0	0	0
Q8TBC4	UBA3	0	0	9496800	17856000	0	0	21536000	0
Q8TBX8	PIP4K2C	0	0	0	0	0	9774300	0	0
Q8TC07	TBC1D15	46484000	0	29317000	54654000	24669000	36797000	41329000	53319000
Q8TC12;Q96NR8	RDH11	93953000	138620000	105720000	150980000	50806000	101350000	114340000	134540000
Q8TCC3	MRPL30	0	0	0	0	0	0	49004000	56642000
Q8TCG1	KIAA1524	0	0	0	0	14702000	0	0	33401000
Q8TCJ2	STT3B	0	37122000	0	0	0	0	0	0
Q8TCS8	PNPT1	267410000	284550000	150240000	334230000	165190000	421930000	441190000	480460000
Q8TCT9	HM13	0	0	0	0	0	28393000	0	0
Q8TD19	NEK9	0	0	0	0	17598000	0	0	0
Q8TDD1	DDX54	178150000	131410000	129760000	211530000	106610000	201790000	276220000	225420000
Q8TDN6	BRIX1	708030000	759610000	487090000	794810000	432250000	954250000	1041500000	1038300000
Q8TDX7;Q9HC98	NEK7;NEK6	0	0	0	0	0	0	0	36527000
Q8TEA1	NSUN6	0	0	0	0	0	4375100	0	0
Q8TED0;REV__Q8TED0	UTP15	217330000	57925000	81361000	139210000	96981000	170670000	346680000	291050000
Q8TEL6	TRPC4AP	9615900	0	0	9696800	9355600	0	0	0
Q8TEM1	NUP210	62939000	79481000	88247000	82856000	28894000	45601000	49181000	36670000
Q8TEQ6	GEMIN5	40518000	103080000	65963000	45335000	50111000	70958000	122630000	164590000
Q8TEW0	PARD3	0	0	0	0	6132000	0	0	0
Q8TEX9	IPO4	24327000	19950000	0	42720000	0	25411000	20347000	24200000
Q8WTT2	NOC3L	0	0	0	0	0	53329000	0	0
Q8WU90	ZC3H15	0	0	0	0	0	0	8727500	0
Q8WUA2	PPIL4	46585000	0	0	0	0	0	0	0
Q8WUM0	NUP133	150060000	191940000	118030000	175300000	76561000	183940000	207850000	279330000
Q8WUM4	PDCD6IP	58364000	194450000	47339000	27033000	23882000	34643000	89360000	62504000
Q8WV92	MITD1	0	0	0	0	0	0	0	19714000
Q8WVC6	DCAKD	22801000	0	0	0	18505000	0	38763000	27020000
Q8WVD3	RNF138	0	0	0	0	0	0	17591000	15518000
Q8WVJ2	NUDCD2	0	0	0	0	3806700	0	0	0
Q8WVM0	TFB1M	0	0	0	18144000	0	0	0	0
Q8WVM8	SCFD1	20438000	28324000	0	0	0	0	0	0
Q8WVV9	HNRNPLL	0	0	0	0	19089000	34571000	39036000	41756000
Q8WVX9	FAR1	58483000	87875000	57673000	59787000	39553000	90530000	85420000	100480000
Q8WW59	SPRYD4	0	28434000	0	21248000	0	0	0	0
Q8WWH5	TRUB1	7004500	0	0	0	0	0	0	0
Q8WWK9	CKAP2	169610000	219660000	139610000	238540000	217990000	521770000	487450000	596010000
Q8WWM7	ATXN2L	0	87912000	0	0	0	0	0	0
Q8WWQ0;Q6RI45;Q9NSI6	PHIP	200300000	323490000	0	0	0	131560000	0	0
Q8WWY3	PRPF31	0	0	0	36465000	0	0	0	0
Q8WXF0	SRSF12	15656000	0	0	0	0	0	0	0
Q8WXF1	PSPC1	72664000	85726000	73435000	92686000	0	0	0	72043000
Q8WXH0	SYNE2	0	0	0	0	0	0	0	0
Q8WXI9	GATAD2B	0	5508700	0	0	0	0	0	0
Q8WXW3	PIBF1	0	0	0	0	0	37262000	34090000	31708000
Q8WY22;REV__Q96PE2	BRI3BP	0	0	0	30984000	0	0	0	0
Q8WYP5	AHCTF1	0	0	0	50908000	0	0	58017000	88532000
Q8WZ42	TTN	0	82013000	0	0	0	0	0	0
Q92499	DDX1	665970000	841100000	520730000	796240000	381030000	979500000	1240500000	1111400000
Q92530	PSMF1	60007000	52518000	53636000	106870000	41877000	68773000	118810000	116680000
Q92536	SLC7A6	0	0	22942000	0	0	0	0	0
Q92540	SMG7	0	0	0	0	0	0	35368000	0
Q92541	RTF1	0	0	0	0	0	0	0	23884000
Q92544	TM9SF4	0	0	0	28548000	0	0	29601000	0
Q92569	PIK3R3	0	0	0	0	0	25920000	37749000	0
Q92572	AP3S1	24430000	0	0	32654000	12738000	21788000	44835000	34038000
Q92575	UBXN4	0	0	66169000	0	0	0	0	0
Q92598	HSPH1	175800000	219880000	137980000	260880000	67512000	169600000	289260000	237740000
Q92599	2018-09-08	76580000	78492000	0	0	0	0	0	0
Q92615	LARP4B	23029000	22772000	0	26395000	0	49155000	53704000	35994000
Q92616	GCN1L1	182280000	274670000	197440000	312570000	206210000	453120000	543310000	500380000
Q92620	DHX38	0	0	0	0	0	0	4266300	0
Q92621	NUP205	312050000	298580000	176370000	316780000	149550000	284220000	326900000	331430000
Q92643	PIGK	0	0	0	0	0	55024000	0	0
Q92667	AKAP1	0	0	24434000	0	0	0	0	0
Q92747	ARPC1A	205720000	203800000	141490000	200090000	98823000	205600000	266160000	293930000
Q92769	HDAC2	255820000	413620000	238130000	356570000	187220000	364610000	415270000	436820000
Q92771;Q96FC9	DDX12P;DDX11	0	0	0	0	0	0	0	3734800
Q92783;O75886	STAM;STAM2	0	0	0	27430000	0	0	0	0
Q92804	TAF15	205950000	0	54628000	112190000	48290000	79588000	120640000	136490000
Q92841	DDX17	2256100000	2517800000	1277500000	2285900000	1465600000	3093900000	3533900000	3877100000
Q92879;O95319	CELF1;CELF2	0	0	0	0	0	0	28773000	41770000
Q92890	UFD1L	83240000	117950000	45728000	101850000	40743000	111560000	143750000	138120000
Q92900	UPF1	460950000	693510000	441320000	604460000	345980000	763180000	838630000	838590000
Q92905	COPS5	34486000	51978000	38623000	46574000	17597000	33055000	47631000	41265000
Q92922;Q8TAQ2	SMARCC1;SMARCC2	0	0	21886000	0	0	0	0	0
Q92925	SMARCD2	45750000	0	0	0	0	38853000	57018000	53753000
Q92945	KHSRP	350510000	442660000	300010000	391250000	110800000	262170000	265300000	279590000
Q92973;O14787	TNPO1	44618000	68467000	36111000	64733000	23698000	58933000	0	54004000
Q92974	ARHGEF2	46015000	55936000	35644000	50088000	0	40783000	0	58681000
Q92979	EMG1	67006000	54808000	55686000	90441000	50822000	107960000	131620000	113660000
Q92989	CLP1	0	0	0	0	0	0	31895000	0
Q92995	USP13	34518000	67442000	30089000	58876000	0	0	0	0
Q93008;O00507	USP9X;USP9Y	303100000	421170000	217220000	377550000	53439000	201660000	154820000	210080000
Q93009	USP7	119960000	135790000	91709000	131060000	47528000	114960000	175610000	166780000
Q93050	ATP6V0A1	0	54472000	0	0	0	0	0	0
Q969E2	SCAMP4	0	0	0	0	0	0	12544000	0
Q969G6	RFK	21536000	35853000	0	0	21197000	0	48335000	0
Q969H8	MYDGF	0	0	0	0	0	0	0	27025000
Q969K3	RNF34	0	0	0	0	14148000	0	0	0
Q969M3	YIPF5	0	0	0	0	0	0	0	11749000
Q969N2	PIGT	19602000	24260000	24183000	0	0	0	0	0
Q969Q5	RAB24	79323000	164330000	120480000	165900000	0	0	44637000	49551000
Q969S3	ZNF622	0	0	0	0	0	0	0	6056700
Q969S9	GFM2	0	0	0	9633200	0	0	0	0
Q96LR5;Q969T4	UBE2E2;UBE2E3	21988000	0	32605000	0	0	0	0	0
Q969T9	WBP2	0	7536400	0	0	0	0	0	0
Q969U7	PSMG2	0	0	0	0	0	0	39969000	0
Q969V3	NCLN	81049000	111180000	73378000	101000000	39162000	95827000	106440000	102340000
Q969X6	CIRH1A	170520000	272140000	149330000	297080000	138230000	269440000	340370000	328030000
Q969Z0	TBRG4	0	0	0	0	0	25744000	0	28350000
Q96A33	CCDC47	67629000	93690000	55304000	58992000	37042000	71143000	78220000	104970000
Q96A35	MRPL24	0	34336000	21480000	35541000	0	65096000	51170000	48163000
Q96A72	MAGOHB	83163000	66217000	50380000	76664000	47582000	146070000	115150000	132940000
Q96AC1	FERMT2	38893000	56874000	49541000	69701000	26034000	42319000	53757000	67625000
Q96AE4	FUBP1	27910000	60904000	0	0	0	0	0	0
Q96AG4	LRRC59	99144000	87049000	53476000	75161000	29859000	116970000	94583000	92338000
Q96AP4	ZUFSP	264830000	200040000	147730000	219310000	118980000	189790000	233910000	189900000
Q96AX1	VPS33A	0	32417000	21797000	33307000	20683000	72074000	44494000	48637000
Q96B26	EXOSC8	0	34007000	25709000	0	0	0	0	0
Q96BM9	ARL8A	0	0	0	0	0	0	34210000	0
Q96BP3	PPWD1	16911000	0	0	0	0	0	0	0
Q96BW9	TAMM41	23638000	0	0	0	0	0	0	0
Q96BY9	SARAF	37179000	78298000	0	0	33665000	42268000	0	23847000
Q96BZ4	PLD4	0	0	0	28668000	0	0	0	0
Q96C36	PYCR2	73043000	72417000	46984000	70167000	31715000	72441000	81918000	86851000
Q96C86	DCPS	0	0	0	0	11195000	0	0	25347000
Q96CB9	NSUN4	0	0	0	0	0	0	13683000	0
Q96CN7	ISOC1	19346000	0	0	0	0	0	0	0
Q96CS2	HAUS1	0	0	0	0	0	22710000	0	0
Q96CS3	FAF2	554000000	693240000	341840000	619630000	301490000	671410000	738390000	745910000
Q96CS4	ZNF689	50613000	49325000	0	44797000	0	53001000	0	49364000
Q96CW1	AP2M1	167870000	178230000	146800000	196560000	113660000	188020000	252860000	272800000
Q96CX2	KCTD12	0	0	0	0	0	0	0	38639000
Q96D46	NMD3	82568000	59171000	67948000	112440000	0	78870000	106330000	107430000
Q96DI7	SNRNP40	614460000	711380000	391740000	679250000	376990000	876370000	872210000	834500000
Q96DV4	MRPL38	0	0	0	0	0	0	18956000	0
Q96EE3	SEH1L	134100000	130150000	96194000	126580000	61725000	153600000	172170000	203530000
Q96EF6	FBXO17	0	0	0	0	0	0	7766100	0
Q96EK5	KIAA1279	39012000	45354000	32498000	28748000	39514000	35637000	0	40367000
Q96EL2	MRPS24	0	0	0	46211000	0	0	69700000	61743000
Q96EP0	RNF31	38759000	0	0	64537000	29553000	28842000	0	0
Q96EP5	DAZAP1	161820000	91744000	82542000	79200000	29253000	67839000	83824000	118780000
Q96EY1	DNAJA3	100010000	59763000	29100000	74618000	49704000	117950000	117020000	95357000
Q96EY5	MVB12A	22644000	0	0	0	0	25169000	0	0
Q96F44	TRIM11	20434000	0	0	0	0	0	0	0
Q96F86	EDC3	0	0	23620000	23473000	0	52173000	34203000	0
Q96FW1	OTUB1	107240000	198170000	107330000	126270000	47828000	134080000	160030000	162500000
Q96FX7	TRMT61A	0	37114000	40445000	0	0	0	93676000	0
Q96FZ2	HMCES	0	0	0	0	0	8409000	0	0
Q96G03	PGM2	0	0	0	25481000	0	0	0	0
Q96G21	IMP4	101500000	0	0	117160000	57015000	160080000	84962000	150960000
Q96G61;Q8NFP7;Q9NZJ9	NUDT11;NUDT10;NUDT4	0	0	0	0	3177000	0	0	0
Q96G74	OTUD5	0	0	0	33218000	0	0	0	0
Q96GA3	LTV1	0	0	0	0	47709000	72999000	97297000	63020000
Q96GC5	MRPL48	21971000	31265000	0	0	0	0	0	0
Q96GD4;Q9UQB9	AURKB	170520000	190150000	109580000	222610000	135030000	352000000	337670000	367040000
Q96GF1	RNF185	44865000	0	0	0	0	54931000	55648000	0
Q96GK7;Q6P2I3	FAHD2A;FAHD2B	63247000	90628000	55233000	65360000	31076000	91336000	0	109980000
Q96GM5	SMARCD1	31540000	0	0	0	11142000	0	0	0
Q96GM8	TOE1	25883000	0	0	27855000	0	0	0	40512000
Q96GQ7	DDX27	142990000	180090000	100020000	175300000	82908000	186680000	237330000	228070000
Q96H79	ZC3HAV1L	0	0	0	0	0	17271000	0	0
Q96HA1	POM121	41716000	90481000	23364000	0	0	86033000	95711000	37292000
Q96HA7	TONSL	0	0	0	0	0	0	0	10159000
Q96HC4	PDLIM5	0	0	0	0	0	0	0	28561000
Q96HR8	NAF1	0	0	0	0	0	0	0	9115500
Q96HS1	PGAM5	320230000	441640000	250080000	445560000	160450000	400980000	468720000	410630000
Q96I24	FUBP3	109390000	138700000	64190000	86492000	42541000	142000000	169290000	98799000
Q96I51	WBSCR16	0	0	0	0	0	13865000	0	0
Q96I59	NARS2	17065000	0	0	0	0	0	0	0
Q96I99	SUCLG2	0	0	0	0	0	0	20600000	0
Q96IJ6	GMPPA	44401000	41446000	32693000	37536000	25292000	56502000	73128000	56929000
Q96IV0	NGLY1	18868000	37473000	20682000	30155000	0	0	0	0
Q96IX5	USMG5	0	0	26321000	23515000	0	32693000	0	0
Q96IZ7	RSRC1	0	78410000	49593000	39872000	0	0	0	0
Q96J01	THOC3	262640000	344380000	194060000	333850000	149570000	479960000	382910000	455730000
Q96J02	ITCH	491120000	445310000	371420000	470980000	341350000	752270000	719110000	858560000
Q96JB2	COG3	0	0	0	0	0	473910	0	0
Q96JG8	MAGED4	172350000	178720000	114810000	228990000	118600000	209460000	195240000	150970000
Q96JH7	VCPIP1	0	0	0	0	0	0	32361000	0
Q96JN8	NEURL4	162460000	81565000	51752000	33930000	59226000	102760000	112260000	268690000
Q96K76	USP47	0	0	0	8775600	0	0	0	0
Q96KA5	CLPTM1L	0	0	0	8468200	0	0	0	0
Q96KB5	PBK	0	27348000	0	0	0	0	0	0
Q96KP1	EXOC2	0	0	0	0	19361000	35117000	54387000	0
Q96KP4	CNDP2	0	0	18204000	0	0	0	0	0
Q96KR1	ZFR	112560000	135460000	78782000	106610000	44713000	110130000	99113000	139780000
Q96L92;O60759	SNX27	48173000	56901000	50796000	35889000	0	0	0	64810000
Q96M89	CCDC138	135000000	123300000	68993000	99825000	63668000	169060000	174290000	136710000
Q96ME7	ZNF512	0	0	34189000	40588000	0	51885000	71374000	72594000
Q96MU7	YTHDC1	146670000	0	92714000	135600000	93826000	264020000	216850000	213130000
Q96N66	MBOAT7	0	0	0	19420000	0	0	0	0
Q96N67	DOCK7	34193000	0	47807000	0	0	41455000	48638000	0
Q96P11;Q63ZY6	NSUN5	0	0	0	0	11934000	30876000	29025000	41573000
Q96P48	ARAP1	0	0	0	0	0	1259800	0	0
Q96PK6	RBM14	1436900000	1364400000	1002100000	1300800000	908830000	1981600000	2010900000	1708900000
Q96PU8	QKI	0	0	19546000	0	0	0	0	0
Q96PV6	LENG8	0	0	0	21849000	0	0	0	0
Q96PZ0	PUS7	0	10377000	0	0	0	0	0	0
Q96Q83	ALKBH3	0	9316400	0	0	0	0	0	0
Q96QD9	FYTTD1	120550000	102850000	42066000	105820000	79752000	217020000	269270000	248700000
Q96QH2	PRAM1	29390000	0	0	0	0	0	0	0
Q96R06	SPAG5	0	6658400	0	0	0	0	0	0
Q96RF0	SNX18	0	0	0	0	0	0	10688000	0
Q96RL1	UIMC1	83804000	77253000	57238000	95652000	77064000	192500000	111080000	123270000
Q96RP9	GFM1	123250000	133080000	91697000	151870000	59339000	121760000	184640000	131890000
Q96RS6	NUDCD1	0	21333000	0	0	0	0	0	0
Q96S44	TP53RK	17546000	0	0	0	0	0	33240000	0
Q96S55	WRNIP1	218660000	334280000	212910000	318810000	116340000	203470000	358320000	413800000
Q96S66	CLCC1	931840000	1241800000	634820000	670640000	59711000	22255000	37807000	38665000
Q96S82	UBL7	0	0	0	0	0	0	0	14442000
Q96S97	MYADM	0	0	0	0	0	0	0	11130000
Q96SB4;Q9UPE1;P78362	SRPK1	30270000	91024000	36645000	79060000	36171000	52476000	73101000	74442000
Q96SI9	STRBP	0	0	0	0	0	86799000	0	0
Q96SK2	TMEM209	0	0	4860700	0	0	0	0	0
Q96SN8	CDK5RAP2	37188000	0	0	0	0	0	44913000	38198000
Q96SU4	OSBPL9	0	0	0	0	5144600	0	0	0
Q96T37;Q8NDT2	RBM15	249330000	242890000	156420000	240190000	171750000	382100000	395150000	332130000
Q96T58	SPEN	0	0	0	0	0	0	41332000	57036000
Q96T60	PNKP	0	8907500	0	0	0	0	0	0
Q96T88	UHRF1	123100000	105780000	102290000	132500000	73891000	145580000	174510000	187040000
Q96TA2	YME1L1	0	0	0	0	11911000	0	23665000	0
Q99426	TBCB	61578000	77448000	46413000	71164000	36236000	0	62676000	0
Q99436	PSMB7	0	0	0	0	0	0	0	16827000
Q99459	CDC5L	0	0	39801000	68403000	0	47109000	76451000	63062000
Q99460	PSMD1	194810000	302200000	208470000	303140000	119920000	294560000	244190000	303300000
Q99496	RNF2	38155000	37059000	21451000	0	40486000	58662000	68707000	62620000
Q99497	PARK7	104560000	111860000	77865000	181420000	93276000	181680000	284080000	217830000
Q99536	VAT1	53587000	51654000	24367000	0	0	0	56999000	43524000
Q99543	DNAJC2	19711000	30897000	21288000	0	0	0	0	0
Q99567	NUP88	36269000	0	39548000	84423000	37305000	86040000	115410000	83006000
Q99569	PKP4	0	8639800	0	0	0	0	0	0
[truncated: 1,238 more rows]
