# Supplementary material for: Oncogenic mutations in IKKβ function through global changes induced by K63-linked ubiquitination and result in autocrine stimulation
Source: PLoS One. 2018 Oct 18;13(10):e0206014. doi: 10.1371/journal.pone.0206014 (PMC6193727; doi:10.1371/journal.pone.0206014)
Supplement: S2 Table — Results of functional and pathway enrichment analysis (Gene Ontology–Molecular Function, KEGG, Panther, Reactome, and GSEA) performed on significantly differentially abundant proteins between WT and K171E 9KR IKKβ sample groups. (XLSX) [file pone.0206014.s002.xlsx]

## Sheet: WebGestalt Results
GO Molecular Function
geneset	description	link	C	O	E	R	PValue	FDR	overlapGene
GO:0019787	ubiquitin-like protein transferase activity	http://amigo.geneontology.org/amigo/term/GO:0019787	66	32	16.4351	1.94705	1.17174e-05	0.000773347	997;3093;5987;6045;7319;7323;7324;7327;7329;7332;7334;7337;8315;9320;10075;11060;23352;25820;25831;26036;27338;29089;51070;51132;51366;51514;55159;56852;63893;65264;80204;83737
GO:0031072	heat shock protein binding	http://amigo.geneontology.org/amigo/term/GO:0031072	18	11	4.48231	2.45409	0.00104374	0.0205401	983;3337;4967;6767;7175;7917;9894;10013;10963;11140;26973
GO:0032182	ubiquitin-like protein binding	http://amigo.geneontology.org/amigo/term/GO:0032182	37	18	9.21363	1.95363	0.00115549	0.0205401	5710;7319;7334;7917;8078;8315;8480;8517;8975;9373;10013;11047;23118;29761;51035;51366;51720;56852
GO:0044389	ubiquitin-like protein ligase binding	http://amigo.geneontology.org/amigo/term/GO:0044389	55	24	13.6959	1.75234	0.00124485	0.0205401	997;3093;4738;5566;5898;7319;7327;7329;7332;7334;7917;8517;8975;10013;23111;25820;27338;29089;29761;51035;56852;63893;65264;152137
KEGG
geneset	description	link	C	O	E	R	PValue	FDR	overlapGene
hsa04120	Ubiquitin mediated proteolysis - Homo sapiens (human)	http://www.kegg.jp/kegg-bin/show_pathway?hsa04120	40	21	9.94175	2.1123	8.14304e-05	0.00553727	10075;11060;27338;3093;4214;51366;51434;55236;63893;65264;7319;7323;7324;7327;7329;7332;7334;7337;83737;9320;997
Panther
geneset	description	link	C	O	E	R	PValue	FDR	overlapGene
P00060	Ubiquitin proteasome pathway	http://www.pantherdb.org/pathway/pathwayDiagram.jsp?catAccession=P00060	18	14	3.34884	4.18056	6.93767e-09	6.93767e-08	55236;11060;7319;7324;5710;7327;7323;3093;7334;7332;7337;27338;83737;29089
Reactome
geneset	description	link	C	O	E	R	PValue	FDR	overlapGene
R-HSA-8866652	Synthesis of active ubiquitin: roles of E1 and E2 enzymes	http://reactome.org/PathwayBrowser/#/R-HSA-8866652	13	11	3.57833	3.07406	2.48295e-05	0.00478406	27338;29089;3093;55236;65264;7319;7324;7327;7332;8078;997
R-HSA-8852135	Protein ubiquitination	http://reactome.org/PathwayBrowser/#/R-HSA-8852135	19	14	5.22987	2.67693	2.89067e-05	0.00478406	27338;29089;3093;55236;65264;7319;7323;7324;7327;7332;7334;79577;8078;997

## Sheet: GSEA Results
Positively Correlated (WT)
NAME	GS<br> follow link to MSigDB	SIZE	ES	NES	NOM p-val	FDR q-val	FWER p-val	RANK AT MAX	LEADING EDGE
KEGG_UBIQUITIN_MEDIATED_PROTEOLYSIS	KEGG_UBIQUITIN_MEDIATED_PROTEOLYSIS	40	0.66682	1.923	0	0.02	0	83	tags=43%, list=9%, signal=45%
REACTOME_CLASS_I_MHC_MEDIATED_ANTIGEN_PROCESSING_PRESENTATION	REACTOME_CLASS_I_MHC_MEDIATED_ANTIGEN_PROCESSING_PRESENTATION	56	0.551582	1.81188	0	0.0307747	0.037	83	tags=30%, list=9%, signal=31%
REACTOME_ANTIGEN_PROCESSING_UBIQUITINATION_PROTEASOME_DEGRADATION	REACTOME_ANTIGEN_PROCESSING_UBIQUITINATION_PROTEASOME_DEGRADATION	52	0.551305	1.73173	0	0.0319718	0.037	83	tags=31%, list=9%, signal=32%
REACTOME_SLC_MEDIATED_TRANSMEMBRANE_TRANSPORT	REACTOME_SLC_MEDIATED_TRANSMEMBRANE_TRANSPORT	17	0.514993	1.58487	0	0.102011	0.203	47	tags=24%, list=5%, signal=24%
REACTOME_IMMUNE_SYSTEM	REACTOME_IMMUNE_SYSTEM	119	0.365817	1.54139	0	0.109713	0.244	83	tags=20%, list=9%, signal=19%
REACTOME_ADAPTIVE_IMMUNE_SYSTEM	REACTOME_ADAPTIVE_IMMUNE_SYSTEM	89	0.399184	1.53249	0	0.0965713	0.244	83	tags=21%, list=9%, signal=21%
REACTOME_INNATE_IMMUNE_SYSTEM	REACTOME_INNATE_IMMUNE_SYSTEM	15	0.496121	1.5153	0	0.101523	0.312	52	tags=33%, list=5%, signal=35%
REACTOME_TRANSMEMBRANE_TRANSPORT_OF_SMALL_MOLECULES	REACTOME_TRANSMEMBRANE_TRANSPORT_OF_SMALL_MOLECULES	26	0.452105	1.45644	0	0.129296	0.459	101	tags=23%, list=11%, signal=25%
Negatively Correlated (K171E 9KR)
NAME	GS<br> follow link to MSigDB	SIZE	ES	NES	NOM p-val	FDR q-val	FWER p-val	RANK AT MAX	LEADING EDGE
REACTOME_MITOTIC_G1_G1_S_PHASES	REACTOME_MITOTIC_G1_G1_S_PHASES	28	-0.56869	-1.45373	0	1	0.442	207	tags=54%, list=22%, signal=66%
REACTOME_G1_S_TRANSITION	REACTOME_G1_S_TRANSITION	27	-0.558995	-1.43763	0	1	0.495	207	tags=52%, list=22%, signal=64%
REACTOME_S_PHASE	REACTOME_S_PHASE	26	-0.551042	-1.3925	0.0302419	0.724035	0.681	174	tags=46%, list=18%, signal=55%
KEGG_CELL_CYCLE	KEGG_CELL_CYCLE	16	-0.559102	-1.35537	0.0324544	0.557626	0.794	377	tags=88%, list=39%, signal=142%
REACTOME_M_G1_TRANSITION	REACTOME_M_G1_TRANSITION	21	-0.595851	-1.4085	0.0449898	1	0.622	174	tags=48%, list=18%, signal=57%
