# Supplementary material for: Oncogenic mutations in IKKβ function through global changes induced by K63-linked ubiquitination and result in autocrine stimulation
Source: PLoS One. 2018 Oct 18;13(10):e0206014. doi: 10.1371/journal.pone.0206014 (PMC6193727; doi:10.1371/journal.pone.0206014)
Supplement: S4 Table — Raw data for all identified proteins in all WT and K171E 9KR IKKβ samples including annotation, identified peptide totals, and label free quantification values. (XLSX) [file pone.0206014.s004.xlsx]

## Sheet: Sample Key
KEY TO IDENTIFICATION OF SAMPLES IN MaxQaunt_ProteinGroups
Lab #	Sample description	SBP Number
DD.21	IKKb-WT + HA-Ub-K63only	SBP #10656
DD.22	IKKb-WT + HA-Ub-K63only	SBP #10657
DD.23	IKKb-WT + HA-Ub-K63only	SBP #10658
DD.24	IKKb-WT + HA-Ub-K63only	SBP #10659
DD.25	IKKb-K171E 9xKR + HA-Ub-K63only	SBP #10660
DD.26	IKKb-K171E 9xKR + HA-Ub-K63only	SBP #10661
DD.27	IKKb-K171E 9xKR + HA-Ub-K63only	SBP #10662
DD.28	IKKb-K171E 9xKR + HA-Ub-K63only	SBP #10663

## Sheet: MaxQaunt_ProteinGroups
Protein IDs	Majority protein IDs	Peptide counts (all)	Peptide counts (razor+unique)	Peptide counts (unique)	Protein names	Gene names	Fasta headers	Number of proteins	Peptides	Razor + unique peptides	Unique peptides	Peptides DD21	Peptides DD22	Peptides DD23	Peptides DD24	Peptides DD25	Peptides DD26	Peptides DD27	Peptides DD28	Razor + unique peptides DD21	Razor + unique peptides DD22	Razor + unique peptides DD23	Razor + unique peptides DD24	Razor + unique peptides DD25	Razor + unique peptides DD26	Razor + unique peptides DD27	Razor + unique peptides DD28	Unique peptides DD21	Unique peptides DD22	Unique peptides DD23	Unique peptides DD24	Unique peptides DD25	Unique peptides DD26	Unique peptides DD27	Unique peptides DD28	Sequence coverage [%]	Unique + razor sequence coverage [%]	Unique sequence coverage [%]	Mol. weight [kDa]	Sequence length	Sequence lengths	Q-value	Score	Sequence coverage DD21 [%]	Sequence coverage DD22 [%]	Sequence coverage DD23 [%]	Sequence coverage DD24 [%]	Sequence coverage DD25 [%]	Sequence coverage DD26 [%]
A0AVT1	A0AVT1	45	45	45	Ubiquitin-like modifier-activating enzyme 6	UBA6	Ubiquitin-like modifier-activating enzyme 6 OS=Homo sapiens GN=UBA6 PE=1 SV=1	1	45	45	45	32	33	37	38	14	15	17	18	32	33	37	38	14	15	17	18	32	33	37	38	14	15	17	18	55.9	55.9	55.9	117.97	1052	1052	0	323.31	36.7	44	43.4	45.6	17.4	17
A0FGR8	A0FGR8	4	4	4	Extended synaptotagmin-2	ESYT2	Extended synaptotagmin-2 OS=Homo sapiens GN=ESYT2 PE=1 SV=1	1	4	4	4	2	1	1	0	2	3	1	0	2	1	1	0	2	3	1	0	2	1	1	0	2	3	1	0	4.9	4.9	4.9	102.36	921	921	0	6.128	2.3	1.3	1.3	0	2.2	3.9
A0PJW6	A0PJW6	1	1	1	Transmembrane protein 223	TMEM223	Transmembrane protein 223 OS=Homo sapiens GN=TMEM223 PE=1 SV=1	1	1	1	1	0	0	1	1	0	0	0	1	0	0	1	1	0	0	0	1	0	0	1	1	0	0	0	1	5	5	5	22.049	202	202	0.0017737	2.6701	0	0	5	5	0	0
A1IGU5	A1IGU5	1	1	1	Rho guanine nucleotide exchange factor 37	ARHGEF37	Rho guanine nucleotide exchange factor 37 OS=Homo sapiens GN=ARHGEF37 PE=2 SV=2	1	1	1	1	0	0	0	0	1	1	0	0	0	0	0	0	1	1	0	0	0	0	0	0	1	1	0	0	2.1	2.1	2.1	76.277	675	675	0.010029	1.8107	0	0	0	0	2.1	2.1
A1KXE4	A1KXE4	1	1	1	Myelin-associated neurite-outgrowth inhibitor	FAM168B	Myelin-associated neurite-outgrowth inhibitor OS=Homo sapiens GN=FAM168B PE=1 SV=1	1	1	1	1	1	0	0	0	0	0	0	0	1	0	0	0	0	0	0	0	1	0	0	0	0	0	0	0	9.2	9.2	9.2	20.324	195	195	0.0082075	1.9532	9.2	0	0	0	0	0
A1L0T0	A1L0T0	9	9	9	Acetolactate synthase-like protein	ILVBL	Acetolactate synthase-like protein OS=Homo sapiens GN=ILVBL PE=1 SV=2	1	9	9	9	4	4	4	3	2	3	3	3	4	4	4	3	2	3	3	3	4	4	4	3	2	3	3	3	22.6	22.6	22.6	67.867	632	632	0	55.067	10.8	11.4	13.4	9.7	6.3	9.7
A1X283;Q5TCZ1	A1X283;Q5TCZ1	2;1	2;1	2;1	SH3 and PX domain-containing protein 2B;SH3 and PX domain-containing protein 2A	SH3PXD2B;SH3PXD2A	SH3 and PX domain-containing protein 2B OS=Homo sapiens GN=SH3PXD2B PE=1 SV=3;SH3 and PX domain-containing protein 2A OS=Homo sapiens GN=SH3PXD2A PE=1 SV=1	2	2	2	2	2	0	0	1	0	0	0	0	2	0	0	1	0	0	0	0	2	0	0	1	0	0	0	0	2	2	2	101.58	911	911;1133	0.00037951	3.4481	2	0	0	0.9	0	0
A1Z1Q3	A1Z1Q3	1	1	1	O-acetyl-ADP-ribose deacetylase MACROD2	MACROD2	O-acetyl-ADP-ribose deacetylase MACROD2 OS=Homo sapiens GN=MACROD2 PE=1 SV=1	1	1	1	1	0	0	0	1	0	0	0	0	0	0	0	1	0	0	0	0	0	0	0	1	0	0	0	0	2.2	2.2	2.2	50.05	448	448	1	-2	0	0	0	2.2	0	0
A4D1E9	A4D1E9	1	1	1	GTP-binding protein 10	GTPBP10	GTP-binding protein 10 OS=Homo sapiens GN=GTPBP10 PE=1 SV=1	1	1	1	1	0	0	0	1	0	1	1	0	0	0	0	1	0	1	1	0	0	0	0	1	0	1	1	0	2.8	2.8	2.8	42.932	387	387	0	3.939	0	0	0	2.8	0	2.8
A5YKK6	A5YKK6	6	6	6	CCR4-NOT transcription complex subunit 1	CNOT1	CCR4-NOT transcription complex subunit 1 OS=Homo sapiens GN=CNOT1 PE=1 SV=2	1	6	6	6	2	2	3	2	1	3	2	2	2	2	3	2	1	3	2	2	2	2	3	2	1	3	2	2	2.7	2.7	2.7	266.94	2376	2376	0	11.811	1	0.8	1.3	0.8	0.5	1.4
A6NFN3;O43251;Q9NWB1	A6NFN3;O43251;Q9NWB1	2;2;2	2;2;2	2;2;2	RNA binding protein fox-1 homolog 3;RNA binding protein fox-1 homolog 2;RNA binding protein fox-1 homolog 1	RBFOX3;RBFOX2;RBFOX1	RNA binding protein fox-1 homolog 3 OS=Homo sapiens GN=RBFOX3 PE=2 SV=4;RNA binding protein fox-1 homolog 2 OS=Homo sapiens GN=RBFOX2 PE=1 SV=3;RNA binding protein fox-1 homolog 1 OS=Homo sapiens GN=RBFOX1 PE=1 SV=2	3	2	2	2	0	0	1	0	0	0	0	1	0	0	1	0	0	0	0	1	0	0	1	0	0	0	0	1	6.1	6.1	6.1	33.872	312	312;390;397	0.0034916	2.5306	0	0	2.9	0	0	0
A6NHQ2	A6NHQ2	3	2	2	rRNA/tRNA 2-O-methyltransferase fibrillarin-like protein 1	FBLL1	rRNA/tRNA 2-O-methyltransferase fibrillarin-like protein 1 OS=Homo sapiens GN=FBLL1 PE=3 SV=2	1	3	2	2	3	2	2	3	3	3	3	3	2	1	1	2	2	2	2	2	2	1	1	2	2	2	2	2	6.9	3.6	3.6	34.803	334	334	0	6.2443	6.9	6.6	6.6	6.9	6.9	6.9
A6NHR9	A6NHR9	31	31	31	Structural maintenance of chromosomes flexible hinge domain-containing protein 1	SMCHD1	Structural maintenance of chromosomes flexible hinge domain-containing protein 1 OS=Homo sapiens GN=SMCHD1 PE=1 SV=2	1	31	31	31	13	13	8	10	6	13	15	13	13	13	8	10	6	13	15	13	13	13	8	10	6	13	15	13	20.6	20.6	20.6	226.37	2005	2005	0	122.66	9.2	9.1	5	7.3	3.9	8.7
A6NIH7	A6NIH7	4	4	3	Protein unc-119 homolog B	UNC119B	Protein unc-119 homolog B OS=Homo sapiens GN=UNC119B PE=1 SV=1	1	4	4	3	1	1	0	1	2	1	2	2	1	1	0	1	2	1	2	2	0	0	0	1	1	0	1	1	18.7	18.7	15.1	28.136	251	251	0	7.7659	3.6	3.6	0	4	7.6	3.6
A6NIK2	A6NIK2	2	2	2	Leucine-rich repeat-containing protein 10B	LRRC10B	Leucine-rich repeat-containing protein 10B OS=Homo sapiens GN=LRRC10B PE=4 SV=2	1	2	2	2	2	2	2	2	1	2	2	1	2	2	2	2	1	2	2	1	2	2	2	2	1	2	2	1	3.4	3.4	3.4	32.713	292	292	0.0003667	3.0688	3.4	3.4	3.4	3.4	2.4	3.4
A6NJG6	A6NJG6	1	1	1	Arginine-fifty homeobox	ARGFX	Arginine-fifty homeobox OS=Homo sapiens GN=ARGFX PE=2 SV=1	1	1	1	1	1	1	1	1	1	1	0	1	1	1	1	1	1	1	0	1	1	1	1	1	1	1	0	1	8.6	8.6	8.6	35.616	315	315	0.0041652	2.4516	8.6	8.6	8.6	8.6	8.6	8.6
A6NK89	A6NK89	1	1	1	Ras association domain-containing protein 10	RASSF10	Ras association domain-containing protein 10 OS=Homo sapiens GN=RASSF10 PE=2 SV=3	1	1	1	1	0	0	0	0	0	0	0	1	0	0	0	0	0	0	0	1	0	0	0	0	0	0	0	1	3.6	3.6	3.6	56.899	507	507	0.0087891	1.8824	0	0	0	0	0	0
A6NKT7;Q7Z3J3	A6NKT7;Q7Z3J3	26;23	1;1	1;1	RanBP2-like and GRIP domain-containing protein 3;RanBP2-like and GRIP domain-containing protein 4	RGPD3;RGPD4	RanBP2-like and GRIP domain-containing protein 3 OS=Homo sapiens GN=RGPD3 PE=3 SV=2;RanBP2-like and GRIP domain-containing protein 4 OS=Homo sapiens GN=RGPD4 PE=2 SV=3	2	26	1	1	11	12	10	10	11	11	11	9	0	0	1	1	1	0	0	1	0	0	1	1	1	0	0	1	15.6	0.7	0.7	197.48	1758	1758;1758	0	7.9905	6.8	8.3	6.2	6.8	6.8	5.9
A8MTY0;P17019;Q14593	A8MTY0	3;1;1	3;1;1	3;1;1	Putative zinc finger protein 724	ZNF724P	Putative zinc finger protein 724 OS=Homo sapiens GN=ZNF724P PE=5 SV=3	3	3	3	3	1	0	0	0	1	1	3	2	1	0	0	0	1	1	3	2	1	0	0	0	1	1	3	2	7.1	7.1	7.1	71.172	619	619;499;569	0	4.8407	1.6	0	0	0	1.6	1.6
P62308;A8MWD9	P62308;A8MWD9	2;2	2;2	2;2	Small nuclear ribonucleoprotein G;Putative small nuclear ribonucleoprotein G-like protein 15	SNRPG;SNRPGP15	Small nuclear ribonucleoprotein G OS=Homo sapiens GN=SNRPG PE=1 SV=1;Putative small nuclear ribonucleoprotein G-like protein 15 OS=Homo sapiens GN=SNRPGP15 PE=5 SV=2	2	2	2	2	2	2	1	2	2	2	2	2	2	2	1	2	2	2	2	2	2	2	1	2	2	2	2	2	26.3	26.3	26.3	8.496	76	76;76	0	4.9572	26.3	26.3	17.1	26.3	26.3	26.3
Q99613;B5ME19	Q99613;B5ME19	14;14	14;14	14;14	Eukaryotic translation initiation factor 3 subunit C;Eukaryotic translation initiation factor 3 subunit C-like protein	EIF3C;EIF3CL	Eukaryotic translation initiation factor 3 subunit C OS=Homo sapiens GN=EIF3C PE=1 SV=1;Eukaryotic translation initiation factor 3 subunit C-like protein OS=Homo sapiens GN=EIF3CL PE=3 SV=1	2	14	14	14	6	8	7	4	5	5	7	5	6	8	7	4	5	5	7	5	6	8	7	4	5	5	7	5	15.7	15.7	15.7	105.34	913	913;914	0	45.203	5.7	10.3	9.2	4.7	4.7	4.5
B7ZAP0	B7ZAP0	1	1	1	Rab GTPase-activating protein 1-like, isoform 10	RABGAP1L	Rab GTPase-activating protein 1-like, isoform 10 OS=Homo sapiens GN=RABGAP1L PE=1 SV=1	1	1	1	1	1	1	0	1	0	0	0	0	1	1	0	1	0	0	0	0	1	1	0	1	0	0	0	0	4	4	4	29.038	253	253	0.00036576	3.0145	4	4	0	4	0	0
P0CG08;B7ZAQ6	P0CG08;B7ZAQ6	2;2	2;2	2;2	Golgi pH regulator B;Golgi pH regulator A	GPR89B;GPR89A	Golgi pH regulator B OS=Homo sapiens GN=GPR89B PE=1 SV=1;Golgi pH regulator A OS=Homo sapiens GN=GPR89A PE=1 SV=2	2	2	2	2	0	0	0	1	0	0	0	1	0	0	0	1	0	0	0	1	0	0	0	1	0	0	0	1	8.8	8.8	8.8	52.916	455	455;455	0	6.5732	0	0	0	5.9	0	0
CON__ENSEMBL:ENSBTAP00000007350;P0C0L4;P0C0L5	CON__ENSEMBL:ENSBTAP00000007350	17;3;2	17;3;2	3;1;1				3	17	17	3	8	7	8	11	7	8	9	10	8	7	8	11	7	8	9	10	1	2	2	3	1	1	1	1	11.6	11.6	3.3	192.99	1742	1742;1744;1744	0	260.95	6.3	6.1	7.2	9.5	5.8	6.4
CON__ENSEMBL:ENSBTAP00000011227	CON__ENSEMBL:ENSBTAP00000011227	5	2	2				1	5	2	2	5	4	3	4	4	4	4	4	2	2	2	2	1	1	2	2	2	2	2	2	1	1	2	2	47.4	39.4	39.4	14.629	137	137	0	178.27	47.4	44.5	39.4	46	29.2	29.2
CON__ENSEMBL:ENSBTAP00000014147	CON__ENSEMBL:ENSBTAP00000014147	8	6	6				1	8	6	6	6	8	6	6	7	6	7	7	5	6	5	5	6	5	6	6	5	6	5	5	6	5	6	6	57.5	57.5	57.5	11.756	113	113	0	133.16	57.5	57.5	57.5	57.5	57.5	57.5
CON__ENSEMBL:ENSBTAP00000024146;P01023;P20742	CON__ENSEMBL:ENSBTAP00000024146	47;6;3	47;6;3	47;6;3				3	47	47	47	26	30	26	31	17	25	21	20	26	30	26	31	17	25	21	20	26	30	26	31	17	25	21	20	41.2	41.2	41.2	164.34	1477	1477;1474;1482	0	308.4	24.4	29	25.1	29.4	16.6	22.3
CON__ENSEMBL:ENSBTAP00000024462;P01861	CON__ENSEMBL:ENSBTAP00000024462	19;1	19;1	5;0				2	19	19	5	15	15	15	15	14	13	14	14	15	15	15	15	14	13	14	14	3	3	4	4	3	3	4	3	60.9	60.9	25.8	46.543	419	419;327	0	323.31	36	57	46.3	58.7	56.6	54.9
CON__ENSEMBL:ENSBTAP00000024466	CON__ENSEMBL:ENSBTAP00000024466	18	4	4				1	18	4	4	15	15	14	14	15	13	13	15	3	3	3	3	4	3	3	4	3	3	3	3	4	3	3	4	53.4	21.2	21.2	43.9	401	401	0	323.31	46.6	52.9	46.6	52.9	52.9	51.1
CON__ENSEMBL:ENSBTAP00000033053	CON__ENSEMBL:ENSBTAP00000033053	7	7	4				1	7	7	4	6	5	3	6	6	6	5	4	6	5	3	6	6	6	5	4	3	3	2	4	3	3	3	2	46	46	43.2	14.759	139	139	0	107.4	42.4	39.6	34.5	46	42.4	46
CON__ENSEMBL:ENSBTAP00000037665	CON__ENSEMBL:ENSBTAP00000037665	7	7	7				1	7	7	7	2	4	2	5	0	0	1	0	2	4	2	5	0	0	1	0	2	4	2	5	0	0	1	0	17.3	17.3	17.3	65.19	578	578	0	21.644	2.8	9.3	2.8	11.6	0	0
CON__ENSEMBL:ENSBTAP00000038253	CON__ENSEMBL:ENSBTAP00000038253	10	2	1				1	10	2	1	8	7	8	9	8	7	8	9	1	0	0	1	0	0	0	1	1	0	0	0	0	0	0	0	14.7	3.6	2	63.165	606	606	0	4.6921	13	11.1	11.1	12.7	11.1	9.6
CON__ENSEMBL:ENSP00000377550;P13646	CON__ENSEMBL:ENSP00000377550;P13646	8;8	1;1	0;0	Keratin, type I cytoskeletal 13	KRT13	;Keratin, type I cytoskeletal 13 OS=Homo sapiens GN=KRT13 PE=1 SV=4	2	8	1	0	2	2	3	5	4	2	4	3	0	0	0	1	0	0	0	0	0	0	0	0	0	0	0	0	14.5	2.4	0	45.771	420	420;458	0.004475	2.3744	4.5	4.5	7.1	11.7	7.4	4.5
CON__P00735;P00734	CON__P00735	3;1	3;1	3;1				2	3	3	3	1	0	0	0	1	0	0	1	1	0	0	0	1	0	0	1	1	0	0	0	1	0	0	1	7.7	7.7	7.7	70.505	625	625;622	0	10.769	1.4	0	0	0	4.6	0
CON__P00761	CON__P00761	4	4	4				1	4	4	4	4	4	4	4	3	4	4	4	4	4	4	4	3	4	4	4	4	4	4	4	3	4	4	4	25.1	25.1	25.1	24.409	231	231	0	206.9	25.1	25.1	25.1	25.1	16.5	25.1
CON__P00978	CON__P00978	4	4	4				1	4	4	4	3	2	2	3	0	0	0	1	3	2	2	3	0	0	0	1	3	2	2	3	0	0	0	1	8.5	8.5	8.5	39.234	352	352	0	13.753	8.2	6	6	6.2	0	0
CON__P01030	CON__P01030	17	3	3				1	17	3	3	8	8	7	9	8	8	9	9	1	3	1	1	2	1	1	0	1	3	1	1	2	1	1	0	11.4	3.2	3.2	192.79	1741	1741	0	58.864	7.1	6.7	6.4	7.9	7.5	6.4
CON__Q2KJ62;CON__P01044-1;CON__P01045-1	CON__Q2KJ62;CON__P01044-1	3;3;1	3;3;1	3;3;1			;	3	3	3	3	1	1	1	0	0	0	1	0	1	1	1	0	0	0	1	0	1	1	1	0	0	0	1	0	9.5	9.5	9.5	68.964	621	621;621;619	0	8.5858	4.2	3.9	1.4	0	0	0
CON__P01966;P69905	CON__P01966;P69905	5;3	5;3	5;3	Hemoglobin subunit alpha	HBA1	;Hemoglobin subunit alpha OS=Homo sapiens GN=HBA1 PE=1 SV=2	2	5	5	5	3	1	3	2	0	0	0	0	3	1	3	2	0	0	0	0	3	1	3	2	0	0	0	0	54.2	54.2	54.2	15.184	142	142;142	0	8.3415	28.2	10.6	37.3	17.6	0	0
CON__P02533;P02533;CON__Q6IFX2;CON__Q04695;CON__Q9QWL7;Q04695;CON__A2A4G1;CON__P19012;CON__Q9Z2K1;CON__Q3ZAW8;P19012;CON__Q61782;CON__P35900;CON__Q9D312;P35900;CON__Q8N1A0;Q8N1A0	CON__P02533;P02533;CON__Q6IFX2	26;26;13;11;11;11;8;7;7;7;7;5;3;3;3;1;1	21;21;12;8;8;8;3;4;5;5;4;5;3;3;3;1;1	11;11;5;4;3;4;0;0;0;0;0;2;0;0;0;0;0	Keratin, type I cytoskeletal 14	KRT14	;Keratin, type I cytoskeletal 14 OS=Homo sapiens GN=KRT14 PE=1 SV=4;	17	26	21	11	4	4	19	15	18	4	8	7	1	0	15	11	14	0	5	3	0	0	8	7	8	0	1	1	55.3	50	30.7	51.621	472	472;472;452;432;433;432;456;456;469;474;456;93;424;431;424;295;295	0	125.02	5.3	5.3	42.6	32.8	40.5	5.3
CON__P02535-1	CON__P02535-1	10	1	0				1	10	1	0	5	8	7	7	8	6	6	7	0	0	0	1	0	0	0	0	0	0	0	0	0	0	0	0	13.9	1.6	0	57.769	570	570	1	-2	9.3	12.3	12.3	12.5	12.3	10.9
CON__P48668;CON__P02538;P48668;P02538;CON__P04259;CON__O95678;O95678;CON__Q8VED5	CON__P48668;CON__P02538;P48668;P02538;CON__P04259	22;22;22;22;21;8;8;5	10;10;10;10;9;1;1;0	1;1;1;1;0;0;0;0	Keratin, type II cytoskeletal 6C;Keratin, type II cytoskeletal 6A	KRT6C;KRT6A	;;Keratin, type II cytoskeletal 6C OS=Homo sapiens GN=KRT6C PE=1 SV=3;Keratin, type II cytoskeletal 6A OS=Homo sapiens GN=KRT6A PE=1 SV=3;	8	22	10	1	6	7	13	19	11	4	7	6	0	0	5	10	0	0	0	0	0	0	1	1	0	0	0	0	39.7	20.2	3	60.024	564	564;564;564;564;564;551;551;531	0	27.887	9.6	9.6	22.3	33.2	16.7	7.1
CON__P02768-1;P02768	CON__P02768-1;P02768	6;6	1;1	1;1	Serum albumin	ALB	;Serum albumin OS=Homo sapiens GN=ALB PE=1 SV=2	2	6	1	1	5	6	4	3	4	5	5	5	1	1	1	1	1	1	1	1	1	1	1	1	1	1	1	1	8	1.6	1.6	69.366	609	609;609	0.010013	1.8005	7.9	8	6.4	5.3	6.7	7.9
CON__P02769	CON__P02769	42	42	37				1	42	42	37	34	29	26	29	23	24	27	26	34	29	26	29	23	24	27	26	30	24	23	27	20	20	23	22	68.7	68.7	62.4	69.293	607	607	0	205.06	62.9	57.3	49.3	57	46	52.1
CON__P06868;P00747	CON__P06868	48;4	48;4	48;4				2	48	48	48	32	32	36	37	16	18	20	22	32	32	36	37	16	18	20	22	32	32	36	37	16	18	20	22	60.1	60.1	60.1	91.215	812	812;810	0	320.14	45.2	47.4	53.8	49	28.8	27.8
CON__P08727;P08727;CON__P19001;CON__P05784;P05783	CON__P08727;P08727;CON__P19001	8;8;6;3;2	2;2;1;1;1	2;2;1;1;1	Keratin, type I cytoskeletal 19	KRT19	;Keratin, type I cytoskeletal 19 OS=Homo sapiens GN=KRT19 PE=1 SV=4;	5	8	2	2	4	3	5	5	4	3	4	3	0	0	0	1	1	0	0	0	0	0	0	1	1	0	0	0	16	4.5	4.5	44.091	400	400;400;403;423;430	0.0014383	2.7933	6.2	4	9.2	8.5	8.5	4
CON__P08779;P08779	CON__P08779;P08779	18;18	4;4	4;4	Keratin, type I cytoskeletal 16	KRT16	;Keratin, type I cytoskeletal 16 OS=Homo sapiens GN=KRT16 PE=1 SV=4	2	18	4	4	4	4	11	10	10	5	8	6	0	0	1	2	0	1	1	0	0	0	1	2	0	1	1	0	34.5	12.5	12.5	51.267	473	473;473	0	12.406	5.3	5.3	22	19.5	19.5	7.8
CON__P12763;P02765	CON__P12763	14;3	14;3	14;3				2	14	14	14	11	9	11	12	12	12	10	14	11	9	11	12	12	12	10	14	11	9	11	12	12	12	10	14	31.5	31.5	31.5	38.418	359	359;367	0	289.7	29.2	28.4	28.4	29.5	29.5	31.2
CON__P13645;P13645;CON__Q148H6;CON__Q7Z3Y7;Q7Z3Y7;CON__Q7Z3Z0;CON__Q7Z3Y8;CON__Q99456;CON__Q2M2I5;Q7Z3Z0;Q7Z3Y8;Q99456;Q2M2I5;CON__Q14525;CON__Q9UE12;CON__Q15323;CON__A2A5Y0;CON__Q92764;CON__Q14532;CON__A2AB72;CON__Q497I4;CON__O76015;CON__O76013;CON__Q7Z3Y9;CON__O76014;CON__REFSEQ:XP_986630;Q14525;Q15323;Q14532;O76014;Q92764;O76015;O76013;Q7Z3Y9	CON__P13645;P13645	34;34;3;3;3;2;2;2;2;2;2;2;2;1;1;1;1;1;1;1;1;1;1;1;1;1;1;1;1;1;1;1;1;1	34;34;3;3;3;2;2;2;2;2;2;2;2;1;1;1;1;1;1;1;1;1;1;1;1;1;1;1;1;1;1;1;1;1	22;22;1;1;1;1;1;0;0;1;1;0;0;0;0;0;0;0;0;0;0;0;0;0;0;0;0;0;0;0;0;0;0;0	Keratin, type I cytoskeletal 10	KRT10	;Keratin, type I cytoskeletal 10 OS=Homo sapiens GN=KRT10 PE=1 SV=6	34	34	34	22	15	21	22	27	32	22	21	21	15	21	22	27	32	22	21	21	8	11	13	19	22	14	14	12	57.2	57.2	45.5	59.51	593	593;584;464;486;464;450;459;494;525;450;459;494;525;404;416;416;416;425;448;453;455;456;467;468;471;476;404;416;448;449;455;456;467;468	0	323.31	29.5	37.1	44.5	44.7	57.2	44.7
CON__P13647;P13647	CON__P13647;P13647	25;25	18;18	5;5	Keratin, type II cytoskeletal 5	KRT5	;Keratin, type II cytoskeletal 5 OS=Homo sapiens GN=KRT5 PE=1 SV=3	2	25	18	5	5	7	20	11	18	4	7	6	1	2	16	6	11	2	3	3	0	1	5	2	3	0	1	1	40.8	31.2	9.2	62.378	590	590;590	0	56.852	7.6	9.5	31.7	16.1	29.5	6.8
CON__P28800;P08697	CON__P28800	7;1	7;1	7;1				2	7	7	7	5	5	6	4	1	1	2	2	5	5	6	4	1	1	2	2	5	5	6	4	1	1	2	2	14	14	14	54.71	492	492;491	0	14.236	10	10	12.2	8.3	2.6	2.6
CON__P34955	CON__P34955	8	8	8				1	8	8	8	4	5	4	4	1	2	2	3	4	5	4	4	1	2	2	3	4	5	4	4	1	2	2	3	18.5	18.5	18.5	46.103	416	416	0	17.201	10.1	13.7	11.3	11.5	2.4	4.1
CON__P67983;Q8N339;P80297;P04732;P02795;P13640	CON__P67983;Q8N339;P80297;P04732;P02795;P13640	1;1;1;1;1;1	1;1;1;1;1;1	1;1;1;1;1;1	Metallothionein-1M;Metallothionein-1X;Metallothionein-1E;Metallothionein-2;Metallothionein-1G	MT1M;MT1X;MT1E;MT2A;MT1G	;Metallothionein-1M OS=Homo sapiens GN=MT1M PE=3 SV=2;Metallothionein-1X OS=Homo sapiens GN=MT1X PE=1 SV=1;Metallothionein-1E OS=Homo sapiens GN=MT1E PE=1 SV=1;Metallothionein-2 OS=Homo sapiens GN=MT2A PE=1 SV=1;Metallothionein-1G OS=Homo sapiens GN=MT1G P	6	1	1	1	1	1	1	0	1	0	0	0	1	1	1	0	1	0	0	0	1	1	1	0	1	0	0	0	19.7	19.7	19.7	5.9511	61	61;61;61;61;61;62	0	6.5113	19.7	19.7	19.7	0	19.7	0
CON__Q05B55	CON__Q05B55	12	12	12				1	12	12	12	9	12	11	10	9	10	12	9	9	12	11	10	9	10	12	9	9	12	11	10	9	10	12	9	48.3	48.3	48.3	26.59	240	240	0	323.31	36.7	48.3	46.2	40	42.9	46.2
CON__Q1RMK2	CON__Q1RMK2	5	2	2				1	5	2	2	4	4	1	2	3	3	2	2	1	2	0	0	0	0	0	0	1	2	0	0	0	0	0	0	7	3.9	3.9	65.056	597	597	0	4.5644	5.5	6.4	1.3	2.8	3.2	3.2
CON__Q1RMN8;P04208;P01708;P01710;P06317;P01707;P06887;P01721	CON__Q1RMN8	12;2;2;2;1;1;1;1	12;2;2;2;1;1;1;1	10;0;0;0;0;0;0;0				8	12	12	10	8	10	9	10	9	10	10	9	8	10	9	10	9	10	10	9	7	8	8	9	8	9	9	8	51.3	51.3	46.2	24.536	234	234;109;109;111;111;111;112;112	0	323.31	36.8	39.3	40.2	47.9	40.2	48.7
CON__Q28194;P07996	CON__Q28194;P07996	4;3	4;3	4;3	Thrombospondin-1	THBS1	;Thrombospondin-1 OS=Homo sapiens GN=THBS1 PE=1 SV=2	2	4	4	4	0	0	2	2	0	0	0	0	0	0	2	2	0	0	0	0	0	0	2	2	0	0	0	0	4.2	4.2	4.2	129.39	1170	1170;1170	0	7.7449	0	0	2.2	2	0	0
CON__Q2UVX4	CON__Q2UVX4	10	10	10				1	10	10	10	5	5	4	7	0	1	3	2	5	5	4	7	0	1	3	2	5	5	4	7	0	1	3	2	6.9	6.9	6.9	187.37	1662	1662	0	40.978	3.6	3.9	3.2	4.9	0	0.6
CON__Q3SX09;CON__P02070;P68871;P02042;P69892;P69891;P02100	CON__Q3SX09	10;4;2;2;1;1;1	10;4;2;2;1;1;1	10;4;2;2;1;1;1				7	10	10	10	6	6	5	8	3	9	6	7	6	6	5	8	3	9	6	7	6	6	5	8	3	9	6	7	54.7	54.7	54.7	22.06	201	201;145;147;147;147;147;147	0	75.679	39.8	33.3	27.9	44.3	14.9	53.7
CON__Q3T052	CON__Q3T052	10	10	10				1	10	10	10	4	5	4	7	0	0	2	1	4	5	4	7	0	0	2	1	4	5	4	7	0	0	2	1	13.4	13.4	13.4	101.51	916	916	0	34.36	4.9	6.7	4.8	10.2	0	0
CON__Q3ZBS7;P04004	CON__Q3ZBS7	5;1	5;1	5;1				2	5	5	5	2	0	0	1	1	0	1	2	2	0	0	1	1	0	1	2	2	0	0	1	1	0	1	2	11.4	11.4	11.4	54.099	484	484;478	0	7.604	4.5	0	0	2.1	3.1	0
CON__Q86YZ3;Q86YZ3	CON__Q86YZ3;Q86YZ3	2;2	2;2	2;2	Hornerin	HRNR	;Hornerin OS=Homo sapiens GN=HRNR PE=1 SV=2	2	2	2	2	0	0	2	0	0	0	0	0	0	0	2	0	0	0	0	0	0	0	2	0	0	0	0	0	3.1	3.1	3.1	282.39	2850	2850;2850	0	20.679	0	0	3.1	0	0	0
CON__Q9TRI1;P19823	CON__Q9TRI1;P19823	1;1	1;1	1;1	Inter-alpha-trypsin inhibitor heavy chain H2	ITIH2	;Inter-alpha-trypsin inhibitor heavy chain H2 OS=Homo sapiens GN=ITIH2 PE=1 SV=2	2	1	1	1	0	0	0	1	0	0	0	0	0	0	0	1	0	0	0	0	0	0	0	1	0	0	0	0	1.6	1.6	1.6	106.19	946	946;946	0.0085079	1.9276	0	0	0	1.6	0	0
CON__Streptavidin	CON__Streptavidin	5	5	5				1	5	5	5	5	5	4	4	5	4	4	3	5	5	4	4	5	4	4	3	5	5	4	4	5	4	4	3	50.6	50.6	50.6	16.622	160	160	0	156.61	50.6	50.6	43.1	37.5	50.6	37.5
Q13765;E9PAV3;Q9BZK3	Q13765;E9PAV3	5;5;1	5;5;1	5;5;1	Nascent polypeptide-associated complex subunit alpha;Nascent polypeptide-associated complex subunit alpha, muscle-specific form	NACA	Nascent polypeptide-associated complex subunit alpha OS=Homo sapiens GN=NACA PE=1 SV=1;Nascent polypeptide-associated complex subunit alpha, muscle-specific form OS=Homo sapiens GN=NACA PE=1 SV=1	3	5	5	5	4	5	4	4	4	5	5	5	4	5	4	4	4	5	5	5	4	5	4	4	4	5	5	5	26.5	26.5	26.5	23.384	215	215;2078;213	0	88.73	26.5	26.5	26.5	26.5	19.5	26.5
E9PQ53;O95298	E9PQ53;O95298	1;1	1;1	1;1	NADH dehydrogenase [ubiquinone] 1 subunit C2, isoform 2;NADH dehydrogenase [ubiquinone] 1 subunit C2	NDUFC2-KCTD14;NDUFC2	NADH dehydrogenase [ubiquinone] 1 subunit C2, isoform 2 OS=Homo sapiens GN=NDUFC2-KCTD14 PE=1 SV=1;NADH dehydrogenase [ubiquinone] 1 subunit C2 OS=Homo sapiens GN=NDUFC2 PE=1 SV=1	2	1	1	1	0	0	0	0	0	0	1	0	0	0	0	0	0	0	1	0	0	0	0	0	0	0	1	0	14.9	14.9	14.9	13.407	114	114;119	1	-2	0	0	0	0	0	0
E9PRG8	E9PRG8	1	1	1	Uncharacterized protein C11orf98	C11orf98	Uncharacterized protein C11orf98 OS=Homo sapiens GN=C11orf98 PE=4 SV=1	1	1	1	1	0	0	0	1	0	0	0	0	0	0	0	1	0	0	0	0	0	0	0	1	0	0	0	0	10.7	10.7	10.7	13.798	122	122	0.0044797	2.3771	0	0	0	10.7	0	0
H7C350	H7C350	1	1	1		LOC388849	Coiled-coil domain-containing protein 188 OS=Homo sapiens GN=CCDC188 PE=3 SV=2	1	1	1	1	0	1	0	0	0	0	0	0	0	1	0	0	0	0	0	0	0	1	0	0	0	0	0	0	7.2	7.2	7.2	43.547	402	402	0.0034904	2.5263	0	7.2	0	0	0	0
IKKbeta-K171E-9KR	IKKbeta-K171E-9KR	95	95	26				1	95	95	26	49	46	46	47	81	86	87	85	49	46	46	47	81	86	87	85	0	0	0	0	24	24	24	24	78.3	78.3	28.4	86.816	756	756	0	323.31	51.5	51.5	51.3	51.2	70.4	77.2
IKKbeta-WT;O14920	IKKbeta-WT;O14920	94;94	25;25	24;24	Inhibitor of nuclear factor kappa-B kinase subunit beta	IKBKB	;Inhibitor of nuclear factor kappa-B kinase subunit beta OS=Homo sapiens GN=IKBKB PE=1 SV=1	2	94	25	24	72	70	70	71	59	63	63	62	23	24	24	24	2	1	0	1	22	23	23	23	1	1	0	1	83.6	27.4	26.3	86.563	756	756;756	0	323.31	69.8	70.5	69.7	69.6	58.9	64.7
K63-only	K63-only	18	11	11				1	18	11	11	16	16	15	16	15	16	16	16	9	9	8	9	8	9	9	9	9	9	8	9	8	9	9	9	97.8	75.3	75.3	10.179	89	89	0	323.31	97.8	97.8	91	97.8	91	91
O00116	O00116	13	13	13	Alkyldihydroxyacetonephosphate synthase, peroxisomal	AGPS	Alkyldihydroxyacetonephosphate synthase, peroxisomal OS=Homo sapiens GN=AGPS PE=1 SV=1	1	13	13	13	5	3	3	5	6	3	5	7	5	3	3	5	6	3	5	7	5	3	3	5	6	3	5	7	29.8	29.8	29.8	72.911	658	658	0	45.93	11.1	7.3	5	9.1	17.3	4.6
O00139	O00139	12	12	11	Kinesin-like protein KIF2A	KIF2A	Kinesin-like protein KIF2A OS=Homo sapiens GN=KIF2A PE=1 SV=3	1	12	12	11	5	6	6	1	2	4	3	6	5	6	6	1	2	4	3	6	5	5	5	1	2	4	3	6	20.3	20.3	18.1	79.954	706	706	0	46.791	7.8	10.8	10.1	1.4	3	6.9
O00148	O00148	22	7	7	ATP-dependent RNA helicase DDX39A	DDX39A	ATP-dependent RNA helicase DDX39A OS=Homo sapiens GN=DDX39A PE=1 SV=2	1	22	7	7	16	14	16	17	17	19	17	20	4	4	4	5	3	5	4	6	4	4	4	5	3	5	4	6	46.8	19	19	49.129	427	427	0	38.802	39.8	37.5	41.5	39.8	39.3	46.6
O00151	O00151	9	9	9	PDZ and LIM domain protein 1	PDLIM1	PDZ and LIM domain protein 1 OS=Homo sapiens GN=PDLIM1 PE=1 SV=4	1	9	9	9	4	4	5	5	3	1	2	1	4	4	5	5	3	1	2	1	4	4	5	5	3	1	2	1	45.9	45.9	45.9	36.071	329	329	0	56.304	23.7	27.4	28.9	22.2	19.1	4.9
O00154;Q6ZUV0	O00154	13;2	13;2	13;2	Cytosolic acyl coenzyme A thioester hydrolase	ACOT7	Cytosolic acyl coenzyme A thioester hydrolase OS=Homo sapiens GN=ACOT7 PE=1 SV=3	2	13	13	13	9	9	9	10	8	8	9	12	9	9	9	10	8	8	9	12	9	9	9	10	8	8	9	12	36.8	36.8	36.8	41.796	380	380;252	0	96.843	30	29.2	31.1	33.2	25.3	27.6
O00159	O00159	18	18	18	Unconventional myosin-Ic	MYO1C	Unconventional myosin-Ic OS=Homo sapiens GN=MYO1C PE=1 SV=4	1	18	18	18	3	1	5	3	5	5	7	12	3	1	5	3	5	5	7	12	3	1	5	3	5	5	7	12	21.2	21.2	21.2	121.68	1063	1063	0	51.535	3.3	1.4	5.6	4.3	7.7	5.1
O00165	O00165	10	10	10	HCLS1-associated protein X-1	HAX1	HCLS1-associated protein X-1 OS=Homo sapiens GN=HAX1 PE=1 SV=2	1	10	10	10	3	2	2	4	4	6	5	3	3	2	2	4	4	6	5	3	3	2	2	4	4	6	5	3	54.8	54.8	54.8	31.62	279	279	0	78.725	12.9	6.5	8.2	18.6	22.2	34.1
O00170	O00170	1	1	1	AH receptor-interacting protein	AIP	AH receptor-interacting protein OS=Homo sapiens GN=AIP PE=1 SV=2	1	1	1	1	1	0	0	0	0	1	1	1	1	0	0	0	0	1	1	1	1	0	0	0	0	1	1	1	4.2	4.2	4.2	37.636	330	330	0.00036765	3.1187	4.2	0	0	0	0	4.2
O00178	O00178	12	12	12	GTP-binding protein 1	GTPBP1	GTP-binding protein 1 OS=Homo sapiens GN=GTPBP1 PE=1 SV=3	1	12	12	12	5	4	4	3	4	6	5	7	5	4	4	3	4	6	5	7	5	4	4	3	4	6	5	7	30.8	30.8	30.8	72.453	669	669	0	58.183	17.6	13.6	14.1	12	8.1	17.2
O00186	O00186	9	9	9	Syntaxin-binding protein 3	STXBP3	Syntaxin-binding protein 3 OS=Homo sapiens GN=STXBP3 PE=1 SV=2	1	9	9	9	2	3	3	5	2	3	8	5	2	3	3	5	2	3	8	5	2	3	3	5	2	3	8	5	18.9	18.9	18.9	67.764	592	592	0	18.685	2.7	4.4	4.4	10.1	4.1	4.4
O00203	O00203	11	11	11	AP-3 complex subunit beta-1	AP3B1	AP-3 complex subunit beta-1 OS=Homo sapiens GN=AP3B1 PE=1 SV=3	1	11	11	11	5	5	2	4	4	4	3	4	5	5	2	4	4	4	3	4	5	5	2	4	4	4	3	4	11	11	11	121.32	1094	1094	0	21.758	5.7	4.8	1.6	3.5	4.5	3.6
O00217	O00217	2	2	2	NADH dehydrogenase [ubiquinone] iron-sulfur protein 8, mitochondrial	NDUFS8	NADH dehydrogenase [ubiquinone] iron-sulfur protein 8, mitochondrial OS=Homo sapiens GN=NDUFS8 PE=1 SV=1	1	2	2	2	2	2	1	0	0	1	0	1	2	2	1	0	0	1	0	1	2	2	1	0	0	1	0	1	8.1	8.1	8.1	23.705	210	210	0	3.8459	8.1	8.1	3.8	0	0	4.3
O00231	O00231	2	2	2	26S proteasome non-ATPase regulatory subunit 11	PSMD11	26S proteasome non-ATPase regulatory subunit 11 OS=Homo sapiens GN=PSMD11 PE=1 SV=3	1	2	2	2	1	0	2	1	1	0	0	0	1	0	2	1	1	0	0	0	1	0	2	1	1	0	0	0	4.5	4.5	4.5	47.463	422	422	0.0069353	1.9957	2.6	0	4.5	2.6	2.6	0
O00232	O00232	4	4	4	26S proteasome non-ATPase regulatory subunit 12	PSMD12	26S proteasome non-ATPase regulatory subunit 12 OS=Homo sapiens GN=PSMD12 PE=1 SV=3	1	4	4	4	1	0	1	1	0	1	2	0	1	0	1	1	0	1	2	0	1	0	1	1	0	1	2	0	12.5	12.5	12.5	52.904	456	456	0	23.596	4.4	0	4.4	3.1	0	2.9
O00233	O00233	2	2	2	26S proteasome non-ATPase regulatory subunit 9	PSMD9	26S proteasome non-ATPase regulatory subunit 9 OS=Homo sapiens GN=PSMD9 PE=1 SV=3	1	2	2	2	1	0	0	1	0	0	0	0	1	0	0	1	0	0	0	0	1	0	0	1	0	0	0	0	9.4	9.4	9.4	24.682	223	223	0.0047474	2.2248	4.5	0	0	4.9	0	0
O00255	O00255	3	3	3	Menin	MEN1	Menin OS=Homo sapiens GN=MEN1 PE=1 SV=4	1	3	3	3	2	2	1	1	0	0	2	0	2	2	1	1	0	0	2	0	2	2	1	1	0	0	2	0	10.2	10.2	10.2	68.023	615	615	0	34.696	4.1	4.1	2.3	2.3	0	0
O00257	O00257	5	5	5	E3 SUMO-protein ligase CBX4	CBX4	E3 SUMO-protein ligase CBX4 OS=Homo sapiens GN=CBX4 PE=1 SV=3	1	5	5	5	2	0	3	1	0	2	2	1	2	0	3	1	0	2	2	1	2	0	3	1	0	2	2	1	8.8	8.8	8.8	61.367	560	560	0	16.533	4.1	0	6.1	2.7	0	2.7
O00264	O00264	6	6	6	Membrane-associated progesterone receptor component 1	PGRMC1	Membrane-associated progesterone receptor component 1 OS=Homo sapiens GN=PGRMC1 PE=1 SV=3	1	6	6	6	4	6	4	5	3	2	3	3	4	6	4	5	3	2	3	3	4	6	4	5	3	2	3	3	32.8	32.8	32.8	21.671	195	195	0	57.724	27.2	32.8	27.2	31.8	23.1	15.9
O00267	O00267	10	10	10	Transcription elongation factor SPT5	SUPT5H	Transcription elongation factor SPT5 OS=Homo sapiens GN=SUPT5H PE=1 SV=1	1	10	10	10	3	6	5	4	1	2	3	2	3	6	5	4	1	2	3	2	3	6	5	4	1	2	3	2	11.3	11.3	11.3	121	1087	1087	0	35.009	4	6.6	5.9	4.4	0.9	2.4
O00273	O00273	1	1	1	DNA fragmentation factor subunit alpha	DFFA	DNA fragmentation factor subunit alpha OS=Homo sapiens GN=DFFA PE=1 SV=1	1	1	1	1	0	0	1	0	0	0	0	1	0	0	1	0	0	0	0	1	0	0	1	0	0	0	0	1	2.7	2.7	2.7	36.521	331	331	0.0047945	2.315	0	0	2.7	0	0	0
O00291	O00291	2	2	2	Huntingtin-interacting protein 1	HIP1	Huntingtin-interacting protein 1 OS=Homo sapiens GN=HIP1 PE=1 SV=5	1	2	2	2	1	1	0	0	0	0	0	0	1	1	0	0	0	0	0	0	1	1	0	0	0	0	0	0	2.5	2.5	2.5	116.22	1037	1037	0.0031712	2.6171	1.2	1.4	0	0	0	0
O00299	O00299	12	12	12	Chloride intracellular channel protein 1	CLIC1	Chloride intracellular channel protein 1 OS=Homo sapiens GN=CLIC1 PE=1 SV=4	1	12	12	12	9	9	6	7	8	6	7	8	9	9	6	7	8	6	7	8	9	9	6	7	8	6	7	8	56.8	56.8	56.8	26.922	241	241	0	74.229	49.4	45.6	32.4	27.8	42.3	28.6
O00303	O00303	14	14	14	Eukaryotic translation initiation factor 3 subunit F	EIF3F	Eukaryotic translation initiation factor 3 subunit F OS=Homo sapiens GN=EIF3F PE=1 SV=1	1	14	14	14	10	7	9	10	10	12	11	11	10	7	9	10	10	12	11	11	10	7	9	10	10	12	11	11	44.8	44.8	44.8	37.563	357	357	0	85.217	39.5	23.2	28.6	35.6	31.7	42.6
O00308;Q9H0M0	O00308	19;3	17;1	17;1	NEDD4-like E3 ubiquitin-protein ligase WWP2	WWP2	NEDD4-like E3 ubiquitin-protein ligase WWP2 OS=Homo sapiens GN=WWP2 PE=1 SV=2	2	19	17	17	10	8	9	8	10	11	10	13	10	8	8	8	8	10	9	12	10	8	8	8	8	10	9	12	28.6	25.9	25.9	98.911	870	870;922	0	98.998	13.7	11.5	11.3	11.4	15.4	17.8
O00311	O00311	11	11	11	Cell division cycle 7-related protein kinase	CDC7	Cell division cycle 7-related protein kinase OS=Homo sapiens GN=CDC7 PE=1 SV=1	1	11	11	11	3	1	1	0	5	4	4	2	3	1	1	0	5	4	4	2	3	1	1	0	5	4	4	2	24.4	24.4	24.4	63.887	574	574	0	42.342	7.1	2.3	2.8	0	10.6	10.1
O00330	O00330	3	3	3	Pyruvate dehydrogenase protein X component, mitochondrial	PDHX	Pyruvate dehydrogenase protein X component, mitochondrial OS=Homo sapiens GN=PDHX PE=1 SV=3	1	3	3	3	0	0	0	1	0	2	1	1	0	0	0	1	0	2	1	1	0	0	0	1	0	2	1	1	5.2	5.2	5.2	54.122	501	501	0	3.475	0	0	0	1.8	0	3.6
O00399	O00399	1	1	1	Dynactin subunit 6	DCTN6	Dynactin subunit 6 OS=Homo sapiens GN=DCTN6 PE=1 SV=1	1	1	1	1	0	0	0	0	0	0	0	1	0	0	0	0	0	0	0	1	0	0	0	0	0	0	0	1	5.3	5.3	5.3	20.747	190	190	0.01	1.7921	0	0	0	0	0	0
O00410	O00410	6	6	5	Importin-5	IPO5	Importin-5 OS=Homo sapiens GN=IPO5 PE=1 SV=4	1	6	6	5	1	3	0	3	0	1	2	0	1	3	0	3	0	1	2	0	1	2	0	3	0	0	1	0	7.7	7.7	7	123.63	1097	1097	0	13.232	0.8	4	0	3.6	0	0.6
O00422	O00422	9	9	9	Histone deacetylase complex subunit SAP18	SAP18	Histone deacetylase complex subunit SAP18 OS=Homo sapiens GN=SAP18 PE=1 SV=1	1	9	9	9	5	3	3	4	3	5	3	4	5	3	3	4	3	5	3	4	5	3	3	4	3	5	3	4	48.4	48.4	48.4	17.561	153	153	0	29.497	22.2	19	19	17.6	17.6	32
O00425	O00425	22	20	20	Insulin-like growth factor 2 mRNA-binding protein 3	IGF2BP3	Insulin-like growth factor 2 mRNA-binding protein 3 OS=Homo sapiens GN=IGF2BP3 PE=1 SV=2	1	22	20	20	12	13	12	14	8	14	16	14	11	12	10	12	7	12	14	12	11	12	10	12	7	12	14	12	46.3	42.3	42.3	63.704	579	579	0	194.61	25.9	30.7	23.7	30.6	17.8	30.4
O00429	O00429	4	4	4	Dynamin-1-like protein	DNM1L	Dynamin-1-like protein OS=Homo sapiens GN=DNM1L PE=1 SV=2	1	4	4	4	1	2	1	2	3	2	0	2	1	2	1	2	3	2	0	2	1	2	1	2	3	2	0	2	9.2	9.2	9.2	81.876	736	736	0	11.99	3.8	5	3.8	5	7.9	5.2
O00443	O00443	28	28	28	Phosphatidylinositol 4-phosphate 3-kinase C2 domain-containing subunit alpha	PIK3C2A	Phosphatidylinositol 4-phosphate 3-kinase C2 domain-containing subunit alpha OS=Homo sapiens GN=PIK3C2A PE=1 SV=2	1	28	28	28	10	5	6	4	14	22	12	14	10	5	6	4	14	22	12	14	10	5	6	4	14	22	12	14	19.5	19.5	19.5	190.68	1686	1686	0	185.28	7.4	3.8	4	2.6	10	15.9
O00469	O00469	1	1	1	Procollagen-lysine,2-oxoglutarate 5-dioxygenase 2	PLOD2	Procollagen-lysine,2-oxoglutarate 5-dioxygenase 2 OS=Homo sapiens GN=PLOD2 PE=1 SV=2	1	1	1	1	0	1	0	0	1	0	0	1	0	1	0	0	1	0	0	1	0	1	0	0	1	0	0	1	1.9	1.9	1.9	84.685	737	737	0	6.7371	0	1.9	0	0	1.9	0
O00471	O00471	1	1	1	Exocyst complex component 5	EXOC5	Exocyst complex component 5 OS=Homo sapiens GN=EXOC5 PE=1 SV=1	1	1	1	1	0	0	0	1	0	0	0	0	0	0	0	1	0	0	0	0	0	0	0	1	0	0	0	0	1.1	1.1	1.1	81.852	708	708	1	-2	0	0	0	1.1	0	0
O00483	O00483	3	3	3	Cytochrome c oxidase subunit NDUFA4	NDUFA4	Cytochrome c oxidase subunit NDUFA4 OS=Homo sapiens GN=NDUFA4 PE=1 SV=1	1	3	3	3	0	1	0	2	1	1	1	0	0	1	0	2	1	1	1	0	0	1	0	2	1	1	1	0	30.9	30.9	30.9	9.3697	81	81	0	4.3863	0	8.6	0	22.2	12.3	12.3
O00487	O00487	12	12	12	26S proteasome non-ATPase regulatory subunit 14	PSMD14	26S proteasome non-ATPase regulatory subunit 14 OS=Homo sapiens GN=PSMD14 PE=1 SV=1	1	12	12	12	8	7	7	8	8	9	7	9	8	7	7	8	8	9	7	9	8	7	7	8	8	9	7	9	66.5	66.5	66.5	34.577	310	310	0	52.782	45.2	36.1	37.7	42.9	42.9	42.9
O00505	O00505	9	9	6	Importin subunit alpha-4	KPNA3	Importin subunit alpha-4 OS=Homo sapiens GN=KPNA3 PE=1 SV=2	1	9	9	6	6	5	3	4	1	1	2	2	6	5	3	4	1	1	2	2	4	5	2	4	0	0	1	1	29.4	29.4	22.5	57.81	521	521	0	50.303	18.4	16.1	7.3	17.9	2.9	1.3
O00541	O00541	11	11	11	Pescadillo homolog	PES1	Pescadillo homolog OS=Homo sapiens GN=PES1 PE=1 SV=1	1	11	11	11	6	4	4	3	4	4	2	7	6	4	4	3	4	4	2	7	6	4	4	3	4	4	2	7	19.7	19.7	19.7	68.002	588	588	0	26.053	10.4	8.7	7.3	5.8	6.8	7.1
O00560	O00560	5	5	5	Syntenin-1	SDCBP	Syntenin-1 OS=Homo sapiens GN=SDCBP PE=1 SV=1	1	5	5	5	3	2	3	2	3	2	3	3	3	2	3	2	3	2	3	3	3	2	3	2	3	2	3	3	30.5	30.5	30.5	32.444	298	298	0	94.521	14.8	11.4	15.8	11.4	22.8	19.1
O00567	O00567	20	20	20	Nucleolar protein 56	NOP56	Nucleolar protein 56 OS=Homo sapiens GN=NOP56 PE=1 SV=4	1	20	20	20	15	14	11	9	9	9	9	9	15	14	11	9	9	9	9	9	15	14	11	9	9	9	9	9	38.6	38.6	38.6	66.049	594	594	0	74.611	27.6	28.6	20.9	16.8	17.7	16.8
O00571;O15523;Q9NQI0	O00571;O15523	47;30;2	46;29;2	46;29;2	ATP-dependent RNA helicase DDX3X;ATP-dependent RNA helicase DDX3Y	DDX3X;DDX3Y	ATP-dependent RNA helicase DDX3X OS=Homo sapiens GN=DDX3X PE=1 SV=3;ATP-dependent RNA helicase DDX3Y OS=Homo sapiens GN=DDX3Y PE=1 SV=2	3	47	46	46	36	30	33	34	35	35	37	32	35	29	32	33	34	34	36	31	35	29	32	33	34	34	36	31	69	69	69	73.243	662	662;660;724	0	323.31	60.1	48.8	53	58.8	61.8	61.3
O00625	O00625	2	2	2	Pirin	PIR	Pirin OS=Homo sapiens GN=PIR PE=1 SV=1	1	2	2	2	0	2	0	1	0	1	1	2	0	2	0	1	0	1	1	2	0	2	0	1	0	1	1	2	6.9	6.9	6.9	32.113	290	290	0	3.9253	0	6.9	0	4.1	0	4.1
O00629	O00629	4	1	1	Importin subunit alpha-3	KPNA4	Importin subunit alpha-3 OS=Homo sapiens GN=KPNA4 PE=1 SV=1	1	4	1	1	3	1	2	1	2	2	2	1	1	1	1	1	1	1	1	0	1	1	1	1	1	1	1	0	11.1	4.2	4.2	57.886	521	521	0.0044859	2.3884	8.4	4.2	5.6	4.2	7.1	5.6
O00743	O00743	8	8	8	Serine/threonine-protein phosphatase 6 catalytic subunit;Serine/threonine-protein phosphatase 6 catalytic subunit, N-terminally processed	PPP6C	Serine/threonine-protein phosphatase 6 catalytic subunit OS=Homo sapiens GN=PPP6C PE=1 SV=1	1	8	8	8	4	3	5	3	5	6	7	5	4	3	5	3	5	6	7	5	4	3	5	3	5	6	7	5	30.8	30.8	30.8	35.144	305	305	0	71.11	13.8	9.8	18.7	9.8	16.7	23
O00746	O00746	3	3	3	Nucleoside diphosphate kinase, mitochondrial	NME4	Nucleoside diphosphate kinase, mitochondrial OS=Homo sapiens GN=NME4 PE=1 SV=1	1	3	3	3	1	1	0	0	0	2	2	1	1	1	0	0	0	2	2	1	1	1	0	0	0	2	2	1	20.9	20.9	20.9	20.658	187	187	0	11.703	9.1	9.1	0	0	0	15.5
O00750	O00750	4	4	4	Phosphatidylinositol 4-phosphate 3-kinase C2 domain-containing subunit beta	PIK3C2B	Phosphatidylinositol 4-phosphate 3-kinase C2 domain-containing subunit beta OS=Homo sapiens GN=PIK3C2B PE=1 SV=2	1	4	4	4	0	1	1	1	1	2	1	2	0	1	1	1	1	2	1	2	0	1	1	1	1	2	1	2	3	3	3	184.77	1634	1634	0	9.1031	0	0.9	0.5	0.5	0.5	1.1
O00762	O00762	7	7	7	Ubiquitin-conjugating enzyme E2 C	UBE2C	Ubiquitin-conjugating enzyme E2 C OS=Homo sapiens GN=UBE2C PE=1 SV=1	1	7	7	7	3	4	3	4	2	1	2	1	3	4	3	4	2	1	2	1	3	4	3	4	2	1	2	1	44.7	44.7	44.7	19.652	179	179	0	69.568	23.5	30.2	22.9	30.2	14.5	8.9
O00767	O00767	2	2	2	Acyl-CoA desaturase	SCD	Acyl-CoA desaturase OS=Homo sapiens GN=SCD PE=1 SV=2	1	2	2	2	0	1	2	1	1	2	1	1	0	1	2	1	1	2	1	1	0	1	2	1	1	2	1	1	10.6	10.6	10.6	41.522	359	359	0	82.284	0	7	10.6	7	7	10.6
O14524	O14524	3	3	3	Transmembrane protein 194A	TMEM194A	Nuclear envelope integral membrane protein 1 OS=Homo sapiens GN=NEMP1 PE=1 SV=2	1	3	3	3	1	1	1	3	1	0	1	1	1	1	1	3	1	0	1	1	1	1	1	3	1	0	1	1	6.3	6.3	6.3	50.639	444	444	0	4.5454	1.8	1.8	1.8	6.3	1.8	0
O14530	O14530	1	1	1	Thioredoxin domain-containing protein 9	TXNDC9	Thioredoxin domain-containing protein 9 OS=Homo sapiens GN=TXNDC9 PE=1 SV=2	1	1	1	1	0	0	0	1	0	0	0	1	0	0	0	1	0	0	0	1	0	0	0	1	0	0	0	1	4.9	4.9	4.9	26.534	226	226	0.00037383	3.2797	0	0	0	4.9	0	0
O14545	O14545	11	11	11	TRAF-type zinc finger domain-containing protein 1	TRAFD1	TRAF-type zinc finger domain-containing protein 1 OS=Homo sapiens GN=TRAFD1 PE=1 SV=1	1	11	11	11	7	5	4	6	6	6	7	8	7	5	4	6	6	6	7	8	7	5	4	6	6	6	7	8	26.8	26.8	26.8	64.84	582	582	0	87.612	15.3	10.8	8.6	13.7	13.7	14.3
O14579	O14579	7	7	7	Coatomer subunit epsilon	COPE	Coatomer subunit epsilon OS=Homo sapiens GN=COPE PE=1 SV=3	1	7	7	7	5	4	3	3	0	1	1	1	5	4	3	3	0	1	1	1	5	4	3	3	0	1	1	1	29.9	29.9	29.9	34.482	308	308	0	33.72	24	21.4	18.8	16.6	0	6.5
O14617	O14617	13	13	13	AP-3 complex subunit delta-1	AP3D1	AP-3 complex subunit delta-1 OS=Homo sapiens GN=AP3D1 PE=1 SV=1	1	13	13	13	7	3	4	5	4	4	2	2	7	3	4	5	4	4	2	2	7	3	4	5	4	4	2	2	16.1	16.1	16.1	130.16	1153	1153	0	41.465	10.2	3.8	6	7.1	7.1	7.1
O14628	O14628	6	6	5	Zinc finger protein 195	ZNF195	Zinc finger protein 195 OS=Homo sapiens GN=ZNF195 PE=1 SV=2	1	6	6	5	0	1	2	2	1	3	3	3	0	1	2	2	1	3	3	3	0	1	1	1	0	2	3	2	14.6	14.6	13.4	72.331	629	629	0	13.488	0	4.1	2.9	2.9	1.3	4.9
O14641	O14641	4	4	4	Segment polarity protein dishevelled homolog DVL-2	DVL2	Segment polarity protein dishevelled homolog DVL-2 OS=Homo sapiens GN=DVL2 PE=1 SV=1	1	4	4	4	0	1	0	1	0	2	0	2	0	1	0	1	0	2	0	2	0	1	0	1	0	2	0	2	11.8	11.8	11.8	78.947	736	736	0	8.1755	0	5	0	5	0	5
O14646;O14647	O14646	5;1	5;1	5;1	Chromodomain-helicase-DNA-binding protein 1	CHD1	Chromodomain-helicase-DNA-binding protein 1 OS=Homo sapiens GN=CHD1 PE=1 SV=2	2	5	5	5	4	1	0	3	2	0	0	0	4	1	0	3	2	0	0	0	4	1	0	3	2	0	0	0	4	4	4	196.69	1710	1710;1828	0	11.442	2.5	0.6	0	2.9	1.3	0
O14654	O14654	50	50	50	Insulin receptor substrate 4	IRS4	Insulin receptor substrate 4 OS=Homo sapiens GN=IRS4 PE=1 SV=1	1	50	50	50	36	30	30	30	38	38	40	36	36	30	30	30	38	38	40	36	36	30	30	30	38	38	40	36	42.7	42.7	42.7	133.77	1257	1257	0	323.31	31.7	28.7	28.5	26.8	37.5	31.8
O14656	O14656	1	1	1	Torsin-1A	TOR1A	Torsin-1A OS=Homo sapiens GN=TOR1A PE=1 SV=1	1	1	1	1	0	0	0	0	1	0	0	0	0	0	0	0	1	0	0	0	0	0	0	0	1	0	0	0	5.1	5.1	5.1	37.808	332	332	0.0085023	1.9181	0	0	0	0	5.1	0
O14662	O14662	1	1	1	Syntaxin-16	STX16	Syntaxin-16 OS=Homo sapiens GN=STX16 PE=1 SV=3	1	1	1	1	0	0	0	0	0	0	1	0	0	0	0	0	0	0	1	0	0	0	0	0	0	0	1	0	2.8	2.8	2.8	37.031	325	325	1	-2	0	0	0	0	0	0
Q99666;O14715	Q99666;O14715	21;21	1;1	1;1	RANBP2-like and GRIP domain-containing protein 5/6;RANBP2-like and GRIP domain-containing protein 8	RGPD5;RGPD8	RANBP2-like and GRIP domain-containing protein 5/6 OS=Homo sapiens GN=RGPD5 PE=1 SV=3;RANBP2-like and GRIP domain-containing protein 8 OS=Homo sapiens GN=RGPD8 PE=1 SV=2	2	21	1	1	11	10	9	8	9	10	11	7	1	0	0	0	0	0	1	0	1	0	0	0	0	0	1	0	12.2	0.7	0.7	198.92	1765	1765;1765	0.0014322	2.7604	7	6.7	5.5	5.4	5.3	5.4
O14730	O14730	3	3	3	Serine/threonine-protein kinase RIO3	RIOK3	Serine/threonine-protein kinase RIO3 OS=Homo sapiens GN=RIOK3 PE=1 SV=2	1	3	3	3	1	1	1	2	0	0	1	0	1	1	1	2	0	0	1	0	1	1	1	2	0	0	1	0	5	5	5	59.092	519	519	0.0031513	2.5588	1.3	1.3	1.9	3.7	0	0
O14733	O14733	1	1	1	Dual specificity mitogen-activated protein kinase kinase 7	MAP2K7	Dual specificity mitogen-activated protein kinase kinase 7 OS=Homo sapiens GN=MAP2K7 PE=1 SV=2	1	1	1	1	0	1	0	1	0	0	0	0	0	1	0	1	0	0	0	0	0	1	0	1	0	0	0	0	2.1	2.1	2.1	47.484	419	419	0.0087748	1.8692	0	2.1	0	2.1	0	0
O14735	O14735	2	2	2	CDP-diacylglycerol--inositol 3-phosphatidyltransferase	CDIPT	CDP-diacylglycerol--inositol 3-phosphatidyltransferase OS=Homo sapiens GN=CDIPT PE=1 SV=1	1	2	2	2	1	1	0	1	0	1	2	0	1	1	0	1	0	1	2	0	1	1	0	1	0	1	2	0	9.9	9.9	9.9	23.539	213	213	0	5.1802	5.2	5.2	0	4.7	0	4.7
O14737	O14737	1	1	1	Programmed cell death protein 5	PDCD5	Programmed cell death protein 5 OS=Homo sapiens GN=PDCD5 PE=1 SV=3	1	1	1	1	0	1	0	0	0	0	0	0	0	1	0	0	0	0	0	0	0	1	0	0	0	0	0	0	8	8	8	14.285	125	125	0.010006	1.7987	0	8	0	0	0	0
O14744	O14744	21	21	21	Protein arginine N-methyltransferase 5;Protein arginine N-methyltransferase 5, N-terminally processed	PRMT5	Protein arginine N-methyltransferase 5 OS=Homo sapiens GN=PRMT5 PE=1 SV=4	1	21	21	21	11	14	12	11	14	14	17	16	11	14	12	11	14	14	17	16	11	14	12	11	14	14	17	16	34.7	34.7	34.7	72.683	637	637	0	85.621	20.3	24.3	20.3	20.6	27.8	22.4
O14757	O14757	8	8	8	Serine/threonine-protein kinase Chk1	CHEK1	Serine/threonine-protein kinase Chk1 OS=Homo sapiens GN=CHEK1 PE=1 SV=2	1	8	8	8	6	2	4	1	3	4	5	4	6	2	4	1	3	4	5	4	6	2	4	1	3	4	5	4	19.3	19.3	19.3	54.433	476	476	0	40.168	15.5	7.6	9.2	2.3	6.5	8.4
O14763	O14763	2	2	2	Tumor necrosis factor receptor superfamily member 10B	TNFRSF10B	Tumor necrosis factor receptor superfamily member 10B OS=Homo sapiens GN=TNFRSF10B PE=1 SV=2	1	2	2	2	0	1	0	0	0	2	0	0	0	1	0	0	0	2	0	0	0	1	0	0	0	2	0	0	7.3	7.3	7.3	47.878	440	440	0	8.2277	0	3.9	0	0	0	7.3
O14777	O14777	2	2	2	Kinetochore protein NDC80 homolog	NDC80	Kinetochore protein NDC80 homolog OS=Homo sapiens GN=NDC80 PE=1 SV=1	1	2	2	2	0	0	0	0	0	1	2	0	0	0	0	0	0	1	2	0	0	0	0	0	0	1	2	0	3	3	3	73.912	642	642	0.00038008	3.4559	0	0	0	0	0	1.2
O14802	O14802	20	19	19	DNA-directed RNA polymerase III subunit RPC1	POLR3A	DNA-directed RNA polymerase III subunit RPC1 OS=Homo sapiens GN=POLR3A PE=1 SV=2	1	20	19	19	5	5	3	3	6	11	7	10	5	4	2	3	5	10	6	9	5	4	2	3	5	10	6	9	18	17.3	17.3	155.64	1390	1390	0	48.914	5.2	5.2	2.9	3.3	6.3	10.4
O14818;Q8TAA3	O14818;Q8TAA3	10;5	10;5	10;5	Proteasome subunit alpha type-7;Proteasome subunit alpha type-7-like	PSMA7;PSMA8	Proteasome subunit alpha type-7 OS=Homo sapiens GN=PSMA7 PE=1 SV=1;Proteasome subunit alpha type-7-like OS=Homo sapiens GN=PSMA8 PE=2 SV=3	2	10	10	10	7	6	5	6	5	7	6	7	7	6	5	6	5	7	6	7	7	6	5	6	5	7	6	7	48	48	48	27.887	248	248;256	0	46.015	34.7	31.9	28.6	29.4	28.2	34.3
O14828	O14828	12	12	12	Secretory carrier-associated membrane protein 3	SCAMP3	Secretory carrier-associated membrane protein 3 OS=Homo sapiens GN=SCAMP3 PE=1 SV=3	1	12	12	12	7	7	8	9	8	8	8	9	7	7	8	9	8	8	8	9	7	7	8	9	8	8	8	9	44.1	44.1	44.1	38.287	347	347	0	192	30.3	31.7	41.5	40.1	35.4	39.5
O14874	O14874	2	2	2	[3-methyl-2-oxobutanoate dehydrogenase [lipoamide]] kinase, mitochondrial	BCKDK	[3-methyl-2-oxobutanoate dehydrogenase [lipoamide]] kinase, mitochondrial OS=Homo sapiens GN=BCKDK PE=1 SV=2	1	2	2	2	1	1	0	2	0	0	1	0	1	1	0	2	0	0	1	0	1	1	0	2	0	0	1	0	7.8	7.8	7.8	46.36	412	412	0	11.882	5.1	5.1	0	7.8	0	0
O14880	O14880	4	4	4	Microsomal glutathione S-transferase 3	MGST3	Microsomal glutathione S-transferase 3 OS=Homo sapiens GN=MGST3 PE=1 SV=1	1	4	4	4	2	2	2	2	2	2	3	2	2	2	2	2	2	2	3	2	2	2	2	2	2	2	3	2	49.3	49.3	49.3	16.516	152	152	0	35.584	24.3	24.3	24.3	23	24.3	24.3
O14908	O14908	4	4	4	PDZ domain-containing protein GIPC1	GIPC1	PDZ domain-containing protein GIPC1 OS=Homo sapiens GN=GIPC1 PE=1 SV=2	1	4	4	4	1	1	2	2	0	1	1	2	1	1	2	2	0	1	1	2	1	1	2	2	0	1	1	2	13.5	13.5	13.5	36.049	333	333	0	11.238	4.8	5.1	5.1	9.9	0	5.1
O14925;Q5SRD1	O14925;Q5SRD1	1;1	1;1	1;1	Mitochondrial import inner membrane translocase subunit Tim23;Putative mitochondrial import inner membrane translocase subunit Tim23B	TIMM23;TIMM23B	Mitochondrial import inner membrane translocase subunit Tim23 OS=Homo sapiens GN=TIMM23 PE=1 SV=1;Putative mitochondrial import inner membrane translocase subunit Tim23B OS=Homo sapiens GN=TIMM23B PE=5 SV=2	2	1	1	1	1	0	0	1	1	0	0	0	1	0	0	1	1	0	0	0	1	0	0	1	1	0	0	0	8.1	8.1	8.1	21.943	209	209;257	0	8.0563	8.1	0	0	8.1	8.1	0
O14929	O14929	8	8	8	Histone acetyltransferase type B catalytic subunit	HAT1	Histone acetyltransferase type B catalytic subunit OS=Homo sapiens GN=HAT1 PE=1 SV=1	1	8	8	8	5	5	6	5	5	6	6	6	5	5	6	5	5	6	6	6	5	5	6	5	5	6	6	6	27.9	27.9	27.9	49.512	419	419	0	54.159	15.5	17.4	22.4	18.9	19.3	17.7
P19105;O14950;P24844	P19105;O14950;P24844	2;2;1	2;2;1	2;2;1	Myosin regulatory light chain 12A;Myosin regulatory light chain 12B;Myosin regulatory light polypeptide 9	MYL12A;MYL12B;MYL9	Myosin regulatory light chain 12A OS=Homo sapiens GN=MYL12A PE=1 SV=2;Myosin regulatory light chain 12B OS=Homo sapiens GN=MYL12B PE=1 SV=2;Myosin regulatory light polypeptide 9 OS=Homo sapiens GN=MYL9 PE=1 SV=4	3	2	2	2	1	0	1	0	0	0	0	0	1	0	1	0	0	0	0	0	1	0	1	0	0	0	0	0	12.3	12.3	12.3	19.794	171	171;172;172	0.0021246	2.6606	5.8	0	6.4	0	0	0
O14964	O14964	2	2	2	Hepatocyte growth factor-regulated tyrosine kinase substrate	HGS	Hepatocyte growth factor-regulated tyrosine kinase substrate OS=Homo sapiens GN=HGS PE=1 SV=1	1	2	2	2	0	0	2	0	0	0	0	0	0	0	2	0	0	0	0	0	0	0	2	0	0	0	0	0	2.6	2.6	2.6	86.191	777	777	0.0014467	2.8549	0	0	2.6	0	0	0
O14965	O14965	5	4	4	Aurora kinase A	AURKA	Aurora kinase A OS=Homo sapiens GN=AURKA PE=1 SV=2	1	5	4	4	1	0	1	0	3	2	3	2	1	0	1	0	2	1	2	1	1	0	1	0	2	1	2	1	21.3	19.4	19.4	45.809	403	403	0	9.5345	5	0	5	0	11.2	6.9
O14966	O14966	2	2	2	Ras-related protein Rab-7L1	RAB29	Ras-related protein Rab-7L1 OS=Homo sapiens GN=RAB29 PE=1 SV=1	1	2	2	2	0	0	0	1	0	0	2	0	0	0	0	1	0	0	2	0	0	0	0	1	0	0	2	0	9.4	9.4	9.4	23.155	203	203	0.0014388	2.7991	0	0	0	5.4	0	0
O14972	O14972	2	2	2	Down syndrome critical region protein 3	DSCR3	Down syndrome critical region protein 3 OS=Homo sapiens GN=DSCR3 PE=2 SV=1	1	2	2	2	0	0	0	0	1	0	0	1	0	0	0	0	1	0	0	1	0	0	0	0	1	0	0	1	6.7	6.7	6.7	33.01	297	297	0.0057124	2.1462	0	0	0	0	4	0
O14974	O14974	2	2	2	Protein phosphatase 1 regulatory subunit 12A	PPP1R12A	Protein phosphatase 1 regulatory subunit 12A OS=Homo sapiens GN=PPP1R12A PE=1 SV=1	1	2	2	2	1	0	0	1	0	1	1	1	1	0	0	1	0	1	1	1	1	0	0	1	0	1	1	1	2	2	2	115.28	1030	1030	0.00037078	3.2078	1.2	0	0	0.9	0	1.2
O14976	O14976	3	3	3	Cyclin-G-associated kinase	GAK	Cyclin-G-associated kinase OS=Homo sapiens GN=GAK PE=1 SV=2	1	3	3	3	0	0	0	0	0	2	1	1	0	0	0	0	0	2	1	1	0	0	0	0	0	2	1	1	4.4	4.4	4.4	143.19	1311	1311	0	6.5288	0	0	0	0	0	3.4
O14979	O14979	11	9	9	Heterogeneous nuclear ribonucleoprotein D-like	HNRNPDL	Heterogeneous nuclear ribonucleoprotein D-like OS=Homo sapiens GN=HNRNPDL PE=1 SV=3	1	11	9	9	8	7	8	9	9	8	10	7	6	5	6	7	7	6	8	6	6	5	6	7	7	6	8	6	24.5	22.1	22.1	46.437	420	420	0	52.126	14	11.2	13.1	14	14	11.2
O14980	O14980	9	9	9	Exportin-1	XPO1	Exportin-1 OS=Homo sapiens GN=XPO1 PE=1 SV=1	1	9	9	9	4	6	3	4	1	1	4	3	4	6	3	4	1	1	4	3	4	6	3	4	1	1	4	3	11.1	11.1	11.1	123.38	1071	1071	0	65.567	4.7	8.1	2.8	5.5	0.7	0.7
O15020	O15020	2	2	2	Spectrin beta chain, non-erythrocytic 2	SPTBN2	Spectrin beta chain, non-erythrocytic 2 OS=Homo sapiens GN=SPTBN2 PE=1 SV=3	1	2	2	2	1	1	2	1	0	1	1	1	1	1	2	1	0	1	1	1	1	1	2	1	0	1	1	1	0.6	0.6	0.6	271.32	2390	2390	0.0069261	1.9921	0.3	0.3	0.6	0.3	0	0.3
O15027	O15027	10	10	10	Protein transport protein Sec16A	SEC16A	Protein transport protein Sec16A OS=Homo sapiens GN=SEC16A PE=1 SV=3	1	10	10	10	1	3	2	4	3	4	1	4	1	3	2	4	3	4	1	4	1	3	2	4	3	4	1	4	8.2	8.2	8.2	233.51	2179	2179	0	30.203	1	2.6	1.2	2.7	2.8	2.5
O15037	O15037	2	2	2	Protein KHNYN	KHNYN	Protein KHNYN OS=Homo sapiens GN=KHNYN PE=1 SV=3	1	2	2	2	2	0	1	1	2	0	2	1	2	0	1	1	2	0	2	1	2	0	1	1	2	0	2	1	2.5	2.5	2.5	74.533	678	678	0	4.4818	2.5	0	1	1	2.5	0
O15042	O15042	18	18	18	U2 snRNP-associated SURP motif-containing protein	U2SURP	U2 snRNP-associated SURP motif-containing protein OS=Homo sapiens GN=U2SURP PE=1 SV=2	1	18	18	18	8	4	6	10	2	8	8	5	8	4	6	10	2	8	8	5	8	4	6	10	2	8	8	5	21.5	21.5	21.5	118.29	1029	1029	0	49.198	9.8	5.2	6.6	11.3	3.8	10.3
O15067	O15067	45	45	45	Phosphoribosylformylglycinamidine synthase	PFAS	Phosphoribosylformylglycinamidine synthase OS=Homo sapiens GN=PFAS PE=1 SV=4	1	45	45	45	23	27	23	23	29	31	31	34	23	27	23	23	29	31	31	34	23	27	23	23	29	31	31	34	46.1	46.1	46.1	144.73	1338	1338	0	323.31	28	25.7	25.4	23.8	33.2	31
O15078	O15078	2	2	2	Centrosomal protein of 290 kDa	CEP290	Centrosomal protein of 290 kDa OS=Homo sapiens GN=CEP290 PE=1 SV=2	1	2	2	2	2	0	0	0	0	0	0	0	2	0	0	0	0	0	0	0	2	0	0	0	0	0	0	0	1.2	1.2	1.2	290.38	2479	2479	0.0057085	2.1391	1.2	0	0	0	0	0
O15111	O15111	11	10	10	Inhibitor of nuclear factor kappa-B kinase subunit alpha	CHUK	Inhibitor of nuclear factor kappa-B kinase subunit alpha OS=Homo sapiens GN=CHUK PE=1 SV=2	1	11	10	10	1	1	1	1	4	3	2	5	0	0	0	0	3	3	2	5	0	0	0	0	3	3	2	5	17.7	16.6	16.6	84.639	745	745	0	18.394	1.1	1.1	1.1	1.1	6.2	4.8
O15121	O15121	1	1	1	Sphingolipid delta(4)-desaturase DES1	DEGS1	Sphingolipid delta(4)-desaturase DES1 OS=Homo sapiens GN=DEGS1 PE=1 SV=1	1	1	1	1	1	1	0	1	1	0	1	1	1	1	0	1	1	0	1	1	1	1	0	1	1	0	1	1	5.6	5.6	5.6	37.866	323	323	0.001442	2.8254	5.6	5.6	0	5.6	5.6	0
O15126	O15126	3	3	3	Secretory carrier-associated membrane protein 1	SCAMP1	Secretory carrier-associated membrane protein 1 OS=Homo sapiens GN=SCAMP1 PE=1 SV=2	1	3	3	3	2	2	0	0	0	0	0	0	2	2	0	0	0	0	0	0	2	2	0	0	0	0	0	0	14.8	14.8	14.8	37.92	338	338	0	7.3349	10.9	7.1	0	0	0	0
O15143	O15143	10	9	9	Actin-related protein 2/3 complex subunit 1B	ARPC1B	Actin-related protein 2/3 complex subunit 1B OS=Homo sapiens GN=ARPC1B PE=1 SV=3	1	10	9	9	3	4	5	4	3	3	2	3	3	4	5	3	3	3	1	2	3	4	5	3	3	3	1	2	39.2	33.1	33.1	40.949	372	372	0	23.086	11.8	15.9	19.4	20.7	9.4	14.5
O15144	O15144	14	14	14	Actin-related protein 2/3 complex subunit 2	ARPC2	Actin-related protein 2/3 complex subunit 2 OS=Homo sapiens GN=ARPC2 PE=1 SV=1	1	14	14	14	9	8	9	9	6	7	5	6	9	8	9	9	6	7	5	6	9	8	9	9	6	7	5	6	51	51	51	34.333	300	300	0	37.512	37.7	34.3	38.7	34	20.7	29.7
O15145	O15145	8	8	8	Actin-related protein 2/3 complex subunit 3	ARPC3	Actin-related protein 2/3 complex subunit 3 OS=Homo sapiens GN=ARPC3 PE=1 SV=3	1	8	8	8	4	4	4	4	2	5	4	3	4	4	4	4	2	5	4	3	4	4	4	4	2	5	4	3	51.7	51.7	51.7	20.546	178	178	0	21.108	30.9	25.3	37.1	30.9	15.2	33.1
O15160	O15160	11	11	11	DNA-directed RNA polymerases I and III subunit RPAC1	POLR1C	DNA-directed RNA polymerases I and III subunit RPAC1 OS=Homo sapiens GN=POLR1C PE=1 SV=1	1	11	11	11	8	8	6	7	6	7	7	7	8	8	6	7	6	7	7	7	8	8	6	7	6	7	7	7	42.5	42.5	42.5	39.249	346	346	0	108.4	31.5	26.9	24.6	28.3	25.4	25.4
O15173	O15173	1	1	1	Membrane-associated progesterone receptor component 2	PGRMC2	Membrane-associated progesterone receptor component 2 OS=Homo sapiens GN=PGRMC2 PE=1 SV=1	1	1	1	1	1	0	1	1	0	0	0	0	1	0	1	1	0	0	0	0	1	0	1	1	0	0	0	0	6.3	6.3	6.3	23.818	223	223	0.00037037	3.192	6.3	0	6.3	6.3	0	0
O15213	O15213	14	14	14	WD repeat-containing protein 46	WDR46	WD repeat-containing protein 46 OS=Homo sapiens GN=WDR46 PE=1 SV=3	1	14	14	14	9	8	6	9	7	10	10	9	9	8	6	9	7	10	10	9	9	8	6	9	7	10	10	9	29.8	29.8	29.8	68.07	610	610	0	58.509	18	18.5	11.1	19.5	15.9	19.5
O15226	O15226	33	33	33	NF-kappa-B-repressing factor	NKRF	NF-kappa-B-repressing factor OS=Homo sapiens GN=NKRF PE=1 SV=2	1	33	33	33	15	9	13	14	17	18	24	17	15	9	13	14	17	18	24	17	15	9	13	14	17	18	24	17	54.8	54.8	54.8	77.672	690	690	0	171.42	24.3	16.7	21.2	30	27.1	30.9
O15235	O15235	3	3	3	28S ribosomal protein S12, mitochondrial	MRPS12	28S ribosomal protein S12, mitochondrial OS=Homo sapiens GN=MRPS12 PE=1 SV=1	1	3	3	3	2	2	2	3	3	3	2	3	2	2	2	3	3	3	2	3	2	2	2	3	3	3	2	3	32.6	32.6	32.6	15.173	138	138	0	26.259	24.6	24.6	24.6	32.6	32.6	32.6
O15258	O15258	2	2	2	Protein RER1	RER1	Protein RER1 OS=Homo sapiens GN=RER1 PE=1 SV=1	1	2	2	2	1	0	0	1	0	0	1	0	1	0	0	1	0	0	1	0	1	0	0	1	0	0	1	0	14.8	14.8	14.8	22.958	196	196	0	8.0479	9.7	0	0	9.7	0	0
O15260	O15260	2	2	2	Surfeit locus protein 4	SURF4	Surfeit locus protein 4 OS=Homo sapiens GN=SURF4 PE=1 SV=3	1	2	2	2	2	2	2	2	0	2	1	2	2	2	2	2	0	2	1	2	2	2	2	2	0	2	1	2	10.4	10.4	10.4	30.394	269	269	0	9.0313	10.4	10.4	10.4	10.4	0	10.4
O15269	O15269	13	13	13	Serine palmitoyltransferase 1	SPTLC1	Serine palmitoyltransferase 1 OS=Homo sapiens GN=SPTLC1 PE=1 SV=1	1	13	13	13	11	9	5	6	7	8	9	8	11	9	5	6	7	8	9	8	11	9	5	6	7	8	9	8	38.9	38.9	38.9	52.743	473	473	0	119.17	34	26.6	15.2	18	20.5	21.4
O15270	O15270	1	1	1	Serine palmitoyltransferase 2	SPTLC2	Serine palmitoyltransferase 2 OS=Homo sapiens GN=SPTLC2 PE=1 SV=1	1	1	1	1	1	0	1	0	0	0	0	0	1	0	1	0	0	0	0	0	1	0	1	0	0	0	0	0	2.3	2.3	2.3	62.924	562	562	0.0053872	2.1705	2.3	0	2.3	0	0	0
O15294	O15294	4	4	4	UDP-N-acetylglucosamine--peptide N-acetylglucosaminyltransferase 110 kDa subunit	OGT	UDP-N-acetylglucosamine--peptide N-acetylglucosaminyltransferase 110 kDa subunit OS=Homo sapiens GN=OGT PE=1 SV=3	1	4	4	4	1	3	3	1	1	0	0	1	1	3	3	1	1	0	0	1	1	3	3	1	1	0	0	1	4.3	4.3	4.3	116.92	1046	1046	0	34.477	1.5	3.4	3.4	1.5	1.5	0
O15305;Q92871	O15305	3;1	3;1	3;1	Phosphomannomutase 2	PMM2	Phosphomannomutase 2 OS=Homo sapiens GN=PMM2 PE=1 SV=1	2	3	3	3	1	1	1	2	1	1	1	1	1	1	1	2	1	1	1	1	1	1	1	2	1	1	1	1	15.9	15.9	15.9	28.082	246	246;262	0	9.1836	8.1	8.1	4.5	11.4	8.1	8.1
O15355	O15355	10	10	10	Protein phosphatase 1G	PPM1G	Protein phosphatase 1G OS=Homo sapiens GN=PPM1G PE=1 SV=1	1	10	10	10	5	5	7	7	6	2	6	4	5	5	7	7	6	2	6	4	5	5	7	7	6	2	6	4	24.5	24.5	24.5	59.271	546	546	0	74.29	14.3	11.7	15.6	18.7	11.2	4.4
O15357	O15357	2	2	2	Phosphatidylinositol 3,4,5-trisphosphate 5-phosphatase 2	INPPL1	Phosphatidylinositol 3,4,5-trisphosphate 5-phosphatase 2 OS=Homo sapiens GN=INPPL1 PE=1 SV=2	1	2	2	2	0	1	0	1	0	0	0	0	0	1	0	1	0	0	0	0	0	1	0	1	0	0	0	0	2.5	2.5	2.5	138.6	1258	1258	0	4.0731	0	1.1	0	1.4	0	0
O15360	O15360	3	3	3	Fanconi anemia group A protein	FANCA	Fanconi anemia group A protein OS=Homo sapiens GN=FANCA PE=1 SV=2	1	3	3	3	0	0	0	0	1	2	2	1	0	0	0	0	1	2	2	1	0	0	0	0	1	2	2	1	4.1	4.1	4.1	162.77	1455	1455	0	5.3228	0	0	0	0	2.1	3.5
O15371	O15371	28	28	28	Eukaryotic translation initiation factor 3 subunit D	EIF3D	Eukaryotic translation initiation factor 3 subunit D OS=Homo sapiens GN=EIF3D PE=1 SV=1	1	28	28	28	22	23	21	21	25	23	25	23	22	23	21	21	25	23	25	23	22	23	21	21	25	23	25	23	58.9	58.9	58.9	63.972	548	548	0	323.31	45.4	44.7	44.3	38.7	50.9	48.9
O15372	O15372	11	11	11	Eukaryotic translation initiation factor 3 subunit H	EIF3H	Eukaryotic translation initiation factor 3 subunit H OS=Homo sapiens GN=EIF3H PE=1 SV=1	1	11	11	11	5	4	6	5	2	6	7	7	5	4	6	5	2	6	7	7	5	4	6	5	2	6	7	7	36.1	36.1	36.1	39.93	352	352	0	29.169	16.8	12.8	20.2	15.3	6.8	19
O15379	O15379	4	3	3	Histone deacetylase 3	HDAC3	Histone deacetylase 3 OS=Homo sapiens GN=HDAC3 PE=1 SV=2	1	4	3	3	0	1	0	1	0	2	1	1	0	1	0	1	0	1	0	0	0	1	0	1	0	1	0	0	13.6	11.7	11.7	48.847	428	428	0	5.9672	0	2.8	0	5.4	0	5.4
O15381	O15381	1	1	1	Nuclear valosin-containing protein-like	NVL	Nuclear valosin-containing protein-like OS=Homo sapiens GN=NVL PE=1 SV=1	1	1	1	1	0	1	0	0	0	0	0	0	0	1	0	0	0	0	0	0	0	1	0	0	0	0	0	0	1.8	1.8	1.8	95.05	856	856	0.00037979	3.4532	0	1.8	0	0	0	0
O15397	O15397	4	4	3	Importin-8	IPO8	Importin-8 OS=Homo sapiens GN=IPO8 PE=1 SV=2	1	4	4	3	3	2	1	3	0	0	0	1	3	2	1	3	0	0	0	1	3	2	1	2	0	0	0	1	5.5	5.5	4.5	119.94	1037	1037	0	16.399	4.5	3.4	1.2	4.3	0	0
O15400	O15400	1	1	1	Syntaxin-7	STX7	Syntaxin-7 OS=Homo sapiens GN=STX7 PE=1 SV=4	1	1	1	1	0	0	0	0	0	0	1	0	0	0	0	0	0	0	1	0	0	0	0	0	0	0	1	0	3.8	3.8	3.8	29.815	261	261	0.006014	2.0999	0	0	0	0	0	0
O15498	O15498	7	7	7	Synaptobrevin homolog YKT6	YKT6	Synaptobrevin homolog YKT6 OS=Homo sapiens GN=YKT6 PE=1 SV=1	1	7	7	7	2	2	2	3	0	2	4	3	2	2	2	3	0	2	4	3	2	2	2	3	0	2	4	3	46	46	46	22.417	198	198	0	20.475	9.1	8.1	7.6	12.1	0	8.6
O15504	O15504	2	2	2	Nucleoporin-like protein 2	NUPL2	Nucleoporin-like protein 2 OS=Homo sapiens GN=NUPL2 PE=1 SV=1	1	2	2	2	1	0	0	1	0	0	0	0	1	0	0	1	0	0	0	0	1	0	0	1	0	0	0	0	5.2	5.2	5.2	44.871	423	423	0	4.6705	2.8	0	0	2.4	0	0
O15511	O15511	1	1	1	Actin-related protein 2/3 complex subunit 5	ARPC5	Actin-related protein 2/3 complex subunit 5 OS=Homo sapiens GN=ARPC5 PE=1 SV=3	1	1	1	1	1	0	0	1	1	1	0	1	1	0	0	1	1	1	0	1	1	0	0	1	1	1	0	1	7.9	7.9	7.9	16.32	151	151	0.003159	2.5793	7.9	0	0	7.9	7.9	7.9
O43143	O43143	36	36	35	Pre-mRNA-splicing factor ATP-dependent RNA helicase DHX15	DHX15	Pre-mRNA-splicing factor ATP-dependent RNA helicase DHX15 OS=Homo sapiens GN=DHX15 PE=1 SV=2	1	36	36	35	25	27	23	24	22	25	24	25	25	27	23	24	22	25	24	25	25	26	23	24	22	25	24	25	48.7	48.7	47.5	90.932	795	795	0	201.83	33.7	34.8	33.8	35.1	33.6	33
O43148	O43148	3	3	3	mRNA cap guanine-N7 methyltransferase	RNMT	mRNA cap guanine-N7 methyltransferase OS=Homo sapiens GN=RNMT PE=1 SV=1	1	3	3	3	2	2	1	1	1	3	1	2	2	2	1	1	1	3	1	2	2	2	1	1	1	3	1	2	6.7	6.7	6.7	54.843	476	476	0	5.4807	3.8	3.8	2.9	2.1	1.7	6.7
O43159	O43159	4	4	4	Ribosomal RNA-processing protein 8	RRP8	Ribosomal RNA-processing protein 8 OS=Homo sapiens GN=RRP8 PE=1 SV=2	1	4	4	4	1	0	0	3	0	0	1	2	1	0	0	3	0	0	1	2	1	0	0	3	0	0	1	2	13.8	13.8	13.8	50.714	456	456	0	21.996	3.1	0	0	10.7	0	0
O43164	O43164	7	7	7	E3 ubiquitin-protein ligase Praja-2	PJA2	E3 ubiquitin-protein ligase Praja-2 OS=Homo sapiens GN=PJA2 PE=1 SV=4	1	7	7	7	3	3	6	4	2	0	3	1	3	3	6	4	2	0	3	1	3	3	6	4	2	0	3	1	15.3	15.3	15.3	78.213	708	708	0	106.82	6.4	6.9	13.1	9	4	0
O43172	O43172	18	18	18	U4/U6 small nuclear ribonucleoprotein Prp4	PRPF4	U4/U6 small nuclear ribonucleoprotein Prp4 OS=Homo sapiens GN=PRPF4 PE=1 SV=2	1	18	18	18	12	14	11	12	12	15	12	10	12	14	11	12	12	15	12	10	12	14	11	12	12	15	12	10	44.8	44.8	44.8	58.449	522	522	0	81.481	31.4	34.7	31.8	29.1	31.2	41.8
O43175	O43175	29	29	29	D-3-phosphoglycerate dehydrogenase	PHGDH	D-3-phosphoglycerate dehydrogenase OS=Homo sapiens GN=PHGDH PE=1 SV=4	1	29	29	29	25	22	21	21	18	20	20	20	25	22	21	21	18	20	20	20	25	22	21	21	18	20	20	20	59.8	59.8	59.8	56.65	533	533	0	323.31	55.2	51.8	44.7	47.8	44.3	43.9
O43242	O43242	26	26	26	26S proteasome non-ATPase regulatory subunit 3	PSMD3	26S proteasome non-ATPase regulatory subunit 3 OS=Homo sapiens GN=PSMD3 PE=1 SV=2	1	26	26	26	14	16	12	13	14	13	15	16	14	16	12	13	14	13	15	16	14	16	12	13	14	13	15	16	54.5	54.5	54.5	60.977	534	534	0	169.07	36.7	40.1	35.6	31.5	31.5	33.5
O43252	O43252	7	7	7	Bifunctional 3-phosphoadenosine 5-phosphosulfate synthase 1;Sulfate adenylyltransferase;Adenylyl-sulfate kinase	PAPSS1	Bifunctional 3-phosphoadenosine 5-phosphosulfate synthase 1 OS=Homo sapiens GN=PAPSS1 PE=1 SV=2	1	7	7	7	1	2	2	2	1	2	1	2	1	2	2	2	1	2	1	2	1	2	2	2	1	2	1	2	13.1	13.1	13.1	70.832	624	624	0	13.606	1.8	3.4	3.7	3.4	1.8	4.3
O43264	O43264	2	2	2	Centromere/kinetochore protein zw10 homolog	ZW10	Centromere/kinetochore protein zw10 homolog OS=Homo sapiens GN=ZW10 PE=1 SV=3	1	2	2	2	1	0	0	0	0	1	0	0	1	0	0	0	0	1	0	0	1	0	0	0	0	1	0	0	4.2	4.2	4.2	88.828	779	779	0	3.5887	1.7	0	0	0	0	2.6
O43283	O43283	1	1	1	Mitogen-activated protein kinase kinase kinase 13	MAP3K13	Mitogen-activated protein kinase kinase kinase 13 OS=Homo sapiens GN=MAP3K13 PE=1 SV=1	1	1	1	1	0	1	0	0	0	0	0	0	0	1	0	0	0	0	0	0	0	1	0	0	0	0	0	0	1.2	1.2	1.2	108.29	966	966	1	-2	0	1.2	0	0	0	0
O43290	O43290	3	3	3	U4/U6.U5 tri-snRNP-associated protein 1	SART1	U4/U6.U5 tri-snRNP-associated protein 1 OS=Homo sapiens GN=SART1 PE=1 SV=1	1	3	3	3	2	0	1	0	0	0	0	0	2	0	1	0	0	0	0	0	2	0	1	0	0	0	0	0	5.2	5.2	5.2	90.254	800	800	0	5.6708	3	0	2.2	0	0	0
O43318	O43318	5	5	5	Mitogen-activated protein kinase kinase kinase 7	MAP3K7	Mitogen-activated protein kinase kinase kinase 7 OS=Homo sapiens GN=MAP3K7 PE=1 SV=1	1	5	5	5	0	1	1	1	0	1	2	2	0	1	1	1	0	1	2	2	0	1	1	1	0	1	2	2	9.4	9.4	9.4	67.195	606	606	0	11.267	0	1.7	1.7	1.7	0	2
O43324	O43324	1	1	1	Eukaryotic translation elongation factor 1 epsilon-1	EEF1E1	Eukaryotic translation elongation factor 1 epsilon-1 OS=Homo sapiens GN=EEF1E1 PE=1 SV=1	1	1	1	1	0	1	1	0	0	0	0	0	0	1	1	0	0	0	0	0	0	1	1	0	0	0	0	0	6.3	6.3	6.3	19.81	174	174	0.00037566	3.3296	0	6.3	6.3	0	0	0
O43347;Q96DH6	O43347;Q96DH6	2;1	2;1	2;1	RNA-binding protein Musashi homolog 1;RNA-binding protein Musashi homolog 2	MSI1;MSI2	RNA-binding protein Musashi homolog 1 OS=Homo sapiens GN=MSI1 PE=1 SV=1;RNA-binding protein Musashi homolog 2 OS=Homo sapiens GN=MSI2 PE=1 SV=1	2	2	2	2	1	1	0	0	0	0	0	1	1	1	0	0	0	0	0	1	1	1	0	0	0	0	0	1	7.5	7.5	7.5	39.124	362	362;328	0	5.8754	3.3	4.1	0	0	0	0
O43390	O43390	27	27	21	Heterogeneous nuclear ribonucleoprotein R	HNRNPR	Heterogeneous nuclear ribonucleoprotein R OS=Homo sapiens GN=HNRNPR PE=1 SV=1	1	27	27	21	22	16	15	12	13	16	10	14	22	16	15	12	13	16	10	14	18	11	10	7	8	11	8	10	43.9	43.9	36.3	70.942	633	633	0	99.755	40.4	26.7	28.9	21.8	22.4	31.3
O43395	O43395	13	13	13	U4/U6 small nuclear ribonucleoprotein Prp3	PRPF3	U4/U6 small nuclear ribonucleoprotein Prp3 OS=Homo sapiens GN=PRPF3 PE=1 SV=2	1	13	13	13	5	6	6	6	5	6	7	7	5	6	6	6	5	6	7	7	5	6	6	6	5	6	7	7	24.6	24.6	24.6	77.528	683	683	0	65.161	8.2	10.5	10	10.1	9.5	13.6
O43396	O43396	9	9	9	Thioredoxin-like protein 1	TXNL1	Thioredoxin-like protein 1 OS=Homo sapiens GN=TXNL1 PE=1 SV=3	1	9	9	9	4	5	4	7	2	5	7	5	4	5	4	7	2	5	7	5	4	5	4	7	2	5	7	5	42.2	42.2	42.2	32.251	289	289	0	61.993	22.5	24.9	21.8	34.6	10.7	25.6
O43402	O43402	5	5	5	ER membrane protein complex subunit 8	EMC8	ER membrane protein complex subunit 8 OS=Homo sapiens GN=EMC8 PE=1 SV=1	1	5	5	5	2	1	2	2	2	2	2	3	2	1	2	2	2	2	2	3	2	1	2	2	2	2	2	3	40	40	40	23.773	210	210	0	10.885	10.5	3.8	20.5	10.5	10.5	15.7
O43447	O43447	7	7	7	Peptidyl-prolyl cis-trans isomerase H	PPIH	Peptidyl-prolyl cis-trans isomerase H OS=Homo sapiens GN=PPIH PE=1 SV=1	1	7	7	7	2	2	2	2	4	5	4	4	2	2	2	2	4	5	4	4	2	2	2	2	4	5	4	4	53.7	53.7	53.7	19.208	177	177	0	26.364	19.8	10.7	10.7	19.8	26	41.2
O43463	O43463	5	5	5	Histone-lysine N-methyltransferase SUV39H1	SUV39H1	Histone-lysine N-methyltransferase SUV39H1 OS=Homo sapiens GN=SUV39H1 PE=1 SV=1	1	5	5	5	1	1	0	2	1	2	0	2	1	1	0	2	1	2	0	2	1	1	0	2	1	2	0	2	14.1	14.1	14.1	47.907	412	412	0	19.075	3.2	2.2	0	5.1	3.2	5.3
O43464	O43464	5	5	5	Serine protease HTRA2, mitochondrial	HTRA2	Serine protease HTRA2, mitochondrial OS=Homo sapiens GN=HTRA2 PE=1 SV=2	1	5	5	5	4	2	3	2	2	4	3	3	4	2	3	2	2	4	3	3	4	2	3	2	2	4	3	3	19.9	19.9	19.9	48.84	458	458	0	17.77	17.7	8.3	10.5	8.3	8.3	13.1
O43488;Q8NHP1	O43488	4;1	4;1	4;1	Aflatoxin B1 aldehyde reductase member 2	AKR7A2	Aflatoxin B1 aldehyde reductase member 2 OS=Homo sapiens GN=AKR7A2 PE=1 SV=3	2	4	4	4	2	2	1	1	1	2	1	3	2	2	1	1	1	2	1	3	2	2	1	1	1	2	1	3	18.9	18.9	18.9	39.589	359	359;331	0	25.842	7.2	11.4	3.1	8.4	4.2	11.4
O43491	O43491	12	12	12	Band 4.1-like protein 2	EPB41L2	Band 4.1-like protein 2 OS=Homo sapiens GN=EPB41L2 PE=1 SV=1	1	12	12	12	4	3	5	6	0	2	4	5	4	3	5	6	0	2	4	5	4	3	5	6	0	2	4	5	18.6	18.6	18.6	112.59	1005	1005	0	60.031	8.5	5.9	8.6	10	0	4.4
O43502	O43502	2	2	2	DNA repair protein RAD51 homolog 3	RAD51C	DNA repair protein RAD51 homolog 3 OS=Homo sapiens GN=RAD51C PE=1 SV=1	1	2	2	2	1	1	0	0	1	0	0	0	1	1	0	0	1	0	0	0	1	1	0	0	1	0	0	0	6.1	6.1	6.1	42.189	376	376	0	3.9075	3.2	2.9	0	0	3.2	0
O43505	O43505	1	1	1	Beta-1,4-glucuronyltransferase 1	B4GAT1	Beta-1,4-glucuronyltransferase 1 OS=Homo sapiens GN=B4GAT1 PE=1 SV=1	1	1	1	1	1	1	0	1	0	1	0	1	1	1	0	1	0	1	0	1	1	1	0	1	0	1	0	1	3.9	3.9	3.9	47.119	415	415	0	3.9195	3.9	3.9	0	3.9	0	3.9
O43592	O43592	2	2	2	Exportin-T	XPOT	Exportin-T OS=Homo sapiens GN=XPOT PE=1 SV=2	1	2	2	2	2	1	1	1	0	0	1	1	2	1	1	1	0	0	1	1	2	1	1	1	0	0	1	1	2.5	2.5	2.5	109.96	962	962	0.00036996	3.1807	2.5	0.9	0.9	1.6	0	0
O43598	O43598	1	1	1	2-deoxynucleoside 5-phosphate N-hydrolase 1	DNPH1	2-deoxynucleoside 5-phosphate N-hydrolase 1 OS=Homo sapiens GN=DNPH1 PE=1 SV=1	1	1	1	1	0	1	0	1	0	0	0	1	0	1	0	1	0	0	0	1	0	1	0	1	0	0	0	1	9.8	9.8	9.8	19.108	174	174	0.0041725	2.4661	0	9.8	0	9.8	0	0
O43615	O43615	14	14	14	Mitochondrial import inner membrane translocase subunit TIM44	TIMM44	Mitochondrial import inner membrane translocase subunit TIM44 OS=Homo sapiens GN=TIMM44 PE=1 SV=2	1	14	14	14	7	6	5	6	4	7	8	5	7	6	5	6	4	7	8	5	7	6	5	6	4	7	8	5	34.3	34.3	34.3	51.355	452	452	0	33.885	17.7	16.6	12.4	13.7	11.1	18.6
O43660	O43660	5	5	5	Pleiotropic regulator 1	PLRG1	Pleiotropic regulator 1 OS=Homo sapiens GN=PLRG1 PE=1 SV=1	1	5	5	5	1	0	0	1	2	3	0	1	1	0	0	1	2	3	0	1	1	0	0	1	2	3	0	1	11.7	11.7	11.7	57.193	514	514	0	8.917	1.9	0	0	1.8	4.9	7.2
O43663	O43663	2	2	2	Protein regulator of cytokinesis 1	PRC1	Protein regulator of cytokinesis 1 OS=Homo sapiens GN=PRC1 PE=1 SV=2	1	2	2	2	0	0	1	1	0	2	2	0	0	0	1	1	0	2	2	0	0	0	1	1	0	2	2	0	3.9	3.9	3.9	71.606	620	620	0.00037523	3.3116	0	0	1.8	1.8	0	3.9
O43670	O43670	1	1	1	BUB3-interacting and GLEBS motif-containing protein ZNF207	ZNF207	BUB3-interacting and GLEBS motif-containing protein ZNF207 OS=Homo sapiens GN=ZNF207 PE=1 SV=1	1	1	1	1	0	1	1	1	0	1	0	1	0	1	1	1	0	1	0	1	0	1	1	1	0	1	0	1	2.7	2.7	2.7	50.75	478	478	0.00036751	3.1166	0	2.7	2.7	2.7	0	2.7
O43681	O43681	4	4	4	ATPase ASNA1	ASNA1	ATPase ASNA1 OS=Homo sapiens GN=ASNA1 PE=1 SV=2	1	4	4	4	1	3	1	4	0	3	2	2	1	3	1	4	0	3	2	2	1	3	1	4	0	3	2	2	10.1	10.1	10.1	38.792	348	348	0	8.2315	2	7.2	2.6	10.1	0	7.2
O43683	O43683	10	10	10	Mitotic checkpoint serine/threonine-protein kinase BUB1	BUB1	Mitotic checkpoint serine/threonine-protein kinase BUB1 OS=Homo sapiens GN=BUB1 PE=1 SV=1	1	10	10	10	2	0	0	0	7	3	3	5	2	0	0	0	7	3	3	5	2	0	0	0	7	3	3	5	12.5	12.5	12.5	122.37	1085	1085	0	56.102	1.8	0	0	0	9.4	4.9
O43684	O43684	16	16	16	Mitotic checkpoint protein BUB3	BUB3	Mitotic checkpoint protein BUB3 OS=Homo sapiens GN=BUB3 PE=1 SV=1	1	16	16	16	10	13	10	12	14	12	12	13	10	13	10	12	14	12	12	13	10	13	10	12	14	12	12	13	51.8	51.8	51.8	37.154	328	328	0	174.48	40.9	42.7	37.5	36.6	48.5	42.4
O43707;Q08043;Q9H254	O43707	11;1;1	11;1;1	9;0;1	Alpha-actinin-4	ACTN4	Alpha-actinin-4 OS=Homo sapiens GN=ACTN4 PE=1 SV=2	3	11	11	9	5	8	2	5	2	0	2	1	5	8	2	5	2	0	2	1	4	6	2	4	1	0	2	1	16.4	16.4	14.1	104.85	911	911;901;2564	0	25.539	7.7	11.2	2.6	6.6	2.5	0
O43709	O43709	4	4	4	Probable 18S rRNA (guanine-N(7))-methyltransferase	WBSCR22	Probable 18S rRNA (guanine-N(7))-methyltransferase OS=Homo sapiens GN=WBSCR22 PE=1 SV=2	1	4	4	4	3	2	2	2	2	3	4	4	3	2	2	2	2	3	4	4	3	2	2	2	2	3	4	4	24.9	24.9	24.9	31.88	281	281	0	26.085	19.2	10	10	10	10	17.1
O43719	O43719	6	6	6	HIV Tat-specific factor 1	HTATSF1	HIV Tat-specific factor 1 OS=Homo sapiens GN=HTATSF1 PE=1 SV=1	1	6	6	6	1	1	2	3	1	2	2	1	1	1	2	3	1	2	2	1	1	1	2	3	1	2	2	1	11.3	11.3	11.3	85.852	755	755	0	21.184	1.5	2.4	4.2	4.4	2	6.5
O43747	O43747	3	3	3	AP-1 complex subunit gamma-1	AP1G1	AP-1 complex subunit gamma-1 OS=Homo sapiens GN=AP1G1 PE=1 SV=5	1	3	3	3	2	3	1	1	1	1	1	1	2	3	1	1	1	1	1	1	2	3	1	1	1	1	1	1	5.5	5.5	5.5	91.35	822	822	0	15.668	4.4	5.5	3.3	3.3	3.3	3.3
O43760	O43760	1	1	1	Synaptogyrin-2	SYNGR2	Synaptogyrin-2 OS=Homo sapiens GN=SYNGR2 PE=1 SV=1	1	1	1	1	0	0	1	0	0	0	0	1	0	0	1	0	0	0	0	1	0	0	1	0	0	0	0	1	4.5	4.5	4.5	24.81	224	224	0.0088063	1.8949	0	0	4.5	0	0	0
O43765	O43765	4	4	4	Small glutamine-rich tetratricopeptide repeat-containing protein alpha	SGTA	Small glutamine-rich tetratricopeptide repeat-containing protein alpha OS=Homo sapiens GN=SGTA PE=1 SV=1	1	4	4	4	2	3	1	2	0	0	0	0	2	3	1	2	0	0	0	0	2	3	1	2	0	0	0	0	15	15	15	34.063	313	313	0	9.7	8	10.9	3.8	8	0	0
O43776	O43776	15	15	15	Asparagine--tRNA ligase, cytoplasmic	NARS	Asparagine--tRNA ligase, cytoplasmic OS=Homo sapiens GN=NARS PE=1 SV=1	1	15	15	15	9	11	7	9	8	7	12	10	9	11	7	9	8	7	12	10	9	11	7	9	8	7	12	10	28.8	28.8	28.8	62.942	548	548	0	192.17	19.3	21.2	10.6	19	20.3	15
O43795;Q9UBC5	O43795	14;1	14;1	14;1	Unconventional myosin-Ib	MYO1B	Unconventional myosin-Ib OS=Homo sapiens GN=MYO1B PE=1 SV=3	2	14	14	14	5	3	4	4	3	7	2	5	5	3	4	4	3	7	2	5	5	3	4	4	3	7	2	5	15.9	15.9	15.9	131.98	1136	1136;1043	0	30.735	5.8	2.8	4	4.2	2.6	7.2
O43809	O43809	11	11	11	Cleavage and polyadenylation specificity factor subunit 5	NUDT21	Cleavage and polyadenylation specificity factor subunit 5 OS=Homo sapiens GN=NUDT21 PE=1 SV=1	1	11	11	11	5	3	6	8	3	5	6	4	5	3	6	8	3	5	6	4	5	3	6	8	3	5	6	4	48	48	48	26.227	227	227	0	32.983	27.3	12.8	35.2	40.5	22.5	22.5
O43818	O43818	9	9	9	U3 small nucleolar RNA-interacting protein 2	RRP9	U3 small nucleolar RNA-interacting protein 2 OS=Homo sapiens GN=RRP9 PE=1 SV=1	1	9	9	9	3	0	2	1	5	5	5	5	3	0	2	1	5	5	5	5	3	0	2	1	5	5	5	5	22.7	22.7	22.7	51.84	475	475	0	20.233	7.6	0	7.6	3.6	12.6	11.8
O43819	O43819	4	4	4	Protein SCO2 homolog, mitochondrial	SCO2	Protein SCO2 homolog, mitochondrial OS=Homo sapiens GN=SCO2 PE=1 SV=3	1	4	4	4	2	2	1	1	1	3	3	2	2	2	1	1	1	3	3	2	2	2	1	1	1	3	3	2	18.8	18.8	18.8	29.81	266	266	0	8.7657	9	9	3.4	3.4	3.4	13.2
O43823	O43823	1	1	1	A-kinase anchor protein 8	AKAP8	A-kinase anchor protein 8 OS=Homo sapiens GN=AKAP8 PE=1 SV=1	1	1	1	1	0	0	0	0	0	0	0	1	0	0	0	0	0	0	0	1	0	0	0	0	0	0	0	1	1.6	1.6	1.6	76.107	692	692	0.01001	1.8	0	0	0	0	0	0
O43824	O43824	3	3	3	Putative GTP-binding protein 6	GTPBP6	Putative GTP-binding protein 6 OS=Homo sapiens GN=GTPBP6 PE=2 SV=3	1	3	3	3	1	0	0	0	1	0	1	1	1	0	0	0	1	0	1	1	1	0	0	0	1	0	1	1	7.6	7.6	7.6	56.883	516	516	0	6.542	1.9	0	0	0	3.5	0
O43837	O43837	9	9	9	Isocitrate dehydrogenase [NAD] subunit beta, mitochondrial	IDH3B	Isocitrate dehydrogenase [NAD] subunit beta, mitochondrial OS=Homo sapiens GN=IDH3B PE=1 SV=2	1	9	9	9	1	2	4	1	0	1	4	4	1	2	4	1	0	1	4	4	1	2	4	1	0	1	4	4	37.4	37.4	37.4	42.183	385	385	0	19.658	4.2	7.5	14.3	3.1	0	3.1
O43847	O43847	3	3	3	Nardilysin	NRD1	Nardilysin OS=Homo sapiens GN=NRDC PE=1 SV=2	1	3	3	3	1	0	2	1	0	0	0	1	1	0	2	1	0	0	0	1	1	0	2	1	0	0	0	1	2.9	2.9	2.9	131.57	1150	1150	0	5.1507	1.1	0	2.2	1	0	0
O43865;Q96HN2	O43865	10;4	10;4	10;4	Putative adenosylhomocysteinase 2	AHCYL1	Adenosylhomocysteinase 2 OS=Homo sapiens GN=AHCYL1 PE=1 SV=2	2	10	10	10	2	6	2	5	2	3	3	3	2	6	2	5	2	3	3	3	2	6	2	5	2	3	3	3	20.8	20.8	20.8	58.951	530	530;611	0	85.38	3.8	11.3	4.2	7.4	4	6.4
O43913	O43913	2	2	2	Origin recognition complex subunit 5	ORC5	Origin recognition complex subunit 5 OS=Homo sapiens GN=ORC5 PE=1 SV=1	1	2	2	2	0	0	0	0	0	1	1	0	0	0	0	0	0	1	1	0	0	0	0	0	0	1	1	0	4.1	4.1	4.1	50.282	435	435	0.0053945	2.1782	0	0	0	0	0	2.1
O43924	O43924	1	1	1	Retinal rod rhodopsin-sensitive cGMP 3,5-cyclic phosphodiesterase subunit delta	PDE6D	Retinal rod rhodopsin-sensitive cGMP 3,5-cyclic phosphodiesterase subunit delta OS=Homo sapiens GN=PDE6D PE=1 SV=1	1	1	1	1	0	0	0	1	0	0	0	0	0	0	0	1	0	0	0	0	0	0	0	1	0	0	0	0	8	8	8	17.42	150	150	0.0034965	2.538	0	0	0	8	0	0
O43929;CON__Q2YDI2	O43929	6;2	6;2	6;2	Origin recognition complex subunit 4	ORC4	Origin recognition complex subunit 4 OS=Homo sapiens GN=ORC4 PE=1 SV=2	2	6	6	6	0	0	0	0	1	2	2	1	0	0	0	0	1	2	2	1	0	0	0	0	1	2	2	1	18.8	18.8	18.8	50.377	436	436;436	0	10.286	0	0	0	0	2.8	7.3
O60216;Q9H4I0	O60216	14;3	14;3	14;3	Double-strand-break repair protein rad21 homolog	RAD21	Double-strand-break repair protein rad21 homolog OS=Homo sapiens GN=RAD21 PE=1 SV=2	2	14	14	14	8	3	2	6	5	5	4	8	8	3	2	6	5	5	4	8	8	3	2	6	5	5	4	8	24.9	24.9	24.9	71.689	631	631;556	0	45.253	19.7	5.4	3.8	14.1	10.8	11.3
O60229;O75962	O60229;O75962	2;1	2;1	2;1	Kalirin;Triple functional domain protein	KALRN;TRIO	Kalirin OS=Homo sapiens GN=KALRN PE=1 SV=2;Triple functional domain protein OS=Homo sapiens GN=TRIO PE=1 SV=2	2	2	2	2	0	1	0	1	0	1	1	0	0	1	0	1	0	1	1	0	0	1	0	1	0	1	1	0	0.7	0.7	0.7	340.17	2985	2985;3097	0.0047345	2.2059	0	0.3	0	0.3	0	0.3
O60231	O60231	15	14	14	Putative pre-mRNA-splicing factor ATP-dependent RNA helicase DHX16	DHX16	Putative pre-mRNA-splicing factor ATP-dependent RNA helicase DHX16 OS=Homo sapiens GN=DHX16 PE=1 SV=2	1	15	14	14	3	6	3	7	2	4	2	4	3	5	3	7	2	4	2	4	3	5	3	7	2	4	2	4	21.6	20.7	20.7	119.26	1041	1041	0	62.128	4.1	7.5	4.9	10.7	3.1	6.4
O60232	O60232	3	3	3	Sjoegren syndrome/scleroderma autoantigen 1	SSSCA1	Sjoegren syndrome/scleroderma autoantigen 1 OS=Homo sapiens GN=SSSCA1 PE=1 SV=1	1	3	3	3	1	1	3	2	1	0	1	1	1	1	3	2	1	0	1	1	1	1	3	2	1	0	1	1	25.6	25.6	25.6	21.474	199	199	0	7.9015	3.5	4	25.6	22.1	4	0
O60244	O60244	2	2	2	Mediator of RNA polymerase II transcription subunit 14	MED14	Mediator of RNA polymerase II transcription subunit 14 OS=Homo sapiens GN=MED14 PE=1 SV=2	1	2	2	2	0	1	0	0	0	1	0	0	0	1	0	0	0	1	0	0	0	1	0	0	0	1	0	0	2.5	2.5	2.5	160.6	1454	1454	0.001424	2.7094	0	1.7	0	0	0	0.8
O60256	O60256	7	7	5	Phosphoribosyl pyrophosphate synthase-associated protein 2	PRPSAP2	Phosphoribosyl pyrophosphate synthase-associated protein 2 OS=Homo sapiens GN=PRPSAP2 PE=1 SV=1	1	7	7	5	2	4	2	2	1	1	1	2	2	4	2	2	1	1	1	2	1	2	1	1	0	1	1	2	21.1	21.1	15.4	40.925	369	369	0	18.053	4.1	13.3	4.1	6	3.8	3.5
O60264;P28370	O60264	40;14	40;14	40;14	SWI/SNF-related matrix-associated actin-dependent regulator of chromatin subfamily A member 5	SMARCA5	SWI/SNF-related matrix-associated actin-dependent regulator of chromatin subfamily A member 5 OS=Homo sapiens GN=SMARCA5 PE=1 SV=1	2	40	40	40	23	24	21	20	15	21	25	24	23	24	21	20	15	21	25	24	23	24	21	20	15	21	25	24	39.9	39.9	39.9	121.9	1052	1052;1054	0	134.78	25.2	24	24	23.6	17.9	19.3
O60287	O60287	2	2	2	Nucleolar pre-ribosomal-associated protein 1	URB1	Nucleolar pre-ribosomal-associated protein 1 OS=Homo sapiens GN=URB1 PE=1 SV=4	1	2	2	2	1	0	1	0	1	0	0	1	1	0	1	0	1	0	0	1	1	0	1	0	1	0	0	1	1.3	1.3	1.3	254.39	2271	2271	0	5.1645	0.8	0	0.4	0	0.4	0
O60306	O60306	5	5	5	Intron-binding protein aquarius	AQR	Intron-binding protein aquarius OS=Homo sapiens GN=AQR PE=1 SV=4	1	5	5	5	2	0	1	0	1	0	3	2	2	0	1	0	1	0	3	2	2	0	1	0	1	0	3	2	5.7	5.7	5.7	171.29	1485	1485	0	9.0571	2.5	0	1.1	0	1.1	0
O60333;Q12756;O43896	O60333;Q12756	8;4;3	8;4;3	8;4;3	Kinesin-like protein KIF1B;Kinesin-like protein KIF1A	KIF1B;KIF1A	Kinesin-like protein KIF1B OS=Homo sapiens GN=KIF1B PE=1 SV=5;Kinesin-like protein KIF1A OS=Homo sapiens GN=KIF1A PE=1 SV=2	3	8	8	8	3	2	2	1	2	3	2	2	3	2	2	1	2	3	2	2	3	2	2	1	2	3	2	2	5.9	5.9	5.9	204.47	1816	1816;1690;1103	0	28.017	2.5	1.4	1.4	0.4	1.4	2.6
O60341	O60341	10	10	10	Lysine-specific histone demethylase 1A	KDM1A	Lysine-specific histone demethylase 1A OS=Homo sapiens GN=KDM1A PE=1 SV=2	1	10	10	10	4	4	1	3	2	7	5	5	4	4	1	3	2	7	5	5	4	4	1	3	2	7	5	5	19.1	19.1	19.1	92.902	852	852	0	62.763	7.6	6.7	2.1	6.8	4.7	13.4
O60343;Q86TI0	O60343	5;1	5;1	5;1	TBC1 domain family member 4	TBC1D4	TBC1 domain family member 4 OS=Homo sapiens GN=TBC1D4 PE=1 SV=2	2	5	5	5	1	1	0	1	1	1	0	2	1	1	0	1	1	1	0	2	1	1	0	1	1	1	0	2	5.5	5.5	5.5	146.56	1298	1298;1168	0	12.89	0.8	0.8	0	2	0.7	1.2
O60344	O60344	1	1	1	Endothelin-converting enzyme 2;Methyltransferase-like region;Endothelin-converting enzyme 2 region	ECE2	Endothelin-converting enzyme 2 OS=Homo sapiens GN=ECE2 PE=1 SV=4	1	1	1	1	0	0	1	0	1	0	1	0	0	0	1	0	1	0	1	0	0	0	1	0	1	0	1	0	1.4	1.4	1.4	99.772	883	883	0.006933	1.9954	0	0	1.4	0	1.4	0
O60447	O60447	1	1	1	Ecotropic viral integration site 5 protein homolog	EVI5	Ecotropic viral integration site 5 protein homolog OS=Homo sapiens GN=EVI5 PE=1 SV=3	1	1	1	1	0	0	0	0	0	0	1	0	0	0	0	0	0	0	1	0	0	0	0	0	0	0	1	0	2	2	2	92.948	810	810	0.0075658	1.9616	0	0	0	0	0	0
O60488	O60488	10	9	9	Long-chain-fatty-acid--CoA ligase 4	ACSL4	Long-chain-fatty-acid--CoA ligase 4 OS=Homo sapiens GN=ACSL4 PE=1 SV=2	1	10	9	9	5	3	3	5	2	5	7	4	4	3	2	4	1	4	6	3	4	3	2	4	1	4	6	3	16.5	14.9	14.9	79.187	711	711	0	21.545	10	4.6	6.2	8.4	3.1	6.8
O60493	O60493	13	13	11	Sorting nexin-3	SNX3	Sorting nexin-3 OS=Homo sapiens GN=SNX3 PE=1 SV=3	1	13	13	11	5	7	6	5	3	9	5	8	5	7	6	5	3	9	5	8	4	6	5	4	2	8	4	7	61.1	61.1	61.1	18.762	162	162	0	27.784	30.9	29.6	37	34.6	22.8	47.5
O60496	O60496	1	1	1	Docking protein 2	DOK2	Docking protein 2 OS=Homo sapiens GN=DOK2 PE=1 SV=2	1	1	1	1	0	0	1	0	0	0	0	0	0	0	1	0	0	0	0	0	0	0	1	0	0	0	0	0	3.6	3.6	3.6	45.378	412	412	1	-2	0	0	3.6	0	0	0
O60502	O60502	15	15	15	Protein O-GlcNAcase	MGEA5	Protein O-GlcNAcase OS=Homo sapiens GN=MGEA5 PE=1 SV=2	1	15	15	15	7	6	5	7	2	7	10	7	7	6	5	7	2	7	10	7	7	6	5	7	2	7	10	7	16.6	16.6	16.6	102.91	916	916	0	30.797	10.2	8	6.8	9.5	3.2	9.4
O60506	O60506	20	14	14	Heterogeneous nuclear ribonucleoprotein Q	SYNCRIP	Heterogeneous nuclear ribonucleoprotein Q OS=Homo sapiens GN=SYNCRIP PE=1 SV=2	1	20	14	14	10	12	13	14	10	13	8	11	6	7	8	9	5	8	6	7	6	7	8	9	5	8	6	7	31.9	24.1	24.1	69.602	623	623	0	55.936	15.4	18.3	21.3	21	18	24.4
O60508	O60508	5	5	5	Pre-mRNA-processing factor 17	CDC40	Pre-mRNA-processing factor 17 OS=Homo sapiens GN=CDC40 PE=1 SV=1	1	5	5	5	3	2	1	0	2	1	2	1	3	2	1	0	2	1	2	1	3	2	1	0	2	1	2	1	11.4	11.4	11.4	65.521	579	579	0	9.7874	5.7	4.5	2.4	0	4	2.1
O60524	O60524	6	6	6	Nuclear export mediator factor NEMF	NEMF	Nuclear export mediator factor NEMF OS=Homo sapiens GN=NEMF PE=1 SV=4	1	6	6	6	2	2	4	1	0	3	1	3	2	2	4	1	0	3	1	3	2	2	4	1	0	3	1	3	5.3	5.3	5.3	122.95	1076	1076	0	10.762	1.9	1.9	3.7	0.9	0	2.8
O60547	O60547	3	3	3	GDP-mannose 4,6 dehydratase	GMDS	GDP-mannose 4,6 dehydratase OS=Homo sapiens GN=GMDS PE=1 SV=1	1	3	3	3	1	2	2	1	0	0	0	0	1	2	2	1	0	0	0	0	1	2	2	1	0	0	0	0	9.4	9.4	9.4	41.949	372	372	0	9.2141	2.2	5.4	6.2	2.2	0	0
O60563	O60563	4	4	4	Cyclin-T1	CCNT1	Cyclin-T1 OS=Homo sapiens GN=CCNT1 PE=1 SV=1	1	4	4	4	1	0	2	0	1	2	1	1	1	0	2	0	1	2	1	1	1	0	2	0	1	2	1	1	11	11	11	80.684	726	726	0	54.581	3.6	0	5.2	0	1.7	5.1
O60566	O60566	3	3	3	Mitotic checkpoint serine/threonine-protein kinase BUB1 beta	BUB1B	Mitotic checkpoint serine/threonine-protein kinase BUB1 beta OS=Homo sapiens GN=BUB1B PE=1 SV=3	1	3	3	3	0	0	2	1	0	0	0	1	0	0	2	1	0	0	0	1	0	0	2	1	0	0	0	1	3.9	3.9	3.9	119.54	1050	1050	0	6.3051	0	0	2.5	1.4	0	0
O60568	O60568	7	7	7	Procollagen-lysine,2-oxoglutarate 5-dioxygenase 3	PLOD3	Procollagen-lysine,2-oxoglutarate 5-dioxygenase 3 OS=Homo sapiens GN=PLOD3 PE=1 SV=1	1	7	7	7	1	3	2	3	0	1	3	2	1	3	2	3	0	1	3	2	1	3	2	3	0	1	3	2	10.7	10.7	10.7	84.784	738	738	0	12.546	1.1	5	3	4.1	0	2.3
O60610	O60610	6	6	6	Protein diaphanous homolog 1	DIAPH1	Protein diaphanous homolog 1 OS=Homo sapiens GN=DIAPH1 PE=1 SV=2	1	6	6	6	1	2	2	3	0	0	1	1	1	2	2	3	0	0	1	1	1	2	2	3	0	0	1	1	6.2	6.2	6.2	141.35	1272	1272	0	11.017	0.7	1.8	1.8	3.3	0	0
O60678	O60678	12	12	12	Protein arginine N-methyltransferase 3	PRMT3	Protein arginine N-methyltransferase 3 OS=Homo sapiens GN=PRMT3 PE=1 SV=3	1	12	12	12	5	5	6	6	3	3	4	6	5	5	6	6	3	3	4	6	5	5	6	6	3	3	4	6	25.2	25.2	25.2	59.875	531	531	0	27.496	11.3	11.7	12.8	13.7	7	7
O60684;O15131	O60684;O15131	11;6	11;6	7;2	Importin subunit alpha-7;Importin subunit alpha-6	KPNA6;KPNA5	Importin subunit alpha-7 OS=Homo sapiens GN=KPNA6 PE=1 SV=1;Importin subunit alpha-6 OS=Homo sapiens GN=KPNA5 PE=1 SV=2	2	11	11	7	4	5	3	4	5	5	6	7	4	5	3	4	5	5	6	7	2	2	1	2	3	3	3	5	20.9	20.9	11.4	60.029	536	536;536	0	59.42	10.1	10.3	6.9	10.3	12.9	11.9
O60701	O60701	4	4	4	UDP-glucose 6-dehydrogenase	UGDH	UDP-glucose 6-dehydrogenase OS=Homo sapiens GN=UGDH PE=1 SV=1	1	4	4	4	1	0	0	1	0	0	0	2	1	0	0	1	0	0	0	2	1	0	0	1	0	0	0	2	8.1	8.1	8.1	55.023	494	494	0	3.8836	2	0	0	2	0	0
O60716	O60716	27	27	27	Catenin delta-1	CTNND1	Catenin delta-1 OS=Homo sapiens GN=CTNND1 PE=1 SV=1	1	27	27	27	9	8	7	7	14	16	17	13	9	8	7	7	14	16	17	13	9	8	7	7	14	16	17	13	36.2	36.2	36.2	108.17	968	968	0	179.22	13	11.1	9.9	8.9	19.7	22.4
O60749	O60749	2	2	2	Sorting nexin-2	SNX2	Sorting nexin-2 OS=Homo sapiens GN=SNX2 PE=1 SV=2	1	2	2	2	0	1	1	1	1	1	2	0	0	1	1	1	1	1	2	0	0	1	1	1	1	1	2	0	4.6	4.6	4.6	58.47	519	519	0	6.1586	0	1.9	1.9	1.9	1.9	1.9
O60762	O60762	8	8	8	Dolichol-phosphate mannosyltransferase subunit 1	DPM1	Dolichol-phosphate mannosyltransferase subunit 1 OS=Homo sapiens GN=DPM1 PE=1 SV=1	1	8	8	8	3	5	2	6	4	3	4	2	3	5	2	6	4	3	4	2	3	5	2	6	4	3	4	2	40.4	40.4	40.4	29.634	260	260	0	30.565	11.2	18.8	8.5	24.6	20	16.2
O60763	O60763	2	2	2	General vesicular transport factor p115	USO1	General vesicular transport factor p115 OS=Homo sapiens GN=USO1 PE=1 SV=2	1	2	2	2	1	1	1	0	0	0	1	0	1	1	1	0	0	0	1	0	1	1	1	0	0	0	1	0	2.8	2.8	2.8	107.89	962	962	0	7.1927	1.9	1.9	1.9	0	0	0
O60784	O60784	6	6	6	Target of Myb protein 1	TOM1	Target of Myb protein 1 OS=Homo sapiens GN=TOM1 PE=1 SV=2	1	6	6	6	4	4	3	3	2	1	3	4	4	4	3	3	2	1	3	4	4	4	3	3	2	1	3	4	23.6	23.6	23.6	53.818	492	492	0	38.246	17.5	15.4	12	14	8.5	3.3
O60826	O60826	3	3	3	Coiled-coil domain-containing protein 22	CCDC22	Coiled-coil domain-containing protein 22 OS=Homo sapiens GN=CCDC22 PE=1 SV=1	1	3	3	3	1	0	0	0	0	0	0	2	1	0	0	0	0	0	0	2	1	0	0	0	0	0	0	2	5.1	5.1	5.1	70.755	627	627	0	3.7493	1.1	0	0	0	0	0
O60828	O60828	1	1	1	Polyglutamine-binding protein 1	PQBP1	Polyglutamine-binding protein 1 OS=Homo sapiens GN=PQBP1 PE=1 SV=1	1	1	1	1	0	0	0	0	1	0	0	0	0	0	0	0	1	0	0	0	0	0	0	0	1	0	0	0	2.6	2.6	2.6	30.472	265	265	1	-2	0	0	0	0	2.6	0
O60832	O60832	20	20	20	H/ACA ribonucleoprotein complex subunit 4	DKC1	H/ACA ribonucleoprotein complex subunit 4 OS=Homo sapiens GN=DKC1 PE=1 SV=3	1	20	20	20	12	12	7	15	13	12	15	10	12	12	7	15	13	12	15	10	12	12	7	15	13	12	15	10	44.2	44.2	44.2	57.673	514	514	0	84.691	30	33.5	17.5	36.6	32.5	28.8
O60841	O60841	11	11	11	Eukaryotic translation initiation factor 5B	EIF5B	Eukaryotic translation initiation factor 5B OS=Homo sapiens GN=EIF5B PE=1 SV=4	1	11	11	11	3	2	3	4	3	2	5	5	3	2	3	4	3	2	5	5	3	2	3	4	3	2	5	5	10.5	10.5	10.5	138.83	1220	1220	0	23.506	3.2	2	3.1	4.8	3.3	2.3
O60884	O60884	8	8	8	DnaJ homolog subfamily A member 2	DNAJA2	DnaJ homolog subfamily A member 2 OS=Homo sapiens GN=DNAJA2 PE=1 SV=1	1	8	8	8	6	4	5	3	4	4	6	5	6	4	5	3	4	4	6	5	6	4	5	3	4	4	6	5	30.3	30.3	30.3	45.745	412	412	0	56.774	15.5	11.2	16.5	8	11.2	11.2
O60942	O60942	5	5	5	mRNA-capping enzyme;Polynucleotide 5-triphosphatase;mRNA guanylyltransferase	RNGTT	mRNA-capping enzyme OS=Homo sapiens GN=RNGTT PE=1 SV=1	1	5	5	5	2	1	1	1	1	1	3	2	2	1	1	1	1	1	3	2	2	1	1	1	1	1	3	2	9.7	9.7	9.7	68.556	597	597	0	16.197	3.7	1.7	1.7	2.3	2.3	2.3
O75027	O75027	3	3	3	ATP-binding cassette sub-family B member 7, mitochondrial	ABCB7	ATP-binding cassette sub-family B member 7, mitochondrial OS=Homo sapiens GN=ABCB7 PE=1 SV=2	1	3	3	3	1	1	1	1	0	0	1	1	1	1	1	1	0	0	1	1	1	1	1	1	0	0	1	1	4.5	4.5	4.5	82.64	752	752	0	6.5404	1.3	1.3	1.3	1.3	0	0
O75054	O75054	1	1	1	Immunoglobulin superfamily member 3	IGSF3	Immunoglobulin superfamily member 3 OS=Homo sapiens GN=IGSF3 PE=2 SV=3	1	1	1	1	0	1	0	0	0	0	0	0	0	1	0	0	0	0	0	0	0	1	0	0	0	0	0	0	0.8	0.8	0.8	135.19	1194	1194	0.0088034	1.8903	0	0.8	0	0	0	0
O75083	O75083	18	18	18	WD repeat-containing protein 1	WDR1	WD repeat-containing protein 1 OS=Homo sapiens GN=WDR1 PE=1 SV=4	1	18	18	18	13	10	11	10	9	11	12	10	13	10	11	10	9	11	12	10	13	10	11	10	9	11	12	10	48.3	48.3	48.3	66.193	606	606	0	107.54	32.2	26.4	31.8	30.4	30	32
O75113	O75113	2	2	2	NEDD4-binding protein 1	N4BP1	NEDD4-binding protein 1 OS=Homo sapiens GN=N4BP1 PE=1 SV=4	1	2	2	2	1	1	0	0	0	0	0	0	1	1	0	0	0	0	0	0	1	1	0	0	0	0	0	0	2.2	2.2	2.2	100.38	896	896	0.00072622	2.9248	1.3	0.9	0	0	0	0
O75122	O75122	1	1	1	CLIP-associating protein 2	CLASP2	CLIP-associating protein 2 OS=Homo sapiens GN=CLASP2 PE=1 SV=2	1	1	1	1	0	0	0	0	0	0	1	0	0	0	0	0	0	0	1	0	0	0	0	0	0	0	1	0	0.9	0.9	0.9	141.13	1294	1294	1	-2	0	0	0	0	0	0
O75131;Q96FN4;Q8IYJ1;Q96A23;O95741;Q86YQ8;Q9HCH3;Q9UBL6	O75131	21;1;1;1;1;1;1;1	21;1;1;1;1;1;1;1	21;1;1;1;1;1;1;1	Copine-3	CPNE3	Copine-3 OS=Homo sapiens GN=CPNE3 PE=1 SV=1	8	21	21	21	10	11	10	14	14	15	13	16	10	11	10	14	14	15	13	16	10	11	10	14	14	15	13	16	46	46	46	60.13	537	537;548;553;557;557;564;593;633	0	159.12	26.3	27.9	25.5	35.6	36.5	39.1
O75147	O75147	14	14	14	Obscurin-like protein 1	OBSL1	Obscurin-like protein 1 OS=Homo sapiens GN=OBSL1 PE=1 SV=4	1	14	14	14	3	3	2	4	3	3	2	7	3	3	2	4	3	3	2	7	3	3	2	4	3	3	2	7	9.8	9.8	9.8	206.94	1896	1896	0	29.788	1.8	2.1	1.2	1.8	2.9	2.1
O75150	O75150	22	22	19	E3 ubiquitin-protein ligase BRE1B	RNF40	E3 ubiquitin-protein ligase BRE1B OS=Homo sapiens GN=RNF40 PE=1 SV=4	1	22	22	19	8	6	9	7	4	5	6	8	8	6	9	7	4	5	6	8	7	4	8	5	4	4	5	7	29.9	29.9	26.2	113.65	1001	1001	0	103.94	8.8	7.3	10.3	12.7	7.9	5
O75152	O75152	16	16	16	Zinc finger CCCH domain-containing protein 11A	ZC3H11A	Zinc finger CCCH domain-containing protein 11A OS=Homo sapiens GN=ZC3H11A PE=1 SV=3	1	16	16	16	9	5	3	5	5	10	10	10	9	5	3	5	5	10	10	10	9	5	3	5	5	10	10	10	27	27	27	89.13	810	810	0	183.95	16.4	7.4	7	7.4	10.1	19.5
O75153	O75153	21	21	21	Clustered mitochondria protein homolog	CLUH	Clustered mitochondria protein homolog OS=Homo sapiens GN=CLUH PE=1 SV=2	1	21	21	21	8	11	12	12	6	6	7	10	8	11	12	12	6	6	7	10	8	11	12	12	6	6	7	10	19	19	19	146.67	1309	1309	0	64.258	6.7	8.8	10.4	10.9	5	4.9
O75175	O75175	2	2	2	CCR4-NOT transcription complex subunit 3	CNOT3	CCR4-NOT transcription complex subunit 3 OS=Homo sapiens GN=CNOT3 PE=1 SV=1	1	2	2	2	0	2	2	0	0	1	0	1	0	2	2	0	0	1	0	1	0	2	2	0	0	1	0	1	2	2	2	81.871	753	753	0.0047571	2.2553	0	2	2	0	0	0.9
O75190	O75190	4	4	4	DnaJ homolog subfamily B member 6	DNAJB6	DnaJ homolog subfamily B member 6 OS=Homo sapiens GN=DNAJB6 PE=1 SV=2	1	4	4	4	4	0	1	2	3	4	2	3	4	0	1	2	3	4	2	3	4	0	1	2	3	4	2	3	16.3	16.3	16.3	36.087	326	326	0	30.442	16.3	0	5.2	9.8	15	16.3
O75223	O75223	8	8	8	Gamma-glutamylcyclotransferase	GGCT	Gamma-glutamylcyclotransferase OS=Homo sapiens GN=GGCT PE=1 SV=1	1	8	8	8	3	4	4	5	4	4	6	4	3	4	4	5	4	4	6	4	3	4	4	5	4	4	6	4	44.1	44.1	44.1	21.007	188	188	0	36.845	18.6	23.9	17	33	22.3	27.7
O75251	O75251	6	6	6	NADH dehydrogenase [ubiquinone] iron-sulfur protein 7, mitochondrial	NDUFS7	NADH dehydrogenase [ubiquinone] iron-sulfur protein 7, mitochondrial OS=Homo sapiens GN=NDUFS7 PE=1 SV=3	1	6	6	6	6	3	3	3	1	4	3	3	6	3	3	3	1	4	3	3	6	3	3	3	1	4	3	3	33.3	33.3	33.3	23.563	213	213	0	35.098	33.3	15	15	14.1	4.2	22.5
O75306	O75306	8	8	8	NADH dehydrogenase [ubiquinone] iron-sulfur protein 2, mitochondrial	NDUFS2	NADH dehydrogenase [ubiquinone] iron-sulfur protein 2, mitochondrial OS=Homo sapiens GN=NDUFS2 PE=1 SV=2	1	8	8	8	2	4	3	6	3	6	5	4	2	4	3	6	3	6	5	4	2	4	3	6	3	6	5	4	21.4	21.4	21.4	52.545	463	463	0	67.404	6.9	9.1	9.1	17.7	9.3	13
O75319	O75319	15	15	15	RNA/RNP complex-1-interacting phosphatase	DUSP11	RNA/RNP complex-1-interacting phosphatase OS=Homo sapiens GN=DUSP11 PE=1 SV=1	1	15	15	15	8	6	4	7	5	6	7	7	8	6	4	7	5	6	7	7	8	6	4	7	5	6	7	7	53.9	53.9	53.9	38.938	330	330	0	92.868	31.5	23.9	14.8	23.3	21.2	23.3
O75340	O75340	3	3	3	Programmed cell death protein 6	PDCD6	Programmed cell death protein 6 OS=Homo sapiens GN=PDCD6 PE=1 SV=1	1	3	3	3	0	1	0	1	1	1	0	0	0	1	0	1	1	1	0	0	0	1	0	1	1	1	0	0	25.1	25.1	25.1	21.868	191	191	0	7.7319	0	5.8	0	5.2	5.8	14.1
O75347	O75347	1	1	1	Tubulin-specific chaperone A	TBCA	Tubulin-specific chaperone A OS=Homo sapiens GN=TBCA PE=1 SV=3	1	1	1	1	0	1	0	1	0	0	0	0	0	1	0	1	0	0	0	0	0	1	0	1	0	0	0	0	16.7	16.7	16.7	12.855	108	108	0	3.6766	0	16.7	0	16.7	0	0
O75348;O95670	O75348;O95670	2;1	2;1	2;1	V-type proton ATPase subunit G 1;V-type proton ATPase subunit G 2	ATP6V1G1;ATP6V1G2	V-type proton ATPase subunit G 1 OS=Homo sapiens GN=ATP6V1G1 PE=1 SV=3;V-type proton ATPase subunit G 2 OS=Homo sapiens GN=ATP6V1G2 PE=2 SV=1	2	2	2	2	0	1	1	0	0	0	0	0	0	1	1	0	0	0	0	0	0	1	1	0	0	0	0	0	22	22	22	13.757	118	118;118	0	5.416	0	12.7	9.3	0	0	0
O75352	O75352	1	1	1	Mannose-P-dolichol utilization defect 1 protein	MPDU1	Mannose-P-dolichol utilization defect 1 protein OS=Homo sapiens GN=MPDU1 PE=1 SV=2	1	1	1	1	1	1	0	1	1	1	1	1	1	1	0	1	1	1	1	1	1	1	0	1	1	1	1	1	4	4	4	26.638	247	247	0.00037202	3.2245	4	4	0	4	4	4
O75367	O75367	20	20	18	Core histone macro-H2A.1	H2AFY	Core histone macro-H2A.1 OS=Homo sapiens GN=H2AFY PE=1 SV=4	1	20	20	18	17	15	14	13	15	16	18	18	17	15	14	13	15	16	18	18	15	13	12	11	13	14	16	16	50.8	50.8	43.8	39.617	372	372	0	121.84	48.7	44.4	40.1	34.7	44.4	44.4
O75369	O75369	19	15	13	Filamin-B	FLNB	Filamin-B OS=Homo sapiens GN=FLNB PE=1 SV=2	1	19	15	13	5	8	4	10	1	5	3	2	3	6	2	8	0	3	2	0	3	4	2	7	0	3	2	0	9.5	8.1	6.8	278.16	2602	2602	0	38.137	2.3	4	1.7	4.4	0.3	2.7
O75390	O75390	12	12	12	Citrate synthase, mitochondrial	CS	Citrate synthase, mitochondrial OS=Homo sapiens GN=CS PE=1 SV=2	1	12	12	12	9	8	6	9	4	5	5	6	9	8	6	9	4	5	5	6	9	8	6	9	4	5	5	6	30	30	30	51.712	466	466	0	60.992	26	15.5	20.2	18.9	9.4	9.9
O75396	O75396	7	7	7	Vesicle-trafficking protein SEC22b	SEC22B	Vesicle-trafficking protein SEC22b OS=Homo sapiens GN=SEC22B PE=1 SV=4	1	7	7	7	4	1	3	4	2	3	3	3	4	1	3	4	2	3	3	3	4	1	3	4	2	3	3	3	34	34	34	24.593	215	215	0	70.133	24.7	6.5	14.4	20.5	10.2	14.9
O75400	O75400	5	5	5	Pre-mRNA-processing factor 40 homolog A	PRPF40A	Pre-mRNA-processing factor 40 homolog A OS=Homo sapiens GN=PRPF40A PE=1 SV=2	1	5	5	5	3	2	1	1	1	1	1	0	3	2	1	1	1	1	1	0	3	2	1	1	1	1	1	0	6.5	6.5	6.5	108.8	957	957	0	8.1966	2.9	2.6	0.9	0.9	1.9	0.9
O75419	O75419	1	1	1	Cell division control protein 45 homolog	CDC45	Cell division control protein 45 homolog OS=Homo sapiens GN=CDC45 PE=1 SV=1	1	1	1	1	0	0	0	0	1	1	1	1	0	0	0	0	1	1	1	1	0	0	0	0	1	1	1	1	1.8	1.8	1.8	65.568	566	566	0.00072701	2.9298	0	0	0	0	1.8	1.8
O75436	O75436	12	12	11	Vacuolar protein sorting-associated protein 26A	VPS26A	Vacuolar protein sorting-associated protein 26A OS=Homo sapiens GN=VPS26A PE=1 SV=2	1	12	12	11	9	6	8	8	4	5	4	7	9	6	8	8	4	5	4	7	8	6	7	7	4	5	3	7	42.5	42.5	40.4	38.169	327	327	0	38.348	31.2	19	28.1	32.1	16.5	20.2
O75439	O75439	15	14	14	Mitochondrial-processing peptidase subunit beta	PMPCB	Mitochondrial-processing peptidase subunit beta OS=Homo sapiens GN=PMPCB PE=1 SV=2	1	15	14	14	9	10	8	11	5	9	8	9	8	10	8	11	5	8	8	9	8	10	8	11	5	8	8	9	29.9	28.4	28.4	54.366	489	489	0	107.85	19.8	23.5	20.2	25.4	13.9	21.3
O75449;Q9BW62	O75449;Q9BW62	2;1	2;1	2;1	Katanin p60 ATPase-containing subunit A1;Katanin p60 ATPase-containing subunit A-like 1	KATNA1;KATNAL1	Katanin p60 ATPase-containing subunit A1 OS=Homo sapiens GN=KATNA1 PE=1 SV=1;Katanin p60 ATPase-containing subunit A-like 1 OS=Homo sapiens GN=KATNAL1 PE=1 SV=1	2	2	2	2	0	0	0	1	0	1	1	2	0	0	0	1	0	1	1	2	0	0	0	1	0	1	1	2	3.3	3.3	3.3	55.964	491	491;490	0.0047716	2.2753	0	0	0	1.8	0	1.8
O75460	O75460	1	1	1	Serine/threonine-protein kinase/endoribonuclease IRE1;Serine/threonine-protein kinase;Endoribonuclease	ERN1	Serine/threonine-protein kinase/endoribonuclease IRE1 OS=Homo sapiens GN=ERN1 PE=1 SV=2	1	1	1	1	0	0	0	0	0	0	1	0	0	0	0	0	0	0	1	0	0	0	0	0	0	0	1	0	1.6	1.6	1.6	109.73	977	977	0.0047458	2.224	0	0	0	0	0	0
O75467;Q6AW86	O75467;Q6AW86	2;1	2;1	2;1	Zinc finger protein 324A;Zinc finger protein 324B	ZNF324;ZNF324B	Zinc finger protein 324A OS=Homo sapiens GN=ZNF324 PE=2 SV=1;Zinc finger protein 324B OS=Homo sapiens GN=ZNF324B PE=1 SV=1	2	2	2	2	0	0	1	0	0	1	0	1	0	0	1	0	0	1	0	1	0	0	1	0	0	1	0	1	5.2	5.2	5.2	61.103	553	553;544	0	5.9564	0	0	2.7	0	0	2.7
O75475	O75475	2	2	2	PC4 and SFRS1-interacting protein	PSIP1	PC4 and SFRS1-interacting protein OS=Homo sapiens GN=PSIP1 PE=1 SV=1	1	2	2	2	1	1	0	1	1	0	1	1	1	1	0	1	1	0	1	1	1	1	0	1	1	0	1	1	3.6	3.6	3.6	60.103	530	530	0.0014286	2.7437	2.1	1.5	0	1.5	1.5	0
O75494	O75494	8	8	6	Serine/arginine-rich splicing factor 10	SRSF10	Serine/arginine-rich splicing factor 10 OS=Homo sapiens GN=SRSF10 PE=1 SV=1	1	8	8	6	7	4	5	2	6	8	3	3	7	4	5	2	6	8	3	3	5	4	3	2	4	6	3	3	31.7	31.7	27.1	31.3	262	262	0	35.273	31.7	22.1	24.4	14.9	29	31.7
O75530	O75530	3	3	3	Polycomb protein EED	EED	Polycomb protein EED OS=Homo sapiens GN=EED PE=1 SV=2	1	3	3	3	1	1	0	0	0	0	1	2	1	1	0	0	0	0	1	2	1	1	0	0	0	0	1	2	7.3	7.3	7.3	50.197	441	441	0	3.7259	2	3.2	0	0	0	0
O75531	O75531	3	3	3	Barrier-to-autointegration factor;Barrier-to-autointegration factor, N-terminally processed	BANF1	Barrier-to-autointegration factor OS=Homo sapiens GN=BANF1 PE=1 SV=1	1	3	3	3	1	1	2	1	0	0	0	2	1	1	2	1	0	0	0	2	1	1	2	1	0	0	0	2	50.6	50.6	50.6	10.058	89	89	0	7.9553	13.5	13.5	21.3	7.9	0	0
O75533	O75533	27	27	27	Splicing factor 3B subunit 1	SF3B1	Splicing factor 3B subunit 1 OS=Homo sapiens GN=SF3B1 PE=1 SV=3	1	27	27	27	14	15	11	10	5	7	8	12	14	15	11	10	5	7	8	12	14	15	11	10	5	7	8	12	29.8	29.8	29.8	145.83	1304	1304	0	104.87	15	16.3	13	12.1	6.1	9
O75534	O75534	31	31	31	Cold shock domain-containing protein E1	CSDE1	Cold shock domain-containing protein E1 OS=Homo sapiens GN=CSDE1 PE=1 SV=2	1	31	31	31	16	22	19	20	14	20	23	22	16	22	19	20	14	20	23	22	16	22	19	20	14	20	23	22	41.9	41.9	41.9	88.884	798	798	0	319.33	24.1	31.3	30.7	29.7	21.4	31
O75569	O75569	4	4	4	Interferon-inducible double-stranded RNA-dependent protein kinase activator A	PRKRA	Interferon-inducible double-stranded RNA-dependent protein kinase activator A OS=Homo sapiens GN=PRKRA PE=1 SV=1	1	4	4	4	0	0	0	1	1	2	1	0	0	0	0	1	1	2	1	0	0	0	0	1	1	2	1	0	12.8	12.8	12.8	34.404	313	313	0	6.9967	0	0	0	4.8	5.1	7.7
O75586	O75586	1	1	1	Mediator of RNA polymerase II transcription subunit 6	MED6	Mediator of RNA polymerase II transcription subunit 6 OS=Homo sapiens GN=MED6 PE=1 SV=2	1	1	1	1	0	0	0	0	0	1	1	0	0	0	0	0	0	1	1	0	0	0	0	0	0	1	1	0	4.5	4.5	4.5	28.424	246	246	0	4.6383	0	0	0	0	0	4.5
O75592	O75592	81	81	81	E3 ubiquitin-protein ligase MYCBP2	MYCBP2	E3 ubiquitin-protein ligase MYCBP2 OS=Homo sapiens GN=MYCBP2 PE=1 SV=3	1	81	81	81	34	22	14	18	35	50	39	33	34	22	14	18	35	50	39	33	34	22	14	18	35	50	39	33	22.4	22.4	22.4	510.08	4640	4640	0	273.92	9.3	5.6	3.6	4.5	10.2	13.9
O75600	O75600	1	1	1	2-amino-3-ketobutyrate coenzyme A ligase, mitochondrial	GCAT	2-amino-3-ketobutyrate coenzyme A ligase, mitochondrial OS=Homo sapiens GN=GCAT PE=1 SV=1	1	1	1	1	0	0	0	0	0	1	0	1	0	0	0	0	0	1	0	1	0	0	0	0	0	1	0	1	2.4	2.4	2.4	45.285	419	419	0	3.5124	0	0	0	0	0	2.4
O75607	O75607	3	3	3	Nucleoplasmin-3	NPM3	Nucleoplasmin-3 OS=Homo sapiens GN=NPM3 PE=1 SV=3	1	3	3	3	3	3	2	2	3	3	2	3	3	3	2	2	3	3	2	3	3	3	2	2	3	3	2	3	29.2	29.2	29.2	19.343	178	178	0	86.818	29.2	29.2	17.4	20.8	29.2	29.2
O75608	O75608	3	3	3	Acyl-protein thioesterase 1	LYPLA1	Acyl-protein thioesterase 1 OS=Homo sapiens GN=LYPLA1 PE=1 SV=1	1	3	3	3	0	1	1	1	1	0	0	0	0	1	1	1	1	0	0	0	0	1	1	1	1	0	0	0	14.3	14.3	14.3	24.669	230	230	0	4.1797	0	4.8	6.1	3.5	3.5	0
O75616	O75616	3	3	3	GTPase Era, mitochondrial	ERAL1	GTPase Era, mitochondrial OS=Homo sapiens GN=ERAL1 PE=1 SV=2	1	3	3	3	2	1	1	3	2	1	2	2	2	1	1	3	2	1	2	2	2	1	1	3	2	1	2	2	8.2	8.2	8.2	48.349	437	437	0	5.835	4.6	2.5	2.5	8.2	6.2	2.5
O75643	O75643	65	65	65	U5 small nuclear ribonucleoprotein 200 kDa helicase	SNRNP200	U5 small nuclear ribonucleoprotein 200 kDa helicase OS=Homo sapiens GN=SNRNP200 PE=1 SV=2	1	65	65	65	41	39	33	42	31	40	43	46	41	39	33	42	31	40	43	46	41	39	33	42	31	40	43	46	35.9	35.9	35.9	244.5	2136	2136	0	323.31	21.5	21.4	19.6	24.5	17.5	22.6
O75663	O75663	13	13	13	TIP41-like protein	TIPRL	TIP41-like protein OS=Homo sapiens GN=TIPRL PE=1 SV=2	1	13	13	13	7	7	5	6	4	5	5	7	7	7	5	6	4	5	5	7	7	7	5	6	4	5	5	7	56.6	56.6	56.6	31.444	272	272	0	43.146	25.4	28.3	28.3	18.8	21	19.5
O75665	O75665	5	5	5	Oral-facial-digital syndrome 1 protein	OFD1	Oral-facial-digital syndrome 1 protein OS=Homo sapiens GN=OFD1 PE=1 SV=1	1	5	5	5	0	0	0	0	3	1	2	3	0	0	0	0	3	1	2	3	0	0	0	0	3	1	2	3	5.3	5.3	5.3	116.67	1012	1012	0	25.009	0	0	0	0	3.5	0.7
O75674	O75674	1	1	1	TOM1-like protein 1	TOM1L1	TOM1-like protein 1 OS=Homo sapiens GN=TOM1L1 PE=1 SV=2	1	1	1	1	0	0	1	0	0	0	0	0	0	0	1	0	0	0	0	0	0	0	1	0	0	0	0	0	2.7	2.7	2.7	52.988	476	476	0.0053963	2.1824	0	0	2.7	0	0	0
P35813;O75688	P35813;O75688	1;1	1;1	1;1	Protein phosphatase 1A;Protein phosphatase 1B	PPM1A;PPM1B	Protein phosphatase 1A OS=Homo sapiens GN=PPM1A PE=1 SV=1;Protein phosphatase 1B OS=Homo sapiens GN=PPM1B PE=1 SV=1	2	1	1	1	0	1	0	0	0	0	0	1	0	1	0	0	0	0	0	1	0	1	0	0	0	0	0	1	3.1	3.1	3.1	42.447	382	382;479	0.00036819	3.1328	0	3.1	0	0	0	0
O75694	O75694	26	26	26	Nuclear pore complex protein Nup155	NUP155	Nuclear pore complex protein Nup155 OS=Homo sapiens GN=NUP155 PE=1 SV=1	1	26	26	26	13	13	12	20	13	16	17	19	13	13	12	20	13	16	17	19	13	13	12	20	13	16	17	19	29	29	29	155.2	1391	1391	0	323.31	12.4	13.9	12.8	24.2	14.3	19
O75717	O75717	4	4	4	WD repeat and HMG-box DNA-binding protein 1	WDHD1	WD repeat and HMG-box DNA-binding protein 1 OS=Homo sapiens GN=WDHD1 PE=1 SV=1	1	4	4	4	1	1	3	1	0	0	0	1	1	1	3	1	0	0	0	1	1	1	3	1	0	0	0	1	5.4	5.4	5.4	125.97	1129	1129	0	8.0977	0.7	1.4	3.1	0.7	0	0
O75794	O75794	8	8	8	Cell division cycle protein 123 homolog	CDC123	Cell division cycle protein 123 homolog OS=Homo sapiens GN=CDC123 PE=1 SV=1	1	8	8	8	3	3	3	3	2	6	4	5	3	3	3	3	2	6	4	5	3	3	3	3	2	6	4	5	24.1	24.1	24.1	39.134	336	336	0	14.155	8.6	8.3	11.3	9.5	6.5	17.6
O75808	O75808	8	8	8	Calpain-15	CAPN15	Calpain-15 OS=Homo sapiens GN=CAPN15 PE=1 SV=1	1	8	8	8	1	2	0	1	0	3	1	2	1	2	0	1	0	3	1	2	1	2	0	1	0	3	1	2	10	10	10	117.31	1086	1086	0	26.401	1	2.4	0	1	0	3.4
O75817	O75817	3	3	3	Ribonuclease P protein subunit p20	POP7	Ribonuclease P protein subunit p20 OS=Homo sapiens GN=POP7 PE=1 SV=2	1	3	3	3	0	2	1	1	2	2	3	2	0	2	1	1	2	2	3	2	0	2	1	1	2	2	3	2	23.6	23.6	23.6	15.651	140	140	0	6.0229	0	18.6	11.4	7.1	18.6	18.6
O75818	O75818	2	2	2	Ribonuclease P protein subunit p40	RPP40	Ribonuclease P protein subunit p40 OS=Homo sapiens GN=RPP40 PE=1 SV=3	1	2	2	2	0	0	0	0	1	1	2	1	0	0	0	0	1	1	2	1	0	0	0	0	1	1	2	1	3.9	3.9	3.9	41.833	363	363	0.0017712	2.6643	0	0	0	0	1.9	1.9
O75821	O75821	16	16	16	Eukaryotic translation initiation factor 3 subunit G	EIF3G	Eukaryotic translation initiation factor 3 subunit G OS=Homo sapiens GN=EIF3G PE=1 SV=2	1	16	16	16	8	7	7	10	8	9	9	12	8	7	7	10	8	9	9	12	8	7	7	10	8	9	9	12	52.2	52.2	52.2	35.611	320	320	0	182.02	26.2	21.2	23.4	29.1	28.4	36.2
O75832	O75832	4	4	4	26S proteasome non-ATPase regulatory subunit 10	PSMD10	26S proteasome non-ATPase regulatory subunit 10 OS=Homo sapiens GN=PSMD10 PE=1 SV=1	1	4	4	4	3	1	1	1	0	0	1	1	3	1	1	1	0	0	1	1	3	1	1	1	0	0	1	1	29.6	29.6	29.6	24.428	226	226	0	11.013	24.3	5.3	11.9	11.9	0	0
O75844	O75844	6	6	6	CAAX prenyl protease 1 homolog	ZMPSTE24	CAAX prenyl protease 1 homolog OS=Homo sapiens GN=ZMPSTE24 PE=1 SV=2	1	6	6	6	4	3	2	3	1	2	2	1	4	3	2	3	1	2	2	1	4	3	2	3	1	2	2	1	14.1	14.1	14.1	54.812	475	475	0	12.868	5.5	6.1	4.4	9.3	1.7	3.4
O75874	O75874	7	7	7	Isocitrate dehydrogenase [NADP] cytoplasmic	IDH1	Isocitrate dehydrogenase [NADP] cytoplasmic OS=Homo sapiens GN=IDH1 PE=1 SV=2	1	7	7	7	3	3	4	3	2	3	2	3	3	3	4	3	2	3	2	3	3	3	4	3	2	3	2	3	17.9	17.9	17.9	46.659	414	414	0	14.216	7.2	7.5	9.9	7.5	5.8	8.9
O75879	O75879	4	4	4	Glutamyl-tRNA(Gln) amidotransferase subunit B, mitochondrial	GATB	Glutamyl-tRNA(Gln) amidotransferase subunit B, mitochondrial OS=Homo sapiens GN=GATB PE=1 SV=1	1	4	4	4	1	1	0	1	1	1	1	2	1	1	0	1	1	1	1	2	1	1	0	1	1	1	1	2	10.8	10.8	10.8	61.863	557	557	0	13.456	4.7	1.4	0	1.4	1.6	1.6
O75880	O75880	2	2	2	Protein SCO1 homolog, mitochondrial	SCO1	Protein SCO1 homolog, mitochondrial OS=Homo sapiens GN=SCO1 PE=1 SV=1	1	2	2	2	0	1	0	1	0	1	1	1	0	1	0	1	0	1	1	1	0	1	0	1	0	1	1	1	12	12	12	33.814	301	301	0	5.8755	0	6.6	0	6.6	0	5.3
O75925	O75925	10	10	9	E3 SUMO-protein ligase PIAS1	PIAS1	E3 SUMO-protein ligase PIAS1 OS=Homo sapiens GN=PIAS1 PE=1 SV=2	1	10	10	9	3	1	3	1	6	9	7	6	3	1	3	1	6	9	7	6	2	1	2	0	5	8	6	5	21.4	21.4	19	71.835	651	651	0	124.64	6.8	3.1	6.8	2.3	12.4	19.7
O75947	O75947	3	3	3	ATP synthase subunit d, mitochondrial	ATP5H	ATP synthase subunit d, mitochondrial OS=Homo sapiens GN=ATP5H PE=1 SV=3	1	3	3	3	2	3	2	3	1	1	0	0	2	3	2	3	1	1	0	0	2	3	2	3	1	1	0	0	22.4	22.4	22.4	18.491	161	161	0	7.5941	16.8	22.4	16.1	22.4	10.6	10.6
O75955	O75955	4	4	4	Flotillin-1	FLOT1	Flotillin-1 OS=Homo sapiens GN=FLOT1 PE=1 SV=3	1	4	4	4	1	1	0	1	0	1	2	1	1	1	0	1	0	1	2	1	1	1	0	1	0	1	2	1	11	11	11	47.355	427	427	0	9.4361	3.3	3.3	0	1.9	0	2.6
O75964	O75964	4	4	4	ATP synthase subunit g, mitochondrial	ATP5L	ATP synthase subunit g, mitochondrial OS=Homo sapiens GN=ATP5L PE=1 SV=3	1	4	4	4	3	3	3	4	4	4	4	3	3	3	3	4	4	4	4	3	3	3	3	4	4	4	4	3	46.6	46.6	46.6	11.428	103	103	0	34.802	35.9	37.9	32	46.6	46.6	46.6
O76003	O76003	6	6	6	Glutaredoxin-3	GLRX3	Glutaredoxin-3 OS=Homo sapiens GN=GLRX3 PE=1 SV=2	1	6	6	6	1	3	4	3	3	3	4	4	1	3	4	3	3	3	4	4	1	3	4	3	3	3	4	4	17.6	17.6	17.6	37.432	335	335	0	15.135	3.9	11.6	14.3	7.5	11.6	11
O76021	O76021	28	28	28	Ribosomal L1 domain-containing protein 1	RSL1D1	Ribosomal L1 domain-containing protein 1 OS=Homo sapiens GN=RSL1D1 PE=1 SV=3	1	28	28	28	19	18	17	22	19	23	25	22	19	18	17	22	19	23	25	22	19	18	17	22	19	23	25	22	53.9	53.9	53.9	54.972	490	490	0	227.77	41	47.3	37.1	47.8	41	47.6
O76031	O76031	1	1	1	ATP-dependent Clp protease ATP-binding subunit clpX-like, mitochondrial	CLPX	ATP-dependent Clp protease ATP-binding subunit clpX-like, mitochondrial OS=Homo sapiens GN=CLPX PE=1 SV=2	1	1	1	1	1	0	0	0	0	0	0	0	1	0	0	0	0	0	0	0	1	0	0	0	0	0	0	0	1.6	1.6	1.6	69.223	633	633	0.0044983	2.4082	1.6	0	0	0	0	0
O76071	O76071	5	5	5	Probable cytosolic iron-sulfur protein assembly protein CIAO1	CIAO1	Probable cytosolic iron-sulfur protein assembly protein CIAO1 OS=Homo sapiens GN=CIAO1 PE=1 SV=1	1	5	5	5	4	2	2	1	2	4	2	3	4	2	2	1	2	4	2	3	4	2	2	1	2	4	2	3	23	23	23	37.84	339	339	0	27.399	19.8	9.4	12.7	7.1	11.8	17.4
O76080	O76080	1	1	1	AN1-type zinc finger protein 5	ZFAND5	AN1-type zinc finger protein 5 OS=Homo sapiens GN=ZFAND5 PE=1 SV=1	1	1	1	1	1	0	1	1	1	1	1	1	1	0	1	1	1	1	1	1	1	0	1	1	1	1	1	1	16	16	16	23.132	213	213	0	76.232	16	0	16	16	16	16
O76094	O76094	1	1	1	Signal recognition particle subunit SRP72	SRP72	Signal recognition particle subunit SRP72 OS=Homo sapiens GN=SRP72 PE=1 SV=3	1	1	1	1	1	0	1	0	0	0	0	0	1	0	1	0	0	0	0	0	1	0	1	0	0	0	0	0	1.8	1.8	1.8	74.605	671	671	0.00037369	3.2714	1.8	0	1.8	0	0	0
O94776	O94776	32	32	28	Metastasis-associated protein MTA2	MTA2	Metastasis-associated protein MTA2 OS=Homo sapiens GN=MTA2 PE=1 SV=1	1	32	32	28	19	20	22	19	13	22	19	23	19	20	22	19	13	22	19	23	15	16	19	15	10	18	15	19	49.7	49.7	46.6	75.022	668	668	0	140.39	34.4	36.1	44	31.1	26.6	40.4
O94832	O94832	8	8	8	Unconventional myosin-Id	MYO1D	Unconventional myosin-Id OS=Homo sapiens GN=MYO1D PE=1 SV=2	1	8	8	8	2	2	2	2	0	0	2	4	2	2	2	2	0	0	2	4	2	2	2	2	0	0	2	4	7.8	7.8	7.8	116.2	1006	1006	0	11.876	1.7	1.7	1.7	2.1	0	0
O94888	O94888	2	2	2	UBX domain-containing protein 7	UBXN7	UBX domain-containing protein 7 OS=Homo sapiens GN=UBXN7 PE=1 SV=2	1	2	2	2	0	2	1	1	0	1	0	1	0	2	1	1	0	1	0	1	0	2	1	1	0	1	0	1	4.9	4.9	4.9	54.862	489	489	0	10.343	0	4.9	2.7	2.7	0	2.7
O94901	O94901	3	3	3	SUN domain-containing protein 1	SUN1	SUN domain-containing protein 1 OS=Homo sapiens GN=SUN1 PE=1 SV=3	1	3	3	3	0	1	1	1	0	0	0	0	0	1	1	1	0	0	0	0	0	1	1	1	0	0	0	0	6.3	6.3	6.3	90.063	812	812	0	9.3831	0	1.5	2.6	2.2	0	0
O94905;O75477	O94905	8;3	8;3	8;3	Erlin-2	ERLIN2	Erlin-2 OS=Homo sapiens GN=ERLIN2 PE=1 SV=1	2	8	8	8	5	5	5	7	3	7	7	6	5	5	5	7	3	7	7	6	5	5	5	7	3	7	7	6	26.3	26.3	26.3	37.839	339	339;346	0	34.025	16.5	15.6	16.8	21.8	10.9	23
O94906	O94906	21	21	21	Pre-mRNA-processing factor 6	PRPF6	Pre-mRNA-processing factor 6 OS=Homo sapiens GN=PRPF6 PE=1 SV=1	1	21	21	21	9	10	11	13	8	9	13	10	9	10	11	13	8	9	13	10	9	10	11	13	8	9	13	10	23.4	23.4	23.4	106.92	941	941	0	65.432	10.6	11.2	12.1	13.3	9.6	10.3
O94925	O94925	3	3	3	Glutaminase kidney isoform, mitochondrial	GLS	Glutaminase kidney isoform, mitochondrial OS=Homo sapiens GN=GLS PE=1 SV=1	1	3	3	3	0	0	1	0	1	1	1	1	0	0	1	0	1	1	1	1	0	0	1	0	1	1	1	1	6.6	6.6	6.6	73.46	669	669	0	7.8269	0	0	2.2	0	3.1	2.2
O94927	O94927	1	1	1	HAUS augmin-like complex subunit 5	HAUS5	HAUS augmin-like complex subunit 5 OS=Homo sapiens GN=HAUS5 PE=1 SV=2	1	1	1	1	0	0	0	0	1	0	0	0	0	0	0	0	1	0	0	0	0	0	0	0	1	0	0	0	3.9	3.9	3.9	71.682	633	633	0.0085246	1.9488	0	0	0	0	3.9	0
O94952	O94952	1	1	1	F-box only protein 21	FBXO21	F-box only protein 21 OS=Homo sapiens GN=FBXO21 PE=2 SV=2	1	1	1	1	0	0	0	0	0	0	0	1	0	0	0	0	0	0	0	1	0	0	0	0	0	0	0	1	3.7	3.7	3.7	72.269	628	628	0	14.516	0	0	0	0	0	0
O94966	O94966	6	6	6	Ubiquitin carboxyl-terminal hydrolase 19	USP19	Ubiquitin carboxyl-terminal hydrolase 19 OS=Homo sapiens GN=USP19 PE=1 SV=2	1	6	6	6	1	1	2	2	0	0	1	2	1	1	2	2	0	0	1	2	1	1	2	2	0	0	1	2	6.5	6.5	6.5	145.65	1318	1318	0	29.972	0.8	0.9	1.7	2.7	0	0
O94972	O94972	3	3	3	E3 ubiquitin-protein ligase TRIM37	TRIM37	E3 ubiquitin-protein ligase TRIM37 OS=Homo sapiens GN=TRIM37 PE=1 SV=2	1	3	3	3	0	0	0	0	0	1	2	1	0	0	0	0	0	1	2	1	0	0	0	0	0	1	2	1	2.1	2.1	2.1	107.9	964	964	0	3.7382	0	0	0	0	0	1
O94973	O94973	7	2	2	AP-2 complex subunit alpha-2	AP2A2	AP-2 complex subunit alpha-2 OS=Homo sapiens GN=AP2A2 PE=1 SV=2	1	7	2	2	1	2	3	3	1	4	3	3	1	1	0	1	0	1	1	0	1	1	0	1	0	1	1	0	13.1	5.6	5.6	103.96	939	939	0	8.1074	3	4.3	4.3	6.3	1	7.9
O94979	O94979	5	5	5	Protein transport protein Sec31A	SEC31A	Protein transport protein Sec31A OS=Homo sapiens GN=SEC31A PE=1 SV=3	1	5	5	5	5	0	0	2	0	1	0	0	5	0	0	2	0	1	0	0	5	0	0	2	0	1	0	0	4.3	4.3	4.3	133.01	1220	1220	0	8.3247	4.3	0	0	1.7	0	1.1
O95071	O95071	57	57	57	E3 ubiquitin-protein ligase UBR5	UBR5	E3 ubiquitin-protein ligase UBR5 OS=Homo sapiens GN=UBR5 PE=1 SV=2	1	57	57	57	31	35	32	30	17	27	22	28	31	35	32	30	17	27	22	28	31	35	32	30	17	27	22	28	28.8	28.8	28.8	309.35	2799	2799	0	323.31	16.8	18.5	16.2	16.7	8.1	14.3
O95140	O95140	6	6	5	Mitofusin-2	MFN2	Mitofusin-2 OS=Homo sapiens GN=MFN2 PE=1 SV=3	1	6	6	5	2	1	1	1	1	1	0	0	2	1	1	1	1	1	0	0	2	1	1	1	1	0	0	0	7.9	7.9	7	86.401	757	757	0	7.3038	2.8	1.2	2.1	1.1	1.1	0.9
O95149	O95149	3	3	3	Snurportin-1	SNUPN	Snurportin-1 OS=Homo sapiens GN=SNUPN PE=1 SV=1	1	3	3	3	2	1	0	1	1	1	1	2	2	1	0	1	1	1	1	2	2	1	0	1	1	1	1	2	13.1	13.1	13.1	41.142	360	360	0	23.542	10	2.5	0	2.5	7.5	7.5
O95155	O95155	6	6	6	Ubiquitin conjugation factor E4 B	UBE4B	Ubiquitin conjugation factor E4 B OS=Homo sapiens GN=UBE4B PE=1 SV=1	1	6	6	6	2	3	0	1	0	0	1	1	2	3	0	1	0	0	1	1	2	3	0	1	0	0	1	1	5.8	5.8	5.8	146.18	1302	1302	0	15.06	1.7	3.1	0	1.1	0	0
O95163	O95163	26	26	26	Elongator complex protein 1	IKBKAP	Elongator complex protein 1 OS=Homo sapiens GN=IKBKAP PE=1 SV=3	1	26	26	26	4	10	11	9	9	15	14	16	4	10	11	9	9	15	14	16	4	10	11	9	9	15	14	16	27.1	27.1	27.1	150.25	1332	1332	0	84.61	4.1	10.1	10.5	8.3	9.4	14.8
O95166	O95166	2	2	2	Gamma-aminobutyric acid receptor-associated protein	GABARAP	Gamma-aminobutyric acid receptor-associated protein OS=Homo sapiens GN=GABARAP PE=1 SV=1	1	2	2	2	0	1	0	1	0	0	1	0	0	1	0	1	0	0	1	0	0	1	0	1	0	0	1	0	16.2	16.2	16.2	13.918	117	117	0.0014368	2.791	0	9.4	0	9.4	0	0
O95168	O95168	3	3	3	NADH dehydrogenase [ubiquinone] 1 beta subcomplex subunit 4	NDUFB4	NADH dehydrogenase [ubiquinone] 1 beta subcomplex subunit 4 OS=Homo sapiens GN=NDUFB4 PE=1 SV=3	1	3	3	3	1	2	1	2	2	1	2	1	1	2	1	2	2	1	2	1	1	2	1	2	2	1	2	1	27.9	27.9	27.9	15.208	129	129	0	8.4667	10.1	17.8	10.1	17.8	17.8	7.8
O95202	O95202	13	13	13	LETM1 and EF-hand domain-containing protein 1, mitochondrial	LETM1	LETM1 and EF-hand domain-containing protein 1, mitochondrial OS=Homo sapiens GN=LETM1 PE=1 SV=1	1	13	13	13	8	10	7	10	0	0	0	0	8	10	7	10	0	0	0	0	8	10	7	10	0	0	0	0	17.2	17.2	17.2	83.353	739	739	0	37.491	10	15.3	10.8	10.7	0	0
O95229	O95229	2	2	2	ZW10 interactor	ZWINT	ZW10 interactor OS=Homo sapiens GN=ZWINT PE=1 SV=2	1	2	2	2	0	0	1	1	0	1	2	2	0	0	1	1	0	1	2	2	0	0	1	1	0	1	2	2	7.6	7.6	7.6	31.293	277	277	0	8.6475	0	0	4.3	3.2	0	4.3
O95232	O95232	17	17	17	Luc7-like protein 3	LUC7L3	Luc7-like protein 3 OS=Homo sapiens GN=LUC7L3 PE=1 SV=2	1	17	17	17	6	9	8	16	6	4	5	6	6	9	8	16	6	4	5	6	6	9	8	16	6	4	5	6	38.7	38.7	38.7	51.466	432	432	0	164.96	17.8	23.1	22.2	35	16.2	13.4
O95235	O95235	4	4	4	Kinesin-like protein KIF20A	KIF20A	Kinesin-like protein KIF20A OS=Homo sapiens GN=KIF20A PE=1 SV=1	1	4	4	4	2	0	1	1	0	1	0	0	2	0	1	1	0	1	0	0	2	0	1	1	0	1	0	0	6.7	6.7	6.7	100.28	890	890	0	22.871	3.5	0	1.6	1.6	0	1.7
O95239;Q2VIQ3;Q6ZMV9	O95239;Q2VIQ3	5;3;1	5;3;1	4;2;0	Chromosome-associated kinesin KIF4A;Chromosome-associated kinesin KIF4B	KIF4A;KIF4B	Chromosome-associated kinesin KIF4A OS=Homo sapiens GN=KIF4A PE=1 SV=3;Chromosome-associated kinesin KIF4B OS=Homo sapiens GN=KIF4B PE=2 SV=2	3	5	5	4	1	1	2	2	0	1	2	1	1	1	2	2	0	1	2	1	1	1	2	2	0	0	2	1	4.3	4.3	3.4	139.88	1232	1232;1234;814	0	10.675	0.7	0.8	1.5	1.9	0	0.9
O95249	O95249	3	3	3	Golgi SNAP receptor complex member 1	GOSR1	Golgi SNAP receptor complex member 1 OS=Homo sapiens GN=GOSR1 PE=1 SV=1	1	3	3	3	0	0	1	1	2	1	2	2	0	0	1	1	2	1	2	2	0	0	1	1	2	1	2	2	11.6	11.6	11.6	28.612	250	250	0	17.442	0	0	5.2	2.8	8.8	2.8
O95251;Q8WYB5	O95251	3;1	3;1	2;0	Histone acetyltransferase KAT7	KAT7	Histone acetyltransferase KAT7 OS=Homo sapiens GN=KAT7 PE=1 SV=1	2	3	3	2	1	0	1	0	0	0	0	1	1	0	1	0	0	0	0	1	1	0	1	0	0	0	0	0	5.7	5.7	3.9	70.642	611	611;2073	0.00037693	3.3661	1.8	0	2.1	0	0	0
O95271	O95271	3	3	2	Tankyrase-1	TNKS	Tankyrase-1 OS=Homo sapiens GN=TNKS PE=1 SV=2	1	3	3	2	1	0	1	2	0	0	0	0	1	0	1	2	0	0	0	0	0	0	1	2	0	0	0	0	2.9	2.9	2	142.04	1327	1327	0	4.7153	0.9	0	1.1	2	0	0
O95292	O95292	5	5	5	Vesicle-associated membrane protein-associated protein B/C	VAPB	Vesicle-associated membrane protein-associated protein B/C OS=Homo sapiens GN=VAPB PE=1 SV=3	1	5	5	5	1	2	0	1	1	1	2	2	1	2	0	1	1	1	2	2	1	2	0	1	1	1	2	2	25.1	25.1	25.1	27.228	243	243	0	6.907	5.3	9.1	0	5.3	5.3	3.3
O95299	O95299	12	12	12	NADH dehydrogenase [ubiquinone] 1 alpha subcomplex subunit 10, mitochondrial	NDUFA10	NADH dehydrogenase [ubiquinone] 1 alpha subcomplex subunit 10, mitochondrial OS=Homo sapiens GN=NDUFA10 PE=1 SV=1	1	12	12	12	9	7	5	8	6	10	8	11	9	7	5	8	6	10	8	11	9	7	5	8	6	10	8	11	41.7	41.7	41.7	40.75	355	355	0	66.326	35.5	26.2	16.9	36.1	27.9	38
O95347	O95347	36	36	36	Structural maintenance of chromosomes protein 2	SMC2	Structural maintenance of chromosomes protein 2 OS=Homo sapiens GN=SMC2 PE=1 SV=2	1	36	36	36	10	16	13	13	14	14	18	18	10	16	13	13	14	14	18	18	10	16	13	13	14	14	18	18	34.1	34.1	34.1	135.65	1197	1197	0	105.59	10	14.5	11.7	12.4	13.4	13.3
O95373	O95373	4	3	3	Importin-7	IPO7	Importin-7 OS=Homo sapiens GN=IPO7 PE=1 SV=1	1	4	3	3	3	2	1	3	1	2	1	2	3	2	1	2	1	2	1	2	3	2	1	2	1	2	1	2	4.4	3.5	3.5	119.52	1038	1038	0	6.6795	3.5	1.9	0.9	2.9	1.1	1.9
O95376	O95376	5	5	5	E3 ubiquitin-protein ligase ARIH2	ARIH2	E3 ubiquitin-protein ligase ARIH2 OS=Homo sapiens GN=ARIH2 PE=1 SV=1	1	5	5	5	1	0	2	0	1	2	0	2	1	0	2	0	1	2	0	2	1	0	2	0	1	2	0	2	14.4	14.4	14.4	57.818	493	493	0	27.816	3.4	0	4.7	0	3.4	7.1
O95391	O95391	3	3	3	Pre-mRNA-splicing factor SLU7	SLU7	Pre-mRNA-splicing factor SLU7 OS=Homo sapiens GN=SLU7 PE=1 SV=2	1	3	3	3	0	0	0	0	1	3	1	1	0	0	0	0	1	3	1	1	0	0	0	0	1	3	1	1	6.5	6.5	6.5	68.386	586	586	0	8.425	0	0	0	0	2	6.5
O95394	O95394	7	7	7	Phosphoacetylglucosamine mutase	PGM3	Phosphoacetylglucosamine mutase OS=Homo sapiens GN=PGM3 PE=1 SV=1	1	7	7	7	1	5	4	4	2	2	3	4	1	5	4	4	2	2	3	4	1	5	4	4	2	2	3	4	15.7	15.7	15.7	59.851	542	542	0	13.031	1.7	10.5	7.7	7.4	4.4	4.4
O95433	O95433	17	17	17	Activator of 90 kDa heat shock protein ATPase homolog 1	AHSA1	Activator of 90 kDa heat shock protein ATPase homolog 1 OS=Homo sapiens GN=AHSA1 PE=1 SV=1	1	17	17	17	11	11	9	10	11	11	10	12	11	11	9	10	11	11	10	12	11	11	9	10	11	11	10	12	60.1	60.1	60.1	38.274	338	338	0	97.438	40.2	36.1	33.7	35.5	39.9	46.4
O95456	O95456	10	10	10	Proteasome assembly chaperone 1	PSMG1	Proteasome assembly chaperone 1 OS=Homo sapiens GN=PSMG1 PE=1 SV=1	1	10	10	10	4	6	5	2	4	3	4	7	4	6	5	2	4	3	4	7	4	6	5	2	4	3	4	7	45.5	45.5	45.5	32.854	288	288	0	51.112	20.8	27.1	20.5	8.3	14.2	13.9
O95470	O95470	2	2	2	Sphingosine-1-phosphate lyase 1	SGPL1	Sphingosine-1-phosphate lyase 1 OS=Homo sapiens GN=SGPL1 PE=1 SV=3	1	2	2	2	1	0	1	0	0	0	1	0	1	0	1	0	0	0	1	0	1	0	1	0	0	0	1	0	3.9	3.9	3.9	63.523	568	568	0.0044582	2.3307	2.6	0	1.2	0	0	0
O95478	O95478	10	10	10	Ribosome biogenesis protein NSA2 homolog	NSA2	Ribosome biogenesis protein NSA2 homolog OS=Homo sapiens GN=NSA2 PE=1 SV=1	1	10	10	10	7	6	3	4	3	6	8	7	7	6	3	4	3	6	8	7	7	6	3	4	3	6	8	7	46.9	46.9	46.9	30.065	260	260	0	47.679	31.2	23.1	13.5	17.3	13.5	25
O95487	O95487	2	2	2	Protein transport protein Sec24B	SEC24B	Protein transport protein Sec24B OS=Homo sapiens GN=SEC24B PE=1 SV=2	1	2	2	2	0	1	0	1	0	0	0	0	0	1	0	1	0	0	0	0	0	1	0	1	0	0	0	0	2.3	2.3	2.3	137.42	1268	1268	0	5.3307	0	1.2	0	1.1	0	0
O95503	O95503	8	8	8	Chromobox protein homolog 6	CBX6	Chromobox protein homolog 6 OS=Homo sapiens GN=CBX6 PE=1 SV=1	1	8	8	8	2	1	1	1	2	6	4	5	2	1	1	1	2	6	4	5	2	1	1	1	2	6	4	5	28.9	28.9	28.9	43.898	412	412	0	22.617	9.5	4.9	5.1	4.4	7.3	19.4
O95551	O95551	8	8	8	Tyrosyl-DNA phosphodiesterase 2	TDP2	Tyrosyl-DNA phosphodiesterase 2 OS=Homo sapiens GN=TDP2 PE=1 SV=1	1	8	8	8	5	6	4	4	4	2	5	4	5	6	4	4	4	2	5	4	5	6	4	4	4	2	5	4	32.9	32.9	32.9	40.929	362	362	0	73.546	18	26.2	18.5	16.9	13.3	5.5
O95573	O95573	14	14	13	Long-chain-fatty-acid--CoA ligase 3	ACSL3	Long-chain-fatty-acid--CoA ligase 3 OS=Homo sapiens GN=ACSL3 PE=1 SV=3	1	14	14	13	7	5	5	7	5	5	4	7	7	5	5	7	5	5	4	7	6	5	4	6	4	4	3	6	24.6	24.6	23.1	80.419	720	720	0	44.449	13.2	8.5	7.9	10.8	7.4	8.8
O95602	O95602	24	24	23	DNA-directed RNA polymerase I subunit RPA1	POLR1A	DNA-directed RNA polymerase I subunit RPA1 OS=Homo sapiens GN=POLR1A PE=1 SV=2	1	24	24	23	5	6	4	3	7	10	8	9	5	6	4	3	7	10	8	9	5	5	3	3	6	9	7	8	17.2	17.2	16.7	194.81	1720	1720	0	62.371	4	3.7	2.4	2	3.9	8
O95613	O95613	14	14	14	Pericentrin	PCNT	Pericentrin OS=Homo sapiens GN=PCNT PE=1 SV=4	1	14	14	14	3	4	4	3	1	2	4	4	3	4	4	3	1	2	4	4	3	4	4	3	1	2	4	4	5	5	5	378.03	3336	3336	0	27.334	1	1.5	1.3	1.2	0.3	0.7
O95628	O95628	1	1	1	CCR4-NOT transcription complex subunit 4	CNOT4	CCR4-NOT transcription complex subunit 4 OS=Homo sapiens GN=CNOT4 PE=1 SV=3	1	1	1	1	0	0	0	0	0	0	0	1	0	0	0	0	0	0	0	1	0	0	0	0	0	0	0	1	2.3	2.3	2.3	63.509	575	575	0.0047668	2.2726	0	0	0	0	0	0
O95639	O95639	6	6	6	Cleavage and polyadenylation specificity factor subunit 4	CPSF4	Cleavage and polyadenylation specificity factor subunit 4 OS=Homo sapiens GN=CPSF4 PE=1 SV=1	1	6	6	6	4	0	0	1	1	2	2	2	4	0	0	1	1	2	2	2	4	0	0	1	1	2	2	2	31.6	31.6	31.6	30.255	269	269	0	10.101	20.1	0	0	4.1	8.2	11.5
O95674	O95674	1	1	1	Phosphatidate cytidylyltransferase 2	CDS2	Phosphatidate cytidylyltransferase 2 OS=Homo sapiens GN=CDS2 PE=1 SV=1	1	1	1	1	0	0	0	0	0	0	1	0	0	0	0	0	0	0	1	0	0	0	0	0	0	0	1	0	4.3	4.3	4.3	51.417	445	445	0.0047377	2.2092	0	0	0	0	0	0
O95696	O95696	2	2	2	Bromodomain-containing protein 1	BRD1	Bromodomain-containing protein 1 OS=Homo sapiens GN=BRD1 PE=1 SV=1	1	2	2	2	0	0	0	0	0	2	0	0	0	0	0	0	0	2	0	0	0	0	0	0	0	2	0	0	1.6	1.6	1.6	119.52	1058	1058	0	3.4954	0	0	0	0	0	1.6
O95707	O95707	4	4	4	Ribonuclease P protein subunit p29	POP4	Ribonuclease P protein subunit p29 OS=Homo sapiens GN=POP4 PE=1 SV=2	1	4	4	4	0	2	0	1	1	1	2	0	0	2	0	1	1	1	2	0	0	2	0	1	1	1	2	0	20.9	20.9	20.9	25.424	220	220	0	19.575	0	11.8	0	6.4	6.4	4.5
O95714	O95714	9	9	9	E3 ubiquitin-protein ligase HERC2	HERC2	E3 ubiquitin-protein ligase HERC2 OS=Homo sapiens GN=HERC2 PE=1 SV=2	1	9	9	9	3	1	0	4	0	1	1	3	3	1	0	4	0	1	1	3	3	1	0	4	0	1	1	3	2	2	2	527.22	4834	4834	0	12.738	0.6	0.2	0	0.8	0	0.3
O95716	O95716	6	4	3	Ras-related protein Rab-3D	RAB3D	Ras-related protein Rab-3D OS=Homo sapiens GN=RAB3D PE=1 SV=1	1	6	4	3	3	4	3	2	2	2	3	1	1	2	2	1	1	1	2	0	1	1	2	1	1	1	1	0	24.7	21	17.4	24.267	219	219	0	7.2327	11.9	15.5	13.7	11	8.7	8.7
O95757	O95757	14	11	11	Heat shock 70 kDa protein 4L	HSPA4L	Heat shock 70 kDa protein 4L OS=Homo sapiens GN=HSPA4L PE=1 SV=3	1	14	11	11	4	8	5	2	3	4	3	9	3	5	3	1	2	2	2	7	3	5	3	1	2	2	2	7	21.3	16.9	16.9	94.511	839	839	0	31.552	7.2	12.3	8.5	3	4.1	7
O95758	O95758	5	3	3	Polypyrimidine tract-binding protein 3	PTBP3	Polypyrimidine tract-binding protein 3 OS=Homo sapiens GN=PTBP3 PE=1 SV=2	1	5	3	3	3	2	3	3	4	3	3	2	1	1	1	1	2	1	2	1	1	1	1	1	2	1	2	1	8.2	5.4	5.4	59.689	552	552	0	16.484	4.3	3.1	4.9	4.9	6.5	4.9
O95782	O95782	14	14	9	AP-2 complex subunit alpha-1	AP2A1	AP-2 complex subunit alpha-1 OS=Homo sapiens GN=AP2A1 PE=1 SV=3	1	14	14	9	3	3	7	6	3	7	6	8	3	3	7	6	3	7	6	8	3	2	4	4	2	4	4	5	21.3	21.3	14.1	107.54	977	977	0	43.966	5.5	6.7	12.1	11.2	5.2	13
O95793	O95793	12	12	11	Double-stranded RNA-binding protein Staufen homolog 1	STAU1	Double-stranded RNA-binding protein Staufen homolog 1 OS=Homo sapiens GN=STAU1 PE=1 SV=2	1	12	12	11	7	3	3	3	4	5	6	8	7	3	3	3	4	5	6	8	6	2	3	2	4	5	5	7	31.2	31.2	29.8	63.182	577	577	0	91.172	16.5	5.4	5.5	5.5	10.6	16.1
O95801	O95801	4	4	4	Tetratricopeptide repeat protein 4	TTC4	Tetratricopeptide repeat protein 4 OS=Homo sapiens GN=TTC4 PE=1 SV=3	1	4	4	4	1	2	1	1	2	1	1	1	1	2	1	1	2	1	1	1	1	2	1	1	2	1	1	1	10.3	10.3	10.3	44.678	387	387	0	8.1041	2.8	4.7	1.8	2.8	5.7	2.8
O95816	O95816	7	7	7	BAG family molecular chaperone regulator 2	BAG2	BAG family molecular chaperone regulator 2 OS=Homo sapiens GN=BAG2 PE=1 SV=1	1	7	7	7	4	3	2	1	2	2	2	4	4	3	2	1	2	2	2	4	4	3	2	1	2	2	2	4	31.3	31.3	31.3	23.772	211	211	0	16.751	26.1	15.6	14.7	7.1	11.8	8.5
O95819;Q8N4C8	O95819;Q8N4C8	10;5	10;5	5;0	Mitogen-activated protein kinase kinase kinase kinase 4;Misshapen-like kinase 1	MAP4K4;MINK1	Mitogen-activated protein kinase kinase kinase kinase 4 OS=Homo sapiens GN=MAP4K4 PE=1 SV=2;Misshapen-like kinase 1 OS=Homo sapiens GN=MINK1 PE=1 SV=2	2	10	10	5	3	2	2	4	3	3	1	4	3	2	2	4	3	3	1	4	1	0	1	2	1	1	0	1	10.8	10.8	7.3	142.1	1239	1239;1332	0	19.62	2.4	1.6	1.4	4.8	3.8	2.9
O95825	O95825	2	2	2	Quinone oxidoreductase-like protein 1	CRYZL1	Quinone oxidoreductase-like protein 1 OS=Homo sapiens GN=CRYZL1 PE=1 SV=2	1	2	2	2	1	1	0	0	0	1	1	1	1	1	0	0	0	1	1	1	1	1	0	0	0	1	1	1	8.6	8.6	8.6	38.696	349	349	0	5.1726	2.9	2.9	0	0	0	5.7
O95831	O95831	24	24	24	Apoptosis-inducing factor 1, mitochondrial	AIFM1	Apoptosis-inducing factor 1, mitochondrial OS=Homo sapiens GN=AIFM1 PE=1 SV=1	1	24	24	24	18	19	17	17	16	15	17	17	18	19	17	17	16	15	17	17	18	19	17	17	16	15	17	17	48	48	48	66.9	613	613	0	148.5	39.3	39.6	35.7	40.1	36.9	34.1
O95835;Q9NRM7	O95835	6;1	6;1	6;1	Serine/threonine-protein kinase LATS1	LATS1	Serine/threonine-protein kinase LATS1 OS=Homo sapiens GN=LATS1 PE=1 SV=1	2	6	6	6	0	0	0	0	0	2	0	4	0	0	0	0	0	2	0	4	0	0	0	0	0	2	0	4	7.3	7.3	7.3	126.87	1130	1130;1088	0	25.157	0	0	0	0	0	1.8
O95861	O95861	12	12	12	3(2),5-bisphosphate nucleotidase 1	BPNT1	3(2),5-bisphosphate nucleotidase 1 OS=Homo sapiens GN=BPNT1 PE=1 SV=1	1	12	12	12	6	11	8	8	6	8	9	7	6	11	8	8	6	8	9	7	6	11	8	8	6	8	9	7	49.4	49.4	49.4	33.392	308	308	0	48.12	23.4	45.5	33.4	31.5	21.8	27.6
O95881	O95881	2	2	2	Thioredoxin domain-containing protein 12	TXNDC12	Thioredoxin domain-containing protein 12 OS=Homo sapiens GN=TXNDC12 PE=1 SV=1	1	2	2	2	0	0	1	2	0	0	0	0	0	0	1	2	0	0	0	0	0	0	1	2	0	0	0	0	13.4	13.4	13.4	19.206	172	172	0.0044905	2.3948	0	0	5.2	13.4	0	0
O95905	O95905	3	3	3	Protein SGT1	ECD	Protein ecdysoneless homolog OS=Homo sapiens GN=ECD PE=1 SV=1	1	3	3	3	0	1	0	1	0	2	0	1	0	1	0	1	0	2	0	1	0	1	0	1	0	2	0	1	5.7	5.7	5.7	72.757	644	644	0	5.4296	0	1.2	0	1.2	0	4.5
O95985;Q13472	O95985	10;1	10;1	10;1	DNA topoisomerase 3-beta-1	TOP3B	DNA topoisomerase 3-beta-1 OS=Homo sapiens GN=TOP3B PE=1 SV=1	2	10	10	10	1	0	2	0	5	5	5	6	1	0	2	0	5	5	5	6	1	0	2	0	5	5	5	6	14.2	14.2	14.2	96.661	862	862;1001	0	22.302	1.2	0	2.8	0	8.1	8.8
O96000	O96000	6	6	6	NADH dehydrogenase [ubiquinone] 1 beta subcomplex subunit 10	NDUFB10	NADH dehydrogenase [ubiquinone] 1 beta subcomplex subunit 10 OS=Homo sapiens GN=NDUFB10 PE=1 SV=3	1	6	6	6	3	3	2	1	3	3	2	2	3	3	2	1	3	3	2	2	3	3	2	1	3	3	2	2	33.7	33.7	33.7	20.776	172	172	0	29.246	20.3	20.9	20.3	8.1	20.9	21.5
O96005	O96005	2	2	2	Cleft lip and palate transmembrane protein 1	CLPTM1	Cleft lip and palate transmembrane protein 1 OS=Homo sapiens GN=CLPTM1 PE=1 SV=1	1	2	2	2	1	1	1	1	1	0	0	1	1	1	1	1	1	0	0	1	1	1	1	1	1	0	0	1	2.5	2.5	2.5	76.096	669	669	0	4.1204	1.5	1.5	1.5	1.5	1	0
O96008	O96008	11	11	11	Mitochondrial import receptor subunit TOM40 homolog	TOMM40	Mitochondrial import receptor subunit TOM40 homolog OS=Homo sapiens GN=TOMM40 PE=1 SV=1	1	11	11	11	4	6	8	8	6	8	9	10	4	6	8	8	6	8	9	10	4	6	8	8	6	8	9	10	46.8	46.8	46.8	37.893	361	361	0	323.31	30.5	35.5	28.8	38.5	31	38.2
O96019;O94805	O96019	15;2	15;2	15;2	Actin-like protein 6A	ACTL6A	Actin-like protein 6A OS=Homo sapiens GN=ACTL6A PE=1 SV=1	2	15	15	15	10	8	7	9	8	8	11	10	10	8	7	9	8	8	11	10	10	8	7	9	8	8	11	10	46.2	46.2	46.2	47.46	429	429;426	0	137.75	33.6	26.8	25.4	29.8	29.1	29.1
O96028;Q9BZ95;Q96L73	O96028	3;1;1	3;1;1	3;1;1	Histone-lysine N-methyltransferase NSD2	WHSC1	Histone-lysine N-methyltransferase NSD2 OS=Homo sapiens GN=WHSC1 PE=1 SV=1	3	3	3	3	0	0	0	2	0	1	0	2	0	0	0	2	0	1	0	2	0	0	0	2	0	1	0	2	2.6	2.6	2.6	152.26	1365	1365;1437;2696	0	3.5845	0	0	0	2.1	0	1.2
P00338;Q6ZMR3	P00338	29;2	29;2	27;1	L-lactate dehydrogenase A chain	LDHA	L-lactate dehydrogenase A chain OS=Homo sapiens GN=LDHA PE=1 SV=2	2	29	29	27	22	20	25	24	23	27	27	27	22	20	25	24	23	27	27	27	21	18	23	22	21	26	25	25	88	88	84	36.688	332	332;332	0	323.31	64.8	58.7	72.3	79.8	72.9	84
P00367;P49448	P00367;P49448	25;18	25;18	25;18	Glutamate dehydrogenase 1, mitochondrial;Glutamate dehydrogenase 2, mitochondrial	GLUD1;GLUD2	Glutamate dehydrogenase 1, mitochondrial OS=Homo sapiens GN=GLUD1 PE=1 SV=2;Glutamate dehydrogenase 2, mitochondrial OS=Homo sapiens GN=GLUD2 PE=1 SV=2	2	25	25	25	17	15	15	15	15	18	18	18	17	15	15	15	15	18	18	18	17	15	15	15	15	18	18	18	48.6	48.6	48.6	61.397	558	558;558	0	250.55	38.2	35.1	34.9	34.2	36.9	41
P00374;Q86XF0	P00374	17;4	17;4	17;4	Dihydrofolate reductase	DHFR	Dihydrofolate reductase OS=Homo sapiens GN=DHFR PE=1 SV=2	2	17	17	17	8	11	12	6	10	12	12	13	8	11	12	6	10	12	12	13	8	11	12	6	10	12	12	13	84.5	84.5	84.5	21.452	187	187;187	0	57.189	54.5	64.2	73.8	38	56.1	65.2
P00387	P00387	5	5	5	NADH-cytochrome b5 reductase 3;NADH-cytochrome b5 reductase 3 membrane-bound form;NADH-cytochrome b5 reductase 3 soluble form	CYB5R3	NADH-cytochrome b5 reductase 3 OS=Homo sapiens GN=CYB5R3 PE=1 SV=3	1	5	5	5	2	1	1	2	2	4	4	2	2	1	1	2	2	4	4	2	2	1	1	2	2	4	4	2	27.6	27.6	27.6	34.234	301	301	0	42.296	10	3.7	3.7	8	10	23.3
P00403	P00403	8	8	8	Cytochrome c oxidase subunit 2	MT-CO2	Cytochrome c oxidase subunit 2 OS=Homo sapiens GN=MT-CO2 PE=1 SV=1	1	8	8	8	6	7	8	6	7	7	7	7	6	7	8	6	7	7	7	7	6	7	8	6	7	7	7	7	48	48	48	25.565	227	227	0	47.668	23.8	30.8	48	37.9	41	41
P00441	P00441	1	1	1	Superoxide dismutase [Cu-Zn]	SOD1	Superoxide dismutase [Cu-Zn] OS=Homo sapiens GN=SOD1 PE=1 SV=2	1	1	1	1	0	0	1	1	0	0	0	0	0	0	1	1	0	0	0	0	0	0	1	1	0	0	0	0	21.4	21.4	21.4	15.936	154	154	0	15.584	0	0	21.4	21.4	0	0
P00491	P00491	13	13	13	Purine nucleoside phosphorylase	PNP	Purine nucleoside phosphorylase OS=Homo sapiens GN=PNP PE=1 SV=2	1	13	13	13	9	10	10	9	10	10	11	11	9	10	10	9	10	10	11	11	9	10	10	9	10	10	11	11	65.1	65.1	65.1	32.118	289	289	0	106.42	47.8	51.6	51.6	45.7	51.6	51.6
P00492;Q9NRG1	P00492	9;1	9;1	9;1	Hypoxanthine-guanine phosphoribosyltransferase	HPRT1	Hypoxanthine-guanine phosphoribosyltransferase OS=Homo sapiens GN=HPRT1 PE=1 SV=2	2	9	9	9	6	5	4	5	7	8	8	7	6	5	4	5	7	8	8	7	6	5	4	5	7	8	8	7	45.4	45.4	45.4	24.579	218	218;225	0	30.03	32.6	27.1	22	26.1	35.3	40.8
P00505	P00505	2	2	2	Aspartate aminotransferase, mitochondrial	GOT2	Aspartate aminotransferase, mitochondrial OS=Homo sapiens GN=GOT2 PE=1 SV=3	1	2	2	2	0	1	2	0	0	0	0	0	0	1	2	0	0	0	0	0	0	1	2	0	0	0	0	0	8.4	8.4	8.4	47.517	430	430	0	5.4275	0	5.3	8.4	0	0	0
P00533	P00533	1	1	1	Epidermal growth factor receptor	EGFR	Epidermal growth factor receptor OS=Homo sapiens GN=EGFR PE=1 SV=2	1	1	1	1	0	0	0	0	0	0	1	0	0	0	0	0	0	0	1	0	0	0	0	0	0	0	1	0	0.9	0.9	0.9	134.28	1210	1210	1	-2	0	0	0	0	0	0
P00558;P07205	P00558	24;4	24;4	24;4	Phosphoglycerate kinase 1	PGK1	Phosphoglycerate kinase 1 OS=Homo sapiens GN=PGK1 PE=1 SV=3	2	24	24	24	19	18	18	18	15	17	17	18	19	18	18	18	15	17	17	18	19	18	18	18	15	17	17	18	67.6	67.6	67.6	44.614	417	417;417	0	223.92	64.7	54	54.2	60.2	48.9	54.7
P00568;Q9Y6K8	P00568;Q9Y6K8	2;1	2;1	2;1	Adenylate kinase isoenzyme 1;Adenylate kinase isoenzyme 5	AK1;AK5	Adenylate kinase isoenzyme 1 OS=Homo sapiens GN=AK1 PE=1 SV=3;Adenylate kinase isoenzyme 5 OS=Homo sapiens GN=AK5 PE=1 SV=2	2	2	2	2	1	0	1	1	0	0	1	1	1	0	1	1	0	0	1	1	1	0	1	1	0	0	1	1	11.3	11.3	11.3	21.635	194	194;562	0	4.1473	6.7	0	6.7	6.7	0	0
P00846	P00846	1	1	1	ATP synthase subunit a	MT-ATP6	ATP synthase subunit a OS=Homo sapiens GN=MT-ATP6 PE=1 SV=1	1	1	1	1	1	1	1	1	1	1	0	1	1	1	1	1	1	1	0	1	1	1	1	1	1	1	0	1	4.4	4.4	4.4	24.817	226	226	0	4.3299	4.4	4.4	4.4	4.4	4.4	4.4
P00918	P00918	14	14	14	Carbonic anhydrase 2	CA2	Carbonic anhydrase 2 OS=Homo sapiens GN=CA2 PE=1 SV=2	1	14	14	14	6	10	6	10	6	8	7	8	6	10	6	10	6	8	7	8	6	10	6	10	6	8	7	8	64.2	64.2	64.2	29.246	260	260	0	60.643	28.8	55	28.8	42.7	30.8	48.1
P01111	P01111	5	5	1	GTPase NRas	NRAS	GTPase NRas OS=Homo sapiens GN=NRAS PE=1 SV=1	1	5	5	1	2	3	2	2	2	3	3	2	2	3	2	2	2	3	3	2	0	1	0	0	0	0	0	0	38.1	38.1	4.8	21.229	189	189	0	17.173	12.2	16.9	13.2	19.6	12.2	25.9
P01116	P01116	4	1	0	GTPase KRas;GTPase KRas, N-terminally processed	KRAS	GTPase KRas OS=Homo sapiens GN=KRAS PE=1 SV=1	1	4	1	0	2	2	2	2	3	4	4	3	0	0	1	0	1	1	1	1	0	0	0	0	0	0	0	0	33.9	7.9	0	21.656	189	189	0.0010874	2.8841	12.2	12.2	13.8	19.6	20.1	33.9
P01605;P01624;P04434;P04207	P01605;P01624;P04434;P04207	1;1;1;1	1;1;1;1	1;1;1;1	Ig kappa chain V-I region Lay;Ig kappa chain V-III region POM;Ig kappa chain V-III region VH;Ig kappa chain V-III region CLL		Ig kappa chain V-I region Lay OS=Homo sapiens PE=1 SV=1;Ig kappa chain V-III region POM OS=Homo sapiens PE=1 SV=1;Ig kappa chain V-III region VH (Fragment) OS=Homo sapiens PE=4 SV=1;Ig kappa chain V-III region CLL OS=Homo sapiens PE=4 SV=2	4	1	1	1	1	1	0	1	1	1	0	1	1	1	0	1	1	1	0	1	1	1	0	1	1	1	0	1	8.3	8.3	8.3	11.834	108	108;109;116;129	0.0021239	2.6602	8.3	8.3	0	8.3	8.3	8.3
P01617;P01614;P06309;P06310	P01617;P01614;P06309;P06310	2;2;2;1	2;2;2;1	2;2;2;1	Ig kappa chain V-II region TEW;Ig kappa chain V-II region Cum;Ig kappa chain V-II region GM607;Ig kappa chain V-II region RPMI 6410		Ig kappa chain V-II region TEW OS=Homo sapiens PE=1 SV=1;Ig kappa chain V-II region Cum OS=Homo sapiens PE=1 SV=1;Ig kappa chain V-II region GM607 (Fragment) OS=Homo sapiens PE=4 SV=1;Ig kappa chain V-II region RPMI 6410 OS=Homo sapiens PE=4 SV=1	4	2	2	2	1	1	0	2	0	0	1	1	1	1	0	2	0	0	1	1	1	1	0	2	0	0	1	1	17.7	17.7	17.7	12.059	113	113;115;117;133	0.00037411	3.2807	6.2	6.2	0	17.7	0	0
P01621	P01621	1	1	1	Ig kappa chain V-III region NG9		Ig kappa chain V-III region NG9 (Fragment) OS=Homo sapiens PE=2 SV=1	1	1	1	1	1	1	1	1	1	1	1	1	1	1	1	1	1	1	1	1	1	1	1	1	1	1	1	1	9	9	9	10.729	100	100	0.0021231	2.6602	9	9	9	9	9	9
P01625;P06312;P06313;P06314;P83593	P01625;P06312;P06313;P06314;P83593	2;2;2;2;1	2;2;2;2;1	2;2;2;2;1	Ig kappa chain V-IV region Len;Ig kappa chain V-IV region;Ig kappa chain V-IV region JI;Ig kappa chain V-IV region B17;Ig kappa chain V-IV region STH	IGKV4-1	Ig kappa chain V-IV region Len OS=Homo sapiens PE=1 SV=2;Ig kappa chain V-IV region (Fragment) OS=Homo sapiens GN=IGKV4-1 PE=4 SV=1;Ig kappa chain V-IV region JI OS=Homo sapiens PE=4 SV=1;Ig kappa chain V-IV region B17 OS=Homo sapiens PE=2 SV=1;Ig kappa ch	5	2	2	2	2	2	2	2	2	1	2	2	2	2	2	2	2	1	2	2	2	2	2	2	2	1	2	2	13.2	13.2	13.2	12.64	114	114;121;133;134;109	0	127.96	13.2	13.2	13.2	13.2	13.2	13.2
P01699	P01699	1	1	1	Ig lambda chain V-I region VOR		Ig lambda chain V-I region VOR OS=Homo sapiens PE=1 SV=1	1	1	1	1	1	0	0	0	0	0	1	1	1	0	0	0	0	0	1	1	1	0	0	0	0	0	1	1	10.8	10.8	10.8	11.514	111	111	0.000373	3.2533	10.8	0	0	0	0	0
P01712;P01709;P01700	P01712;P01709;P01700	3;3;3	1;1;1	1;1;1	Ig lambda chain V-II region WIN;Ig lambda chain V-II region MGC;Ig lambda chain V-I region HA		Ig lambda chain V-II region WIN OS=Homo sapiens PE=1 SV=1;Ig lambda chain V-II region MGC OS=Homo sapiens PE=1 SV=1;Ig lambda chain V-I region HA OS=Homo sapiens PE=1 SV=1	3	3	1	1	2	3	1	2	2	1	2	1	1	1	0	1	1	0	1	0	1	1	0	1	1	0	1	0	11.7	11.7	11.7	11.694	111	111;111;112	0	4.0896	11.7	11.7	10.8	11.7	11.7	10.8
P01765	P01765	1	1	1	Ig heavy chain V-III region TIL		Ig heavy chain V-III region TIL OS=Homo sapiens PE=1 SV=1	1	1	1	1	1	0	0	0	0	0	0	0	1	0	0	0	0	0	0	0	1	0	0	0	0	0	0	0	16.5	16.5	16.5	11.612	115	115	1	-2	16.5	0	0	0	0	0
P10316;P01892;P01891;P30459;P30453;P16190;P16189;P30512;P10314;P30457;P30456;P30450;P18462	P10316;P01892;P01891;P30459;P30453;P16190;P16189;P30512;P10314	10;10;7;6;6;6;6;5;5;4;3;3;3	10;10;7;6;6;6;6;5;5;4;3;3;3	2;2;1;0;0;0;0;0;0;0;0;0;0	HLA class I histocompatibility antigen, A-69 alpha chain;HLA class I histocompatibility antigen, A-2 alpha chain;HLA class I histocompatibility antigen, A-68 alpha chain;HLA class I histocompatibility antigen, A-74 alpha chain;HLA class I histocompatibility antigen, A-34 alpha chain;HLA class I histocompatibility antigen, A-33 alpha chain;HLA class I histocompatibility antigen, A-31 alpha chain;H…	HLA-A	HLA class I histocompatibility antigen, A-69 alpha chain OS=Homo sapiens GN=HLA-A PE=1 SV=2;HLA class I histocompatibility antigen, A-2 alpha chain OS=Homo sapiens GN=HLA-A PE=1 SV=1;HLA class I histocompatibility antigen, A-68 alpha chain OS=Homo sapiens	13	10	10	2	3	1	3	3	5	5	7	5	3	1	3	3	5	5	7	5	0	0	1	1	2	1	2	1	32.1	32.1	6.6	40.976	365	365;365;365;365;365;365;365;365;365;365;365;365;365	0	26.219	10.1	1.9	9	7.9	16.7	18.6
P02452	P02452	1	1	1	Collagen alpha-1(I) chain	COL1A1	Collagen alpha-1(I) chain OS=Homo sapiens GN=COL1A1 PE=1 SV=5	1	1	1	1	0	1	0	0	0	0	0	0	0	1	0	0	0	0	0	0	0	1	0	0	0	0	0	0	0.6	0.6	0.6	138.94	1464	1464	0.006008	2.093	0	0.6	0	0	0	0
P02545	P02545	16	15	15	Prelamin-A/C;Lamin-A/C	LMNA	Prelamin-A/C OS=Homo sapiens GN=LMNA PE=1 SV=1	1	16	15	15	12	11	13	9	3	5	4	5	11	10	12	8	2	4	3	4	11	10	12	8	2	4	3	4	27.9	26.7	26.7	74.139	664	664	0	74.257	21.2	18.4	21.5	14.3	4.1	7.8
P02786;Q9UP52	P02786	15;1	15;1	15;1	Transferrin receptor protein 1;Transferrin receptor protein 1, serum form	TFRC	Transferrin receptor protein 1 OS=Homo sapiens GN=TFRC PE=1 SV=2	2	15	15	15	7	7	10	8	7	10	7	7	7	7	10	8	7	10	7	7	7	7	10	8	7	10	7	7	23.6	23.6	23.6	84.87	760	760;801	0	118.86	10.4	12.1	16.8	13.4	11.8	16.4
P03928	P03928	2	2	2	ATP synthase protein 8	MT-ATP8	ATP synthase protein 8 OS=Homo sapiens GN=MT-ATP8 PE=1 SV=1	1	2	2	2	0	2	1	0	2	0	1	0	0	2	1	0	2	0	1	0	0	2	1	0	2	0	1	0	29.4	29.4	29.4	7.9916	68	68	0.00037922	3.4401	0	29.4	16.2	0	29.4	0
P04075;P05062	P04075	33;1	33;1	26;0	Fructose-bisphosphate aldolase A	ALDOA	Fructose-bisphosphate aldolase A OS=Homo sapiens GN=ALDOA PE=1 SV=2	2	33	33	26	21	22	26	24	27	25	25	27	21	22	26	24	27	25	25	27	17	17	21	19	23	21	21	22	89	89	75.3	39.42	364	364;364	0	323.31	76.1	70.3	77.5	79.4	87.1	77.5
P04080	P04080	4	4	4	Cystatin-B	CSTB	Cystatin-B OS=Homo sapiens GN=CSTB PE=1 SV=2	1	4	4	4	3	3	1	3	2	0	1	2	3	3	1	3	2	0	1	2	3	3	1	3	2	0	1	2	70.4	70.4	70.4	11.139	98	98	0	13.924	45.9	45.9	12.2	58.2	33.7	0
P04181	P04181	8	8	8	Ornithine aminotransferase, mitochondrial;Ornithine aminotransferase, hepatic form;Ornithine aminotransferase, renal form	OAT	Ornithine aminotransferase, mitochondrial OS=Homo sapiens GN=OAT PE=1 SV=1	1	8	8	8	5	3	1	3	0	2	2	5	5	3	1	3	0	2	2	5	5	3	1	3	0	2	2	5	24.8	24.8	24.8	48.534	439	439	0	20.53	16.9	9.8	4.1	10.3	0	6.6
P04264;CON__P04264;CON__H-INV:HIT000016045	P04264;CON__P04264	42;40;1	39;37;1	29;27;0	Keratin, type II cytoskeletal 1	KRT1	Keratin, type II cytoskeletal 1 OS=Homo sapiens GN=KRT1 PE=1 SV=6;	3	42	39	29	26	25	34	27	39	27	28	30	24	23	31	25	36	25	26	28	16	15	23	16	26	17	17	20	57.5	53.7	46.7	66.038	644	644;644;99	0	323.31	48	42.1	51.7	48.1	54.8	49.4
P04350	P04350	25	2	1	Tubulin beta-4A chain	TUBB4A	Tubulin beta-4A chain OS=Homo sapiens GN=TUBB4A PE=1 SV=2	1	25	2	1	21	24	22	23	21	23	22	22	2	1	1	2	1	2	1	1	1	0	1	1	0	1	0	1	57.2	5.4	3.6	49.585	444	444	0	12.831	56.5	53.6	55.4	57.2	52.9	57.2
P04406;O14556	P04406	24;1	24;1	24;1	Glyceraldehyde-3-phosphate dehydrogenase	GAPDH	Glyceraldehyde-3-phosphate dehydrogenase OS=Homo sapiens GN=GAPDH PE=1 SV=3	2	24	24	24	21	20	19	18	21	23	20	22	21	20	19	18	21	23	20	22	21	20	19	18	21	23	20	22	72.5	72.5	72.5	36.053	335	335;408	0	323.31	70.7	64.5	66.6	62.1	69.3	71.6
P04440	P04440	1	1	1	HLA class II histocompatibility antigen, DP beta 1 chain	HLA-DPB1	HLA class II histocompatibility antigen, DP beta 1 chain OS=Homo sapiens GN=HLA-DPB1 PE=1 SV=1	1	1	1	1	0	0	0	1	0	0	0	0	0	0	0	1	0	0	0	0	0	0	0	1	0	0	0	0	9.7	9.7	9.7	29.159	258	258	0	13.386	0	0	0	9.7	0	0
P04637	P04637	17	17	17	Cellular tumor antigen p53	TP53	Cellular tumor antigen p53 OS=Homo sapiens GN=TP53 PE=1 SV=4	1	17	17	17	12	13	10	10	13	14	13	14	12	13	10	10	13	14	13	14	12	13	10	10	13	14	13	14	54.2	54.2	54.2	43.653	393	393	0	298.76	33.1	39.2	35.1	36.6	50.1	50.1
P04745;P19961;CON__Q3MHH8	P04745;P19961	3;2;1	1;0;0	1;0;0	Alpha-amylase 1;Alpha-amylase 2B	AMY1A;AMY2B	Alpha-amylase 1 OS=Homo sapiens GN=AMY1A PE=1 SV=2;Alpha-amylase 2B OS=Homo sapiens GN=AMY2B PE=1 SV=1	3	3	1	1	1	2	1	1	0	0	0	1	0	1	0	0	0	0	0	0	0	1	0	0	0	0	0	0	7.2	3.3	3.3	57.767	511	511;511;511	1	-2	2.3	5.7	2.3	2.3	0	0
P04746	P04746	3	3	1	Pancreatic alpha-amylase	AMY2A	Pancreatic alpha-amylase OS=Homo sapiens GN=AMY2A PE=1 SV=2	1	3	3	1	1	1	2	2	0	0	1	2	1	1	2	2	0	0	1	2	0	0	1	1	0	0	1	1	6.1	6.1	2.2	57.706	511	511	0	8.3411	2.3	2.3	4.5	4.5	0	0
P04818	P04818	9	9	9	Thymidylate synthase	TYMS	Thymidylate synthase OS=Homo sapiens GN=TYMS PE=1 SV=3	1	9	9	9	2	5	2	2	5	7	7	6	2	5	2	2	5	7	7	6	2	5	2	2	5	7	7	6	39.6	39.6	39.6	35.716	313	313	0	30.634	10.2	21.1	7	7.3	25.2	36.4
P04843	P04843	33	33	33	Dolichyl-diphosphooligosaccharide--protein glycosyltransferase subunit 1	RPN1	Dolichyl-diphosphooligosaccharide--protein glycosyltransferase subunit 1 OS=Homo sapiens GN=RPN1 PE=1 SV=1	1	33	33	33	22	25	24	23	21	29	25	24	22	25	24	23	21	29	25	24	22	25	24	23	21	29	25	24	60.8	60.8	60.8	68.569	607	607	0	271.34	40.9	47.3	43.2	48.6	44.2	54.7
P04844	P04844	12	12	12	Dolichyl-diphosphooligosaccharide--protein glycosyltransferase subunit 2	RPN2	Dolichyl-diphosphooligosaccharide--protein glycosyltransferase subunit 2 OS=Homo sapiens GN=RPN2 PE=1 SV=3	1	12	12	12	8	9	8	8	8	7	7	9	8	9	8	8	8	7	7	9	8	9	8	8	8	7	7	9	29.2	29.2	29.2	69.283	631	631	0	75.299	24.4	24.1	21.1	22.8	22.8	21.6
P04899	P04899	10	4	4	Guanine nucleotide-binding protein G(i) subunit alpha-2	GNAI2	Guanine nucleotide-binding protein G(i) subunit alpha-2 OS=Homo sapiens GN=GNAI2 PE=1 SV=3	1	10	4	4	5	3	3	6	2	4	5	5	3	1	1	2	0	1	0	1	3	1	1	2	0	1	0	1	32.4	17.7	17.7	40.45	355	355	0	10.853	18.9	9.3	9	17.5	4.8	11.5
Q93077;Q7L7L0;P04908	Q93077;Q7L7L0;P04908	9;9;9	2;2;2	2;2;2	Histone H2A type 1-C;Histone H2A type 3;Histone H2A type 1-B/E	HIST1H2AC;HIST3H2A;HIST1H2AB	Histone H2A type 1-C OS=Homo sapiens GN=HIST1H2AC PE=1 SV=3;Histone H2A type 3 OS=Homo sapiens GN=HIST3H2A PE=1 SV=3;Histone H2A type 1-B/E OS=Homo sapiens GN=HIST1H2AB PE=1 SV=2	3	9	2	2	7	6	8	7	6	5	5	7	2	1	1	1	1	1	0	1	2	1	1	1	1	1	0	1	38.5	13.8	13.8	14.105	130	130;130;130	0	5.7643	35.4	23.1	38.5	36.2	36.2	35.4
P04920	P04920	6	6	6	Anion exchange protein 2	SLC4A2	Anion exchange protein 2 OS=Homo sapiens GN=SLC4A2 PE=1 SV=4	1	6	6	6	2	3	3	2	1	1	2	0	2	3	3	2	1	1	2	0	2	3	3	2	1	1	2	0	6.9	6.9	6.9	137.01	1241	1241	0	10.106	2	3.2	3.7	1.9	0.8	0.8
P05023;P13637;P50993;Q13733;P20648	P05023	35;14;13;7;3	35;14;13;7;3	32;11;10;4;1	Sodium/potassium-transporting ATPase subunit alpha-1	ATP1A1	Sodium/potassium-transporting ATPase subunit alpha-1 OS=Homo sapiens GN=ATP1A1 PE=1 SV=1	5	35	35	32	28	27	25	25	24	22	25	25	28	27	25	25	24	22	25	25	27	27	23	23	23	21	24	24	39.5	39.5	36.7	112.89	1023	1023;1013;1020;1029;1035	0	323.31	31.2	31.5	31.7	26.6	30.8	27
P05091;P00352;P47895	P05091	9;2;2	7;0;0	7;0;0	Aldehyde dehydrogenase, mitochondrial	ALDH2	Aldehyde dehydrogenase, mitochondrial OS=Homo sapiens GN=ALDH2 PE=1 SV=2	3	9	7	7	3	4	2	3	0	2	4	5	3	3	1	3	0	1	3	3	3	3	1	3	0	1	3	3	18	16.2	16.2	56.381	517	517;501;512	0	13.681	8.7	9.7	4.3	6.4	0	4.1
P05121	P05121	1	1	1	Plasminogen activator inhibitor 1	SERPINE1	Plasminogen activator inhibitor 1 OS=Homo sapiens GN=SERPINE1 PE=1 SV=1	1	1	1	1	0	0	0	1	0	0	0	0	0	0	0	1	0	0	0	0	0	0	0	1	0	0	0	0	1.7	1.7	1.7	45.059	402	402	1	-2	0	0	0	1.7	0	0
P05141;Q9H0C2	P05141	20;5	8;0	8;0	ADP/ATP translocase 2;ADP/ATP translocase 2, N-terminally processed	SLC25A5	ADP/ATP translocase 2 OS=Homo sapiens GN=SLC25A5 PE=1 SV=7	2	20	8	8	16	18	17	17	17	19	18	18	7	8	8	7	8	8	8	7	7	8	8	7	8	8	8	7	47	19.8	19.8	32.852	298	298;315	0	48.901	40.6	44.6	44	43.6	41.3	47
P05165	P05165	2	2	2	Propionyl-CoA carboxylase alpha chain, mitochondrial	PCCA	Propionyl-CoA carboxylase alpha chain, mitochondrial OS=Homo sapiens GN=PCCA PE=1 SV=4	1	2	2	2	0	0	1	0	0	0	0	1	0	0	1	0	0	0	0	1	0	0	1	0	0	0	0	1	4	4	4	80.058	728	728	0.00072543	2.9118	0	0	2.1	0	0	0
P05198	P05198	22	22	22	Eukaryotic translation initiation factor 2 subunit 1	EIF2S1	Eukaryotic translation initiation factor 2 subunit 1 OS=Homo sapiens GN=EIF2S1 PE=1 SV=3	1	22	22	22	15	14	12	16	10	11	17	13	15	14	12	16	10	11	17	13	15	14	12	16	10	11	17	13	68.3	68.3	68.3	36.112	315	315	0	323.31	55.2	54	49.8	55.6	42.5	46
P05386	P05386	3	3	3	60S acidic ribosomal protein P1	RPLP1	60S acidic ribosomal protein P1 OS=Homo sapiens GN=RPLP1 PE=1 SV=1	1	3	3	3	3	2	2	2	2	2	2	1	3	2	2	2	2	2	2	1	3	2	2	2	2	2	2	1	52.6	52.6	52.6	11.514	114	114	0	39.53	52.6	51.8	51.8	51.8	51.8	51.8
P05387	P05387	4	4	4	60S acidic ribosomal protein P2	RPLP2	60S acidic ribosomal protein P2 OS=Homo sapiens GN=RPLP2 PE=1 SV=1	1	4	4	4	1	2	3	1	1	0	0	2	1	2	3	1	1	0	0	2	1	2	3	1	1	0	0	2	47.8	47.8	47.8	11.665	115	115	0	16.677	16.5	27	40.9	16.5	16.5	0
P05388;Q8NHW5	P05388;Q8NHW5	13;8	13;8	13;8	60S acidic ribosomal protein P0;60S acidic ribosomal protein P0-like	RPLP0;RPLP0P6	60S acidic ribosomal protein P0 OS=Homo sapiens GN=RPLP0 PE=1 SV=1;60S acidic ribosomal protein P0-like OS=Homo sapiens GN=RPLP0P6 PE=5 SV=1	2	13	13	13	10	9	10	11	8	9	7	9	10	9	10	11	8	9	7	9	10	9	10	11	8	9	7	9	59.9	59.9	59.9	34.273	317	317;317	0	85.091	48.9	36.6	46.4	54.6	40.1	40.1
P05423	P05423	1	1	1	DNA-directed RNA polymerase III subunit RPC4	POLR3D	DNA-directed RNA polymerase III subunit RPC4 OS=Homo sapiens GN=POLR3D PE=1 SV=2	1	1	1	1	0	0	0	1	0	0	0	0	0	0	0	1	0	0	0	0	0	0	0	1	0	0	0	0	3.5	3.5	3.5	44.395	398	398	0.0063186	2.0757	0	0	0	3.5	0	0
P05455	P05455	8	8	8	Lupus La protein	SSB	Lupus La protein OS=Homo sapiens GN=SSB PE=1 SV=2	1	8	8	8	3	2	3	2	0	3	0	1	3	2	3	2	0	3	0	1	3	2	3	2	0	3	0	1	22.8	22.8	22.8	46.836	408	408	0	21.929	9.1	4.2	8.8	7.4	0	10
P06132	P06132	2	2	2	Uroporphyrinogen decarboxylase	UROD	Uroporphyrinogen decarboxylase OS=Homo sapiens GN=UROD PE=1 SV=2	1	2	2	2	0	1	0	2	0	0	0	0	0	1	0	2	0	0	0	0	0	1	0	2	0	0	0	0	6.8	6.8	6.8	40.786	367	367	0	3.7931	0	2.7	0	6.8	0	0
P06280	P06280	5	5	5	Alpha-galactosidase A	GLA	Alpha-galactosidase A OS=Homo sapiens GN=GLA PE=1 SV=1	1	5	5	5	2	3	4	2	1	2	2	2	2	3	4	2	1	2	2	2	2	3	4	2	1	2	2	2	14.5	14.5	14.5	48.766	429	429	0	13.155	5.6	9.6	10.5	5.6	3	5.6
P06400	P06400	1	1	1	Retinoblastoma-associated protein	RB1	Retinoblastoma-associated protein OS=Homo sapiens GN=RB1 PE=1 SV=2	1	1	1	1	0	0	0	1	0	0	0	0	0	0	0	1	0	0	0	0	0	0	0	1	0	0	0	0	2.7	2.7	2.7	106.16	928	928	0.0034928	2.5332	0	0	0	2.7	0	0
P06493;Q96Q40;O94921;Q9NYV4;Q14004	P06493	19;1;1;1;1	19;1;1;1;1	17;0;0;0;0	Cyclin-dependent kinase 1	CDK1	Cyclin-dependent kinase 1 OS=Homo sapiens GN=CDK1 PE=1 SV=3	5	19	19	17	15	10	15	13	14	15	16	16	15	10	15	13	14	15	16	16	13	8	13	11	12	13	14	14	59.9	59.9	53.5	34.095	297	297;435;469;1490;1512	0	128.36	56.2	41.4	51.2	46.5	54.5	50.8
P06576	P06576	22	22	22	ATP synthase subunit beta, mitochondrial	ATP5B	ATP synthase subunit beta, mitochondrial OS=Homo sapiens GN=ATP5B PE=1 SV=3	1	22	22	22	19	18	15	18	16	18	17	15	19	18	15	18	16	18	17	15	19	18	15	18	16	18	17	15	64.3	64.3	64.3	56.559	529	529	0	238.75	58.6	52.9	46.7	54.1	48.2	56.3
P06730;A6NMX2	P06730	4;1	4;1	4;1	Eukaryotic translation initiation factor 4E	EIF4E	Eukaryotic translation initiation factor 4E OS=Homo sapiens GN=EIF4E PE=1 SV=2	2	4	4	4	3	3	2	4	2	4	4	4	3	3	2	4	2	4	4	4	3	3	2	4	2	4	4	4	18	18	18	25.097	217	217;242	0	18.653	14.7	14.7	11.5	18	9.7	18
P06733;P13929;P09104	P06733	36;2;2	36;2;2	36;2;2	Alpha-enolase	ENO1	Alpha-enolase OS=Homo sapiens GN=ENO1 PE=1 SV=2	3	36	36	36	30	28	33	27	31	27	30	29	30	28	33	27	31	27	30	29	30	28	33	27	31	27	30	29	69.4	69.4	69.4	47.168	434	434;434;434	0	323.31	66.6	59.4	68.4	63.4	68	59.7
P06737	P06737	39	39	31	Glycogen phosphorylase, liver form	PYGL	Glycogen phosphorylase, liver form OS=Homo sapiens GN=PYGL PE=1 SV=4	1	39	39	31	14	19	18	19	13	21	22	28	14	19	18	19	13	21	22	28	12	17	15	16	10	18	18	21	53.5	53.5	43.1	97.147	847	847	0	132.09	17.7	26	25.3	25.7	19.1	32.7
P06744;CON__Q3ZBD7	P06744	5;1	5;1	5;1	Glucose-6-phosphate isomerase	GPI	Glucose-6-phosphate isomerase OS=Homo sapiens GN=GPI PE=1 SV=4	2	5	5	5	3	0	2	2	0	0	1	0	3	0	2	2	0	0	1	0	3	0	2	2	0	0	1	0	15.6	15.6	15.6	63.146	558	558;557	0	41.72	10.9	0	3.9	8.6	0	0
P06748	P06748	16	16	16	Nucleophosmin	NPM1	Nucleophosmin OS=Homo sapiens GN=NPM1 PE=1 SV=2	1	16	16	16	16	14	14	14	11	15	14	14	16	14	14	14	11	15	14	14	16	14	14	14	11	15	14	14	55.1	55.1	55.1	32.575	294	294	0	247.68	55.1	44.2	44.2	54.8	45.2	50.7
P06753	P06753	5	5	2	Tropomyosin alpha-3 chain	TPM3	Tropomyosin alpha-3 chain OS=Homo sapiens GN=TPM3 PE=1 SV=2	1	5	5	2	1	3	1	4	1	2	0	1	1	3	1	4	1	2	0	1	1	0	0	1	0	0	0	0	19.6	19.6	7.7	32.95	285	285	0	22.751	4.6	11.9	2.5	15.1	4.6	7.4
P07099	P07099	6	6	6	Epoxide hydrolase 1	EPHX1	Epoxide hydrolase 1 OS=Homo sapiens GN=EPHX1 PE=1 SV=1	1	6	6	6	3	1	0	1	2	3	2	2	3	1	0	1	2	3	2	2	3	1	0	1	2	3	2	2	17.4	17.4	17.4	52.948	455	455	0	16.685	10.5	3.1	0	2	3.7	8.1
P07195;P07864	P07195	25;1	23;0	23;0	L-lactate dehydrogenase B chain	LDHB	L-lactate dehydrogenase B chain OS=Homo sapiens GN=LDHB PE=1 SV=2	2	25	23	23	19	19	22	18	19	17	20	20	18	17	20	16	17	16	18	18	18	17	20	16	17	16	18	18	64.4	60.5	60.5	36.638	334	334;332	0	323.31	54.2	55.7	63.2	55.4	57.8	48.8
P07203	P07203	1	1	1	Glutathione peroxidase 1	GPX1	Glutathione peroxidase 1 OS=Homo sapiens GN=GPX1 PE=1 SV=4	1	1	1	1	0	0	0	1	0	0	0	0	0	0	0	1	0	0	0	0	0	0	0	1	0	0	0	0	5.9	5.9	5.9	22.088	203	203	0.0047749	2.2769	0	0	0	5.9	0	0
P07237	P07237	12	12	12	Protein disulfide-isomerase	P4HB	Protein disulfide-isomerase OS=Homo sapiens GN=P4HB PE=1 SV=3	1	12	12	12	7	5	4	6	2	3	2	3	7	5	4	6	2	3	2	3	7	5	4	6	2	3	2	3	31.5	31.5	31.5	57.116	508	508	0	59.605	18.7	15.4	11.6	15.7	7.3	9.8
P07339	P07339	9	9	9	Cathepsin D;Cathepsin D light chain;Cathepsin D heavy chain	CTSD	Cathepsin D OS=Homo sapiens GN=CTSD PE=1 SV=1	1	9	9	9	7	5	7	9	8	7	7	7	7	5	7	9	8	7	7	7	7	5	7	9	8	7	7	7	25	25	25	44.552	412	412	0	27.691	20.6	13.8	18.4	25	24.8	20.4
P07355;A6NMY6	P07355;A6NMY6	9;7	9;7	9;7	Annexin A2;Putative annexin A2-like protein	ANXA2;ANXA2P2	Annexin A2 OS=Homo sapiens GN=ANXA2 PE=1 SV=2;Putative annexin A2-like protein OS=Homo sapiens GN=ANXA2P2 PE=5 SV=2	2	9	9	9	7	4	6	4	3	2	2	0	7	4	6	4	3	2	2	0	7	4	6	4	3	2	2	0	33.3	33.3	33.3	38.604	339	339;339	0	37.057	26.8	14.5	20.1	14.5	11.2	8
P07384	P07384	8	8	8	Calpain-1 catalytic subunit	CAPN1	Calpain-1 catalytic subunit OS=Homo sapiens GN=CAPN1 PE=1 SV=1	1	8	8	8	2	3	4	3	4	0	4	2	2	3	4	3	4	0	4	2	2	3	4	3	4	0	4	2	10.6	10.6	10.6	81.889	714	714	0	16.512	2.7	4.2	6.3	5.7	6.2	0
P07437;A6NNZ2;CON__ENSEMBL:ENSBTAP00000025008;Q9H4B7	P07437	32;9;5;5	8;0;0;0	7;0;0;0	Tubulin beta chain	TUBB	Tubulin beta chain OS=Homo sapiens GN=TUBB PE=1 SV=2	4	32	8	7	27	31	29	30	28	28	29	27	7	7	7	8	7	6	7	6	6	6	6	7	6	5	6	5	64.6	22.5	19.1	49.67	444	444;444;536;451	0	229.02	64	58.6	58.6	64.6	64	63.7
P07711	P07711	1	1	1	Cathepsin L1;Cathepsin L1 heavy chain;Cathepsin L1 light chain	CTSL	Cathepsin L1 OS=Homo sapiens GN=CTSL PE=1 SV=2	1	1	1	1	1	1	0	0	0	0	1	0	1	1	0	0	0	0	1	0	1	1	0	0	0	0	1	0	4.2	4.2	4.2	37.564	333	333	0	10.244	4.2	4.2	0	0	0	0
P07737;CON__P02584	P07737	16;7	16;7	16;7	Profilin-1	PFN1	Profilin-1 OS=Homo sapiens GN=PFN1 PE=1 SV=2	2	16	16	16	16	13	10	15	12	14	12	14	16	13	10	15	12	14	12	14	16	13	10	15	12	14	12	14	95.7	95.7	95.7	15.054	140	140;140	0	191.22	95.7	85	77.1	85.7	77.9	95
P07741	P07741	12	12	12	Adenine phosphoribosyltransferase	APRT	Adenine phosphoribosyltransferase OS=Homo sapiens GN=APRT PE=1 SV=2	1	12	12	12	7	8	9	9	7	8	6	6	7	8	9	9	7	8	6	6	7	8	9	9	7	8	6	6	72.8	72.8	72.8	19.608	180	180	0	86.025	43.9	38.9	51.7	62.8	42.8	60.6
P07814	P07814	70	70	70	Bifunctional glutamate/proline--tRNA ligase;Glutamate--tRNA ligase;Proline--tRNA ligase	EPRS	Bifunctional glutamate/proline--tRNA ligase OS=Homo sapiens GN=EPRS PE=1 SV=5	1	70	70	70	42	41	42	45	38	35	39	44	42	41	42	45	38	35	39	44	42	41	42	45	38	35	39	44	53.9	53.9	53.9	170.59	1512	1512	0	323.31	35.3	33.3	34.7	39.3	33.2	32.9
P07858	P07858	1	1	1	Cathepsin B;Cathepsin B light chain;Cathepsin B heavy chain	CTSB	Cathepsin B OS=Homo sapiens GN=CTSB PE=1 SV=3	1	1	1	1	0	1	0	0	0	1	0	1	0	1	0	0	0	1	0	1	0	1	0	0	0	1	0	1	3.2	3.2	3.2	37.821	339	339	0.0087805	1.8715	0	3.2	0	0	0	3.2
P07900;Q14568;Q58FG0;Q58FG1	P07900	58;10;4;2	40;4;2;1	40;4;2;1	Heat shock protein HSP 90-alpha	HSP90AA1	Heat shock protein HSP 90-alpha OS=Homo sapiens GN=HSP90AA1 PE=1 SV=5	4	58	40	40	51	48	50	51	45	47	48	45	33	32	33	35	29	31	33	30	33	32	33	35	29	31	33	30	56.8	45.1	45.1	84.659	732	732;343;334;418	0	323.31	55.6	52.6	54.5	53.8	50.3	55.2
P07910;P0DMR1;O60812;B7ZW38;B2RXH8	P07910;P0DMR1;O60812;B7ZW38;B2RXH8	17;9;9;9;9	17;9;9;9;9	17;9;9;9;9	Heterogeneous nuclear ribonucleoproteins C1/C2;Heterogeneous nuclear ribonucleoprotein C-like 4;Heterogeneous nuclear ribonucleoprotein C-like 1;Heterogeneous nuclear ribonucleoprotein C-like 3;Heterogeneous nuclear ribonucleoprotein C-like 2	HNRNPC;HNRNPCL4;HNRNPCL1;HNRNPCL3;HNRNPCL2	Heterogeneous nuclear ribonucleoproteins C1/C2 OS=Homo sapiens GN=HNRNPC PE=1 SV=4;Heterogeneous nuclear ribonucleoprotein C-like 4 OS=Homo sapiens GN=HNRNPCL4 PE=3 SV=1;Heterogeneous nuclear ribonucleoprotein C-like 1 OS=Homo sapiens GN=HNRNPCL1 PE=2 SV=1	5	17	17	17	13	11	12	16	13	13	13	12	13	11	12	16	13	13	13	12	13	11	12	16	13	13	13	12	40.2	40.2	40.2	33.67	306	306;293;293;293;293	0	67.062	36.6	31.4	32	37.3	36.6	36.6
P07947;P06241;P06239	P07947	6;2;1	6;2;1	4;1;0	Tyrosine-protein kinase Yes	YES1	Tyrosine-protein kinase Yes OS=Homo sapiens GN=YES1 PE=1 SV=3	3	6	6	4	4	2	1	2	3	3	2	4	4	2	1	2	3	3	2	4	3	1	1	1	2	1	1	2	15.5	15.5	12.3	60.801	543	543;537;509	0	66.806	8.1	7.9	1.7	3.5	6.4	9.2
P07948;P08631	P07948;P08631	3;2	2;1	2;1	Tyrosine-protein kinase Lyn;Tyrosine-protein kinase HCK	LYN;HCK	Tyrosine-protein kinase Lyn OS=Homo sapiens GN=LYN PE=1 SV=3;Tyrosine-protein kinase HCK OS=Homo sapiens GN=HCK PE=1 SV=5	2	3	2	2	1	1	1	0	0	2	1	1	1	1	1	0	0	1	0	0	1	1	1	0	0	1	0	0	5.5	4.1	4.1	58.573	512	512;526	0	3.6704	2.1	2	2.1	0	0	3.3
P07954	P07954	10	10	10	Fumarate hydratase, mitochondrial	FH	Fumarate hydratase, mitochondrial OS=Homo sapiens GN=FH PE=1 SV=3	1	10	10	10	2	7	5	4	2	6	4	4	2	7	5	4	2	6	4	4	2	7	5	4	2	6	4	4	26.3	26.3	26.3	54.636	510	510	0	41.616	7.5	15.5	10	10.6	4.3	20.8
P08123	P08123	1	1	1	Collagen alpha-2(I) chain	COL1A2	Collagen alpha-2(I) chain OS=Homo sapiens GN=COL1A2 PE=1 SV=7	1	1	1	1	1	1	0	0	0	0	0	0	1	1	0	0	0	0	0	0	1	1	0	0	0	0	0	0	0.7	0.7	0.7	129.31	1366	1366	0.0053836	2.1643	0.7	0.7	0	0	0	0
P08133	P08133	12	12	12	Annexin A6	ANXA6	Annexin A6 OS=Homo sapiens GN=ANXA6 PE=1 SV=3	1	12	12	12	8	6	5	8	3	3	3	3	8	6	5	8	3	3	3	3	8	6	5	8	3	3	3	3	19.2	19.2	19.2	75.872	673	673	0	28.638	14.4	11	8.8	14.6	5.2	5.1
P08134;P62745	P08134	7;1	1;0	1;0	Rho-related GTP-binding protein RhoC	RHOC	Rho-related GTP-binding protein RhoC OS=Homo sapiens GN=RHOC PE=1 SV=1	2	7	1	1	4	5	6	6	6	6	4	7	0	0	0	0	0	1	0	1	0	0	0	0	0	1	0	1	29	6.2	6.2	22.006	193	193;196	0.00037244	3.2347	17.6	18.1	22.8	22.8	22.8	28.5
P08195	P08195	18	18	18	4F2 cell-surface antigen heavy chain	SLC3A2	4F2 cell-surface antigen heavy chain OS=Homo sapiens GN=SLC3A2 PE=1 SV=3	1	18	18	18	12	11	12	13	10	7	10	8	12	11	12	13	10	7	10	8	12	11	12	13	10	7	10	8	33.2	33.2	33.2	67.993	630	630	0	85.257	27.3	23.5	23.8	22.5	17.9	13
P08237	P08237	17	15	15	ATP-dependent 6-phosphofructokinase, muscle type	PFKM	ATP-dependent 6-phosphofructokinase, muscle type OS=Homo sapiens GN=PFKM PE=1 SV=2	1	17	15	15	6	8	10	8	9	10	11	12	5	6	8	7	7	8	9	10	5	6	8	7	7	8	9	10	29.1	26.8	26.8	85.182	780	780	0	108.17	8.2	12.1	16.2	15.6	12.8	18.2
P08238;Q58FF7;Q58FF6	P08238	60;25;7	60;25;7	37;12;2	Heat shock protein HSP 90-beta	HSP90AB1	Heat shock protein HSP 90-beta OS=Homo sapiens GN=HSP90AB1 PE=1 SV=4	3	60	60	37	53	49	52	51	47	47	47	52	53	49	52	51	47	47	47	52	30	28	30	30	26	26	27	32	59.9	59.9	47	83.263	724	724;597;505	0	323.31	58.4	57.9	58.4	59.5	57.7	56.2
P08240	P08240	9	9	9	Signal recognition particle receptor subunit alpha	SRPR	Signal recognition particle receptor subunit alpha OS=Homo sapiens GN=SRPRA PE=1 SV=2	1	9	9	9	5	4	5	8	5	5	6	6	5	4	5	8	5	5	6	6	5	4	5	8	5	5	6	6	15.5	15.5	15.5	69.81	638	638	0	20.376	8.3	6.9	8.6	14.3	9.6	8.5
P08243	P08243	28	28	28	Asparagine synthetase [glutamine-hydrolyzing]	ASNS	Asparagine synthetase [glutamine-hydrolyzing] OS=Homo sapiens GN=ASNS PE=1 SV=4	1	28	28	28	13	17	14	15	18	19	17	23	13	17	14	15	18	19	17	23	13	17	14	15	18	19	17	23	60.6	60.6	60.6	64.369	561	561	0	156.41	30.1	35.8	30.1	33.5	42.1	44
P08254	P08254	2	2	2	Stromelysin-1	MMP3	Stromelysin-1 OS=Homo sapiens GN=MMP3 PE=1 SV=2	1	2	2	2	2	1	1	1	1	1	1	1	2	1	1	1	1	1	1	1	2	1	1	1	1	1	1	1	3.4	3.4	3.4	53.977	477	477	0.0047603	2.2633	3.4	1.9	1.9	1.9	1.9	1.9
P08397	P08397	6	6	6	Porphobilinogen deaminase	HMBS	Porphobilinogen deaminase OS=Homo sapiens GN=HMBS PE=1 SV=2	1	6	6	6	4	2	3	4	2	4	4	5	4	2	3	4	2	4	4	5	4	2	3	4	2	4	4	5	20.2	20.2	20.2	39.33	361	361	0	11.801	16.1	4.4	10.8	13	8.6	13
P08559;P29803	P08559	23;4	23;4	23;4	Pyruvate dehydrogenase E1 component subunit alpha, somatic form, mitochondrial	PDHA1	Pyruvate dehydrogenase E1 component subunit alpha, somatic form, mitochondrial OS=Homo sapiens GN=PDHA1 PE=1 SV=3	2	23	23	23	15	15	13	16	14	15	22	21	15	15	13	16	14	15	22	21	15	15	13	16	14	15	22	21	57.7	57.7	57.7	43.295	390	390;388	0	205.84	41.8	47.4	38.7	44.9	41.5	43.3
P08574	P08574	5	5	5	Cytochrome c1, heme protein, mitochondrial	CYC1	Cytochrome c1, heme protein, mitochondrial OS=Homo sapiens GN=CYC1 PE=1 SV=3	1	5	5	5	5	4	2	3	2	2	3	1	5	4	2	3	2	2	3	1	5	4	2	3	2	2	3	1	18.5	18.5	18.5	35.422	325	325	0	35.932	18.5	11.1	8.6	16	8.6	12.3
P08621	P08621	18	18	18	U1 small nuclear ribonucleoprotein 70 kDa	SNRNP70	U1 small nuclear ribonucleoprotein 70 kDa OS=Homo sapiens GN=SNRNP70 PE=1 SV=2	1	18	18	18	15	14	11	13	10	13	13	12	15	14	11	13	10	13	13	12	15	14	11	13	10	13	13	12	37.5	37.5	37.5	51.556	437	437	0	109.24	31.8	33	30.7	32	26.1	30.9
P08670;P41219;P17661;Q16352;P07197;CON__Q61726;CON__O43790;CON__Q6NT21;CON__P78385;CON__Q14533;CON__P78386;P14136;O43790;P78385;Q14533;P78386;P07196	P08670	67;5;5;2;2;1;1;1;1;1;1;1;1;1;1;1;1	67;5;5;2;2;1;1;1;1;1;1;1;1;1;1;1;1	63;3;2;1;1;0;0;0;0;0;0;0;0;0;0;0;0	Vimentin	VIM	Vimentin OS=Homo sapiens GN=VIM PE=1 SV=4	17	67	67	63	57	53	56	57	56	61	57	58	57	53	56	57	56	61	57	58	53	50	52	53	53	58	54	55	92.9	92.9	89.7	53.651	466	466;470;470;499;916;479;486;493;493;505;507;432;486;493;505;507;543	0	323.31	90.8	85.2	78.1	88.6	88.4	89.3
P08708	P08708	6	6	6	40S ribosomal protein S17	RPS17	40S ribosomal protein S17 OS=Homo sapiens GN=RPS17 PE=1 SV=2	1	6	6	6	4	4	6	5	3	3	3	2	4	4	6	5	3	3	3	2	4	4	6	5	3	3	3	2	39.3	39.3	39.3	15.55	135	135	0	84.194	31.1	38.5	39.3	38.5	25.9	32.6
P08754;P19087;P11488;A8MTJ3;P09471	P08754	14;2;1;1;1	14;2;1;1;1	8;0;0;0;0	Guanine nucleotide-binding protein G(k) subunit alpha	GNAI3	Guanine nucleotide-binding protein G(k) subunit alpha OS=Homo sapiens GN=GNAI3 PE=1 SV=3	5	14	14	8	7	8	6	9	6	7	10	7	7	8	6	9	6	7	10	7	5	6	4	5	4	4	5	3	45.2	45.2	30.5	40.532	354	354;354;350;354;354	0	54.686	25.4	34.2	20.9	31.1	18.6	22.3
P08758	P08758	8	8	8	Annexin A5	ANXA5	Annexin A5 OS=Homo sapiens GN=ANXA5 PE=1 SV=2	1	8	8	8	5	3	4	3	0	0	0	0	5	3	4	3	0	0	0	0	5	3	4	3	0	0	0	0	28.4	28.4	28.4	35.936	320	320	0	14.526	18.8	8.4	14.7	11.2	0	0
P08865	P08865	12	12	12	40S ribosomal protein SA	RPSA	40S ribosomal protein SA OS=Homo sapiens GN=RPSA PE=1 SV=4	1	12	12	12	12	10	10	9	10	10	8	10	12	10	10	9	10	10	8	10	12	10	10	9	10	10	8	10	59	59	59	32.854	295	295	0	194.99	59	43.1	58.6	49.5	49.2	52.9
P09001	P09001	9	9	9	39S ribosomal protein L3, mitochondrial	MRPL3	39S ribosomal protein L3, mitochondrial OS=Homo sapiens GN=MRPL3 PE=1 SV=1	1	9	9	9	7	6	6	4	5	8	7	7	7	6	6	4	5	8	7	7	7	6	6	4	5	8	7	7	39.1	39.1	39.1	38.632	348	348	0	60.318	31.3	27.6	31	20.1	24.1	37.1
P09211	P09211	8	8	8	Glutathione S-transferase P	GSTP1	Glutathione S-transferase P OS=Homo sapiens GN=GSTP1 PE=1 SV=2	1	8	8	8	6	4	4	6	6	4	6	5	6	4	4	6	6	4	6	5	6	4	4	6	6	4	6	5	52.4	52.4	52.4	23.356	210	210	0	73.509	48.6	27.1	27.1	36.7	48.6	31
P09234	P09234	3	3	3	U1 small nuclear ribonucleoprotein C	SNRPC	U1 small nuclear ribonucleoprotein C OS=Homo sapiens GN=SNRPC PE=1 SV=1	1	3	3	3	2	2	3	0	1	0	0	0	2	2	3	0	1	0	0	0	2	2	3	0	1	0	0	0	19.5	19.5	19.5	17.394	159	159	0	19.712	18.9	18.9	19.5	0	7.5	0
P09429;B2RPK0	P09429;B2RPK0	5;3	5;3	3;2	High mobility group protein B1;Putative high mobility group protein B1-like 1	HMGB1;HMGB1P1	High mobility group protein B1 OS=Homo sapiens GN=HMGB1 PE=1 SV=3;Putative high mobility group protein B1-like 1 OS=Homo sapiens GN=HMGB1P1 PE=5 SV=1	2	5	5	3	4	3	3	4	1	1	2	1	4	3	3	4	1	1	2	1	2	3	2	2	1	1	2	1	27.9	27.9	18.1	24.893	215	215;211	0	23.054	23.3	18.1	19.1	23.3	7	7
P09467	P09467	1	1	1	Fructose-1,6-bisphosphatase 1	FBP1	Fructose-1,6-bisphosphatase 1 OS=Homo sapiens GN=FBP1 PE=1 SV=5	1	1	1	1	0	1	0	0	0	1	0	0	0	1	0	0	0	1	0	0	0	1	0	0	0	1	0	0	5.9	5.9	5.9	36.842	338	338	1	-2	0	5.9	0	0	0	5.9
P09496	P09496	3	3	3	Clathrin light chain A	CLTA	Clathrin light chain A OS=Homo sapiens GN=CLTA PE=1 SV=1	1	3	3	3	2	0	0	2	0	0	1	0	2	0	0	2	0	0	1	0	2	0	0	2	0	0	1	0	10.5	10.5	10.5	27.076	248	248	0.00037161	3.2143	6.5	0	0	6.9	0	0
P09543	P09543	11	11	11	2,3-cyclic-nucleotide 3-phosphodiesterase	CNP	2,3-cyclic-nucleotide 3-phosphodiesterase OS=Homo sapiens GN=CNP PE=1 SV=2	1	11	11	11	6	6	2	4	5	4	5	3	6	6	2	4	5	4	5	3	6	6	2	4	5	4	5	3	32.3	32.3	32.3	47.578	421	421	0	57.205	18.3	20.4	5.2	11.9	14.7	12.8
P09622	P09622	12	12	12	Dihydrolipoyl dehydrogenase, mitochondrial	DLD	Dihydrolipoyl dehydrogenase, mitochondrial OS=Homo sapiens GN=DLD PE=1 SV=2	1	12	12	12	8	10	4	9	4	5	8	7	8	10	4	9	4	5	8	7	8	10	4	9	4	5	8	7	27.5	27.5	27.5	54.177	509	509	0	54.949	19.1	22.8	9	19.8	8.8	11
P09651;Q32P51	P09651;Q32P51	26;16	26;16	26;16	Heterogeneous nuclear ribonucleoprotein A1;Heterogeneous nuclear ribonucleoprotein A1, N-terminally processed;Heterogeneous nuclear ribonucleoprotein A1-like 2	HNRNPA1;HNRNPA1L2	Heterogeneous nuclear ribonucleoprotein A1 OS=Homo sapiens GN=HNRNPA1 PE=1 SV=5;Heterogeneous nuclear ribonucleoprotein A1-like 2 OS=Homo sapiens GN=HNRNPA1L2 PE=2 SV=2	2	26	26	26	24	20	24	22	19	22	17	22	24	20	24	22	19	22	17	22	24	20	24	22	19	22	17	22	64.2	64.2	64.2	38.746	372	372;320	0	323.31	63.2	53.8	54.3	59.9	50.5	63.2
P09661	P09661	12	12	12	U2 small nuclear ribonucleoprotein A	SNRPA1	U2 small nuclear ribonucleoprotein A OS=Homo sapiens GN=SNRPA1 PE=1 SV=2	1	12	12	12	8	7	8	8	9	9	11	10	8	7	8	8	9	9	11	10	8	7	8	8	9	9	11	10	42	42	42	28.415	255	255	0	80.858	32.9	34.1	32.5	25.9	36.1	34.9
P09874	P09874	64	64	64	Poly [ADP-ribose] polymerase 1	PARP1	Poly [ADP-ribose] polymerase 1 OS=Homo sapiens GN=PARP1 PE=1 SV=4	1	64	64	64	52	48	45	48	40	48	48	49	52	48	45	48	40	48	48	49	52	48	45	48	40	48	48	49	63.8	63.8	63.8	113.08	1014	1014	0	323.31	62.1	56	54.3	57.9	51.3	59.2
P09884	P09884	3	3	3	DNA polymerase alpha catalytic subunit	POLA1	DNA polymerase alpha catalytic subunit OS=Homo sapiens GN=POLA1 PE=1 SV=2	1	3	3	3	1	1	1	3	1	0	1	1	1	1	1	3	1	0	1	1	1	1	1	3	1	0	1	1	1.9	1.9	1.9	165.91	1462	1462	0.0003758	3.3308	0.5	0.5	0.5	1.9	0.5	0
P09914	P09914	3	3	3	Interferon-induced protein with tetratricopeptide repeats 1	IFIT1	Interferon-induced protein with tetratricopeptide repeats 1 OS=Homo sapiens GN=IFIT1 PE=1 SV=2	1	3	3	3	0	0	0	0	0	0	2	2	0	0	0	0	0	0	2	2	0	0	0	0	0	0	2	2	7.5	7.5	7.5	55.36	478	478	0	5.3341	0	0	0	0	0	0
P09960	P09960	22	22	22	Leukotriene A-4 hydrolase	LTA4H	Leukotriene A-4 hydrolase OS=Homo sapiens GN=LTA4H PE=1 SV=2	1	22	22	22	12	13	12	13	11	14	15	15	12	13	12	13	11	14	15	15	12	13	12	13	11	14	15	15	42.6	42.6	42.6	69.284	611	611	0	153.07	23.4	26.5	23.6	28	24.9	29.5
P09972	P09972	9	2	2	Fructose-bisphosphate aldolase C	ALDOC	Fructose-bisphosphate aldolase C OS=Homo sapiens GN=ALDOC PE=1 SV=2	1	9	2	2	5	6	6	6	5	6	5	6	1	1	1	1	1	2	1	1	1	1	1	1	1	2	1	1	20.9	7.1	7.1	39.455	364	364	0	56.263	20.9	20.9	20.9	20.9	19	19
Q71UI9;P0C0S5	Q71UI9;P0C0S5	5;5	3;3	3;3	Histone H2A.V;Histone H2A.Z	H2AFV;H2AFZ	Histone H2A.V OS=Homo sapiens GN=H2AFV PE=1 SV=3;Histone H2A.Z OS=Homo sapiens GN=H2AFZ PE=1 SV=2	2	5	3	3	5	5	5	5	3	3	5	4	3	3	3	3	1	1	3	2	3	3	3	3	1	1	3	2	31.2	24.2	24.2	13.509	128	128;128	0	11.449	31.2	31.2	31.2	31.2	20.3	20.3
Q99878;Q96KK5;Q9BTM1;Q16777;Q6FI13;P20671;P0C0S8	Q99878;Q96KK5;Q9BTM1;Q16777;Q6FI13;P20671;P0C0S8	9;9;9;9;9;9;9	9;9;9;9;9;9;9	2;2;2;2;2;2;2	Histone H2A type 1-J;Histone H2A type 1-H;Histone H2A.J;Histone H2A type 2-C;Histone H2A type 2-A;Histone H2A type 1-D;Histone H2A type 1	HIST1H2AJ;HIST1H2AH;H2AFJ;HIST2H2AC;HIST2H2AA3;HIST1H2AD;HIST1H2AG	Histone H2A type 1-J OS=Homo sapiens GN=HIST1H2AJ PE=1 SV=3;Histone H2A type 1-H OS=Homo sapiens GN=HIST1H2AH PE=1 SV=3;Histone H2A.J OS=Homo sapiens GN=H2AFJ PE=1 SV=1;Histone H2A type 2-C OS=Homo sapiens GN=HIST2H2AC PE=1 SV=4;Histone H2A type 2-A OS=Hom	7	9	9	2	7	7	9	8	7	6	7	8	7	7	9	8	7	6	7	8	2	2	2	2	2	2	2	2	39.1	39.1	14.1	13.936	128	128;128;129;129;130;130;130	0	144.14	35.9	23.4	39.1	36.7	36.7	35.9
P0CG47;P0CG48;P62987	P0CG47;P0CG48;P62987	20;20;17	3;3;0	3;3;0	Polyubiquitin-B;Ubiquitin;Polyubiquitin-C;Ubiquitin;Ubiquitin-60S ribosomal protein L40;Ubiquitin;60S ribosomal protein L40	UBB;UBC;UBA52	Polyubiquitin-B OS=Homo sapiens GN=UBB PE=1 SV=1;Polyubiquitin-C OS=Homo sapiens GN=UBC PE=1 SV=3;Ubiquitin-60S ribosomal protein L40 OS=Homo sapiens GN=UBA52 PE=1 SV=2	3	20	3	3	20	17	17	18	18	19	19	20	3	1	1	2	1	2	2	3	3	1	1	2	1	2	2	3	98.7	13.1	13.1	25.761	229	229;685;128	0	4.9602	98.7	98.7	98.7	98.7	98.7	98.7
P0DJD4	P0DJD4	1	1	1	RNA-binding motif protein, Y chromosome, family 1 member C	RBMY1C	RNA-binding motif protein, Y chromosome, family 1 member C OS=Homo sapiens GN=RBMY1C PE=1 SV=1	1	1	1	1	0	0	1	0	0	0	0	0	0	0	1	0	0	0	0	0	0	0	1	0	0	0	0	0	2.8	2.8	2.8	55.783	496	496	0.0047425	2.2175	0	0	2.8	0	0	0
Q01105;P0DME0	Q01105;P0DME0	3;3	3;3	3;3	Protein SET;Protein SETSIP	SET;SETSIP	Protein SET OS=Homo sapiens GN=SET PE=1 SV=3;Protein SETSIP OS=Homo sapiens GN=SETSIP PE=1 SV=1	2	3	3	3	0	0	3	2	0	0	0	0	0	0	3	2	0	0	0	0	0	0	3	2	0	0	0	0	12.1	12.1	12.1	33.488	290	290;302	0	6.8892	0	0	12.1	7.2	0	0
P0DMV9;P0DMV8	P0DMV9;P0DMV8	49;49	49;49	27;27	Heat shock 70 kDa protein 1B;Heat shock 70 kDa protein 1A	HSPA1B;HSPA1A	Heat shock 70 kDa protein 1B OS=Homo sapiens GN=HSPA1B PE=1 SV=1;Heat shock 70 kDa protein 1A OS=Homo sapiens GN=HSPA1A PE=1 SV=1	2	49	49	27	43	43	43	42	41	45	41	45	43	43	43	42	41	45	41	45	25	24	25	25	24	27	24	26	68.3	68.3	40.2	70.051	641	641;641	0	323.31	65.7	64.6	65.7	65.7	63.3	67.2
P0DN76;Q01081;Q8WU68	P0DN76;Q01081;Q8WU68	9;9;5	9;9;5	9;9;5	Splicing factor U2AF 35 kDa subunit;Splicing factor U2AF 26 kDa subunit	U2AF1;U2AF1L4	Splicing factor U2AF 35 kDa subunit-like protein OS=Homo sapiens GN=U2AF1L5 PE=1 SV=1;Splicing factor U2AF 35 kDa subunit OS=Homo sapiens GN=U2AF1 PE=1 SV=3;Splicing factor U2AF 26 kDa subunit OS=Homo sapiens GN=U2AF1L4 PE=1 SV=2	3	9	9	9	9	9	8	8	9	7	9	8	9	9	8	8	9	7	9	8	9	9	8	8	9	7	9	8	35	35	35	27.872	240	240;240;220	0	119.78	35	35	35	35	35	35
P0DN79;P35520	P0DN79;P35520	16;16	16;16	16;16	Cystathionine beta-synthase	CBS	Cystathionine beta-synthase-like protein OS=Homo sapiens GN=CBSL PE=1 SV=1;Cystathionine beta-synthase OS=Homo sapiens GN=CBS PE=1 SV=2	2	16	16	16	9	12	11	9	10	10	13	12	9	12	11	9	10	10	13	12	9	12	11	9	10	10	13	12	40.8	40.8	40.8	60.586	551	551;551	0	120.77	22.3	25	24.1	20.5	25	24
P10155	P10155	12	12	12	60 kDa SS-A/Ro ribonucleoprotein	TROVE2	60 kDa SS-A/Ro ribonucleoprotein OS=Homo sapiens GN=TROVE2 PE=1 SV=2	1	12	12	12	4	2	3	4	4	9	5	8	4	2	3	4	4	9	5	8	4	2	3	4	4	9	5	8	31.4	31.4	31.4	60.67	538	538	0	37.432	9.3	5.8	6.1	10.6	12.8	24.3
P10321;Q31612	P10321	7;3	4;2	1;0	HLA class I histocompatibility antigen, Cw-7 alpha chain	HLA-C	HLA class I histocompatibility antigen, Cw-7 alpha chain OS=Homo sapiens GN=HLA-C PE=1 SV=3	2	7	4	1	2	1	2	0	2	4	4	4	1	1	1	0	1	3	1	2	0	0	0	0	0	1	0	0	20.2	13.1	3	40.648	366	366;363	0	10.499	7.4	2.5	7.4	0	7.4	14.2
P10398;P04049;P15056	P10398;P04049;P15056	2;1;1	2;1;1	2;1;1	Serine/threonine-protein kinase A-Raf;RAF proto-oncogene serine/threonine-protein kinase;Serine/threonine-protein kinase B-raf	ARAF;RAF1;BRAF	Serine/threonine-protein kinase A-Raf OS=Homo sapiens GN=ARAF PE=1 SV=2;RAF proto-oncogene serine/threonine-protein kinase OS=Homo sapiens GN=RAF1 PE=1 SV=1;Serine/threonine-protein kinase B-raf OS=Homo sapiens GN=BRAF PE=1 SV=4	3	2	2	2	0	0	0	0	1	1	0	1	0	0	0	0	1	1	0	1	0	0	0	0	1	1	0	1	3.5	3.5	3.5	67.585	606	606;648;766	0	4.9407	0	0	0	0	1.8	1.7
P10412;P16402;Q02539;P16401	P10412;P16402	14;11;6;2	14;11;6;2	3;0;0;0	Histone H1.4;Histone H1.3	HIST1H1E;HIST1H1D	Histone H1.4 OS=Homo sapiens GN=HIST1H1E PE=1 SV=2;Histone H1.3 OS=Homo sapiens GN=HIST1H1D PE=1 SV=2	4	14	14	3	9	9	9	12	8	9	10	10	9	9	9	12	8	9	10	10	2	2	2	2	2	2	2	2	35.2	35.2	9.6	21.865	219	219;221;215;226	0	134.76	26.5	29.7	26.5	31.1	26.9	31.1
P10515	P10515	15	15	15	Dihydrolipoyllysine-residue acetyltransferase component of pyruvate dehydrogenase complex, mitochondrial	DLAT	Dihydrolipoyllysine-residue acetyltransferase component of pyruvate dehydrogenase complex, mitochondrial OS=Homo sapiens GN=DLAT PE=1 SV=3	1	15	15	15	7	7	8	8	8	10	8	11	7	7	8	8	8	10	8	11	7	7	8	8	8	10	8	11	29.5	29.5	29.5	68.996	647	647	0	63.423	16.2	15.5	16.8	17.5	16.5	20.1
P10586;P23468;Q13332	P10586;P23468	8;4;3	8;4;3	8;4;3	Receptor-type tyrosine-protein phosphatase F;Receptor-type tyrosine-protein phosphatase delta	PTPRF;PTPRD	Receptor-type tyrosine-protein phosphatase F OS=Homo sapiens GN=PTPRF PE=1 SV=2;Receptor-type tyrosine-protein phosphatase delta OS=Homo sapiens GN=PTPRD PE=1 SV=2	3	8	8	8	2	3	4	1	0	1	0	4	2	3	4	1	0	1	0	4	2	3	4	1	0	1	0	4	6.5	6.5	6.5	212.88	1907	1907;1912;1948	0	22.973	1.3	2.7	4	0.6	0	0.4
P10599	P10599	5	5	5	Thioredoxin	TXN	Thioredoxin OS=Homo sapiens GN=TXN PE=1 SV=3	1	5	5	5	3	3	2	3	2	3	2	3	3	3	2	3	2	3	2	3	3	3	2	3	2	3	2	3	49.5	49.5	49.5	11.737	105	105	0	15.169	28.6	32.4	20	28.6	20	28.6
P10606	P10606	4	4	4	Cytochrome c oxidase subunit 5B, mitochondrial	COX5B	Cytochrome c oxidase subunit 5B, mitochondrial OS=Homo sapiens GN=COX5B PE=1 SV=2	1	4	4	4	3	3	1	2	1	2	1	1	3	3	1	2	1	2	1	1	3	3	1	2	1	2	1	1	30.2	30.2	30.2	13.696	129	129	0	7.3223	20.9	29.5	6.2	15.5	6.2	20.2
P10620	P10620	2	2	2	Microsomal glutathione S-transferase 1	MGST1	Microsomal glutathione S-transferase 1 OS=Homo sapiens GN=MGST1 PE=1 SV=1	1	2	2	2	1	2	0	1	0	0	0	0	1	2	0	1	0	0	0	0	1	2	0	1	0	0	0	0	9	9	9	17.598	155	155	0	4.5422	8.4	9	0	8.4	0	0
P10644	P10644	7	7	7	cAMP-dependent protein kinase type I-alpha regulatory subunit;cAMP-dependent protein kinase type I-alpha regulatory subunit, N-terminally processed	PRKAR1A	cAMP-dependent protein kinase type I-alpha regulatory subunit OS=Homo sapiens GN=PRKAR1A PE=1 SV=1	1	7	7	7	3	2	5	4	1	1	3	3	3	2	5	4	1	1	3	3	3	2	5	4	1	1	3	3	23.4	23.4	23.4	42.981	381	381	0	22.315	9.7	5.5	15.5	12.6	2.9	2.1
P10768	P10768	7	7	7	S-formylglutathione hydrolase	ESD	S-formylglutathione hydrolase OS=Homo sapiens GN=ESD PE=1 SV=2	1	7	7	7	3	5	5	6	4	4	3	5	3	5	5	6	4	4	3	5	3	5	5	6	4	4	3	5	34	34	34	31.462	282	282	0	49.719	20.6	29.4	30.9	33.7	18.1	15.2
P10809	P10809	36	36	36	60 kDa heat shock protein, mitochondrial	HSPD1	60 kDa heat shock protein, mitochondrial OS=Homo sapiens GN=HSPD1 PE=1 SV=2	1	36	36	36	31	29	25	26	23	24	24	27	31	29	25	26	23	24	24	27	31	29	25	26	23	24	24	27	68.4	68.4	68.4	61.054	573	573	0	323.31	60.4	56	51	54.6	46.6	46.4
P10909	P10909	1	1	1	Clusterin;Clusterin beta chain;Clusterin alpha chain	CLU	Clusterin OS=Homo sapiens GN=CLU PE=1 SV=1	1	1	1	1	0	0	0	0	0	0	1	0	0	0	0	0	0	0	1	0	0	0	0	0	0	0	1	0	2.7	2.7	2.7	52.494	449	449	1	-2	0	0	0	0	0	0
P11021	P11021	30	29	29	78 kDa glucose-regulated protein	HSPA5	78 kDa glucose-regulated protein OS=Homo sapiens GN=HSPA5 PE=1 SV=2	1	30	29	29	18	24	22	22	17	18	19	23	17	23	21	21	16	17	18	22	17	23	21	21	16	17	18	22	46.2	46.2	46.2	72.332	654	654	0	173.02	34.4	40.7	35.3	35.5	28	33.3
P11142;P54652	P11142	45;15	40;11	36;7	Heat shock cognate 71 kDa protein	HSPA8	Heat shock cognate 71 kDa protein OS=Homo sapiens GN=HSPA8 PE=1 SV=1	2	45	40	36	36	39	35	35	36	32	35	37	32	35	32	32	33	29	32	33	29	31	29	29	30	26	29	30	67.6	62.1	59	70.897	646	646;639	0	323.31	56	59.9	60.8	59.8	55.9	50.2
P11171	P11171	5	5	5	Protein 4.1	EPB41	Protein 4.1 OS=Homo sapiens GN=EPB41 PE=1 SV=4	1	5	5	5	3	3	4	2	2	2	1	3	3	3	4	2	2	2	1	3	3	3	4	2	2	2	1	3	7.8	7.8	7.8	97.016	864	864	0	18.19	5.2	4.2	6.9	3.4	3.4	3.4
P11172	P11172	10	10	10	Uridine 5-monophosphate synthase;Orotate phosphoribosyltransferase;Orotidine 5-phosphate decarboxylase	UMPS	Uridine 5-monophosphate synthase OS=Homo sapiens GN=UMPS PE=1 SV=1	1	10	10	10	3	1	3	2	3	3	7	3	3	1	3	2	3	3	7	3	3	1	3	2	3	3	7	3	25.4	25.4	25.4	52.221	480	480	0	41.397	10	2.3	10	4.2	10	8.3
P11177	P11177	15	15	15	Pyruvate dehydrogenase E1 component subunit beta, mitochondrial	PDHB	Pyruvate dehydrogenase E1 component subunit beta, mitochondrial OS=Homo sapiens GN=PDHB PE=1 SV=3	1	15	15	15	12	11	10	14	12	15	14	13	12	11	10	14	12	15	14	13	12	11	10	14	12	15	14	13	54.3	54.3	54.3	39.233	359	359	0	137.89	42.1	45.1	39.6	54.3	51.3	54.3
P11216	P11216	11	4	3	Glycogen phosphorylase, brain form	PYGB	Glycogen phosphorylase, brain form OS=Homo sapiens GN=PYGB PE=1 SV=5	1	11	4	3	2	2	5	2	3	3	4	7	0	0	2	0	0	0	1	1	0	0	2	0	0	0	0	1	15.4	6.3	5.2	96.695	843	843	0	5.0214	2.4	2.4	7.1	2.4	3.3	5
P11233	P11233	4	4	2	Ras-related protein Ral-A	RALA	Ras-related protein Ral-A OS=Homo sapiens GN=RALA PE=1 SV=1	1	4	4	2	3	2	3	3	2	3	3	3	3	2	3	3	2	3	3	3	1	1	1	1	1	1	1	2	23.8	23.8	15	23.567	206	206	0	8.377	16	10.7	16	16	10.7	16
P11234	P11234	3	1	1	Ras-related protein Ral-B	RALB	Ras-related protein Ral-B OS=Homo sapiens GN=RALB PE=1 SV=1	1	3	1	1	2	1	3	3	2	3	3	2	0	0	1	1	1	1	1	1	0	0	1	1	1	1	1	1	15.5	6.8	6.8	23.408	206	206	0	4.6913	8.7	3.4	15.5	15.5	10.2	15.5
P11279	P11279	1	1	1	Lysosome-associated membrane glycoprotein 1	LAMP1	Lysosome-associated membrane glycoprotein 1 OS=Homo sapiens GN=LAMP1 PE=1 SV=3	1	1	1	1	1	1	0	1	1	1	1	1	1	1	0	1	1	1	1	1	1	1	0	1	1	1	1	1	2.6	2.6	2.6	44.882	417	417	0	4.8736	2.6	2.6	0	2.6	2.6	2.6
P11310	P11310	10	10	10	Medium-chain specific acyl-CoA dehydrogenase, mitochondrial	ACADM	Medium-chain specific acyl-CoA dehydrogenase, mitochondrial OS=Homo sapiens GN=ACADM PE=1 SV=1	1	10	10	10	7	5	5	6	4	6	3	5	7	5	5	6	4	6	3	5	7	5	5	6	4	6	3	5	28.7	28.7	28.7	46.588	421	421	0	58.557	24.9	14	16.9	22.6	12.6	21.9
P11387;Q969P6	P11387	14;3	14;3	14;3	DNA topoisomerase 1	TOP1	DNA topoisomerase 1 OS=Homo sapiens GN=TOP1 PE=1 SV=2	2	14	14	14	10	5	6	10	5	2	2	1	10	5	6	10	5	2	2	1	10	5	6	10	5	2	2	1	19.7	19.7	19.7	90.725	765	765;601	0	39.265	14.4	7.5	9.4	15	8.9	3.7
P11388	P11388	49	49	35	DNA topoisomerase 2-alpha	TOP2A	DNA topoisomerase 2-alpha OS=Homo sapiens GN=TOP2A PE=1 SV=3	1	49	49	35	20	23	24	25	15	27	31	29	20	23	24	25	15	27	31	29	12	16	13	17	6	19	20	21	37.4	37.4	29.9	174.38	1531	1531	0	261.64	14	20	17.5	18.1	9.9	22.3
P11413	P11413	14	14	14	Glucose-6-phosphate 1-dehydrogenase	G6PD	Glucose-6-phosphate 1-dehydrogenase OS=Homo sapiens GN=G6PD PE=1 SV=4	1	14	14	14	5	6	3	4	6	9	10	10	5	6	3	4	6	9	10	10	5	6	3	4	6	9	10	10	33.2	33.2	33.2	59.256	515	515	0	61.998	11.8	14.4	6.4	9.5	14.4	18.6
P11441	P11441	3	3	3	Ubiquitin-like protein 4A	UBL4A	Ubiquitin-like protein 4A OS=Homo sapiens GN=UBL4A PE=1 SV=1	1	3	3	3	0	1	0	1	1	0	0	2	0	1	0	1	1	0	0	2	0	1	0	1	1	0	0	2	15.9	15.9	15.9	17.776	157	157	0.0003686	3.1428	0	5.1	0	5.1	6.4	0
P11498	P11498	4	4	4	Pyruvate carboxylase, mitochondrial	PC	Pyruvate carboxylase, mitochondrial OS=Homo sapiens GN=PC PE=1 SV=2	1	4	4	4	3	1	2	1	0	1	0	1	3	1	2	1	0	1	0	1	3	1	2	1	0	1	0	1	4.1	4.1	4.1	129.63	1178	1178	0	41.284	2.8	1.2	2.5	1.2	0	1.3
P11532	P11532	1	1	1	Dystrophin	DMD	Dystrophin OS=Homo sapiens GN=DMD PE=1 SV=3	1	1	1	1	0	0	0	0	0	0	0	1	0	0	0	0	0	0	0	1	0	0	0	0	0	0	0	1	0.4	0.4	0.4	426.74	3685	3685	0.0047912	2.3119	0	0	0	0	0	0
P11586	P11586	48	48	46	C-1-tetrahydrofolate synthase, cytoplasmic;Methylenetetrahydrofolate dehydrogenase;Methenyltetrahydrofolate cyclohydrolase;Formyltetrahydrofolate synthetase;C-1-tetrahydrofolate synthase, cytoplasmic, N-terminally processed	MTHFD1	C-1-tetrahydrofolate synthase, cytoplasmic OS=Homo sapiens GN=MTHFD1 PE=1 SV=3	1	48	48	46	31	31	30	29	32	35	36	38	31	31	30	29	32	35	36	38	30	31	29	29	32	35	36	37	60.4	60.4	59.4	101.56	935	935	0	312.12	39.3	42.5	40.7	41.8	44.5	48.8
P11766	P11766	11	11	11	Alcohol dehydrogenase class-3	ADH5	Alcohol dehydrogenase class-3 OS=Homo sapiens GN=ADH5 PE=1 SV=4	1	11	11	11	5	5	7	5	6	4	3	4	5	5	7	5	6	4	3	4	5	5	7	5	6	4	3	4	29.7	29.7	29.7	39.724	374	374	0	33.88	19.8	17.6	24.1	17.6	21.9	16
P11802	P11802	15	14	14	Cyclin-dependent kinase 4	CDK4	Cyclin-dependent kinase 4 OS=Homo sapiens GN=CDK4 PE=1 SV=2	1	15	14	14	7	10	7	9	8	11	10	9	6	9	6	8	7	10	9	8	6	9	6	8	7	10	9	8	73.9	71.3	71.3	33.729	303	303	0	58.582	30.7	44.9	31.7	40.6	31.7	53.5
P11908	P11908	19	7	5	Ribose-phosphate pyrophosphokinase 2	PRPS2	Ribose-phosphate pyrophosphokinase 2 OS=Homo sapiens GN=PRPS2 PE=1 SV=2	1	19	7	5	12	14	10	10	10	11	12	12	3	5	2	2	3	3	4	3	2	4	1	1	2	2	3	3	59.4	25.8	21.4	34.769	318	318	0	18.855	41.8	53.8	44.3	38.1	44.3	42.8
P11940;Q9H361;Q4VXU2;Q96DU9	P11940;Q9H361	31;17;6;1	31;17;6;1	19;12;3;1	Polyadenylate-binding protein 1;Polyadenylate-binding protein 3	PABPC1;PABPC3	Polyadenylate-binding protein 1 OS=Homo sapiens GN=PABPC1 PE=1 SV=2;Polyadenylate-binding protein 3 OS=Homo sapiens GN=PABPC3 PE=1 SV=2	4	31	31	19	24	24	26	24	19	22	22	17	24	24	26	24	19	22	22	17	15	13	15	15	10	15	13	10	52.4	52.4	34.6	70.67	636	636;631;614;382	0	306.22	43.7	39.2	43.4	44	35.2	42.1
P12004	P12004	19	19	19	Proliferating cell nuclear antigen	PCNA	Proliferating cell nuclear antigen OS=Homo sapiens GN=PCNA PE=1 SV=1	1	19	19	19	11	14	11	11	15	16	12	15	11	14	11	11	15	16	12	15	11	14	11	11	15	16	12	15	74.7	74.7	74.7	28.768	261	261	0	233.46	47.5	56.7	45.2	49	56.3	73.2
P12081	P12081	12	12	7	Histidine--tRNA ligase, cytoplasmic	HARS	Histidine--tRNA ligase, cytoplasmic OS=Homo sapiens GN=HARS PE=1 SV=2	1	12	12	7	6	5	5	5	6	5	8	3	6	5	5	5	6	5	8	3	4	2	1	3	4	2	3	3	31	31	21.4	57.41	509	509	0	25.986	19.1	9.4	9.6	12.6	12	12
P12109	P12109	1	1	1	Collagen alpha-1(VI) chain	COL6A1	Collagen alpha-1(VI) chain OS=Homo sapiens GN=COL6A1 PE=1 SV=3	1	1	1	1	1	0	0	0	0	0	0	0	1	0	0	0	0	0	0	0	1	0	0	0	0	0	0	0	1.6	1.6	1.6	108.53	1028	1028	0	3.6733	1.6	0	0	0	0	0
P12235	P12235	16	1	1	ADP/ATP translocase 1	SLC25A4	ADP/ATP translocase 1 OS=Homo sapiens GN=SLC25A4 PE=1 SV=4	1	16	1	1	12	15	12	14	12	14	13	14	1	1	1	1	1	1	1	1	1	1	1	1	1	1	1	1	42.6	3	3	33.064	298	298	0.0014235	2.7008	39.6	40.3	39.6	39.6	39.6	38.9
P12236	P12236	22	22	4	ADP/ATP translocase 3;ADP/ATP translocase 3, N-terminally processed	SLC25A6	ADP/ATP translocase 3 OS=Homo sapiens GN=SLC25A6 PE=1 SV=4	1	22	22	4	16	18	15	19	15	18	17	19	16	18	15	19	15	18	17	19	3	2	2	3	2	3	3	3	61.4	61.4	13.1	32.866	298	298	0	140.76	55	50.3	49.7	58.1	50	54.4
P12268	P12268	27	27	26	Inosine-5-monophosphate dehydrogenase 2	IMPDH2	Inosine-5-monophosphate dehydrogenase 2 OS=Homo sapiens GN=IMPDH2 PE=1 SV=2	1	27	27	26	25	24	18	24	20	20	20	22	25	24	18	24	20	20	20	22	24	23	17	23	19	19	19	21	60.1	60.1	58.6	55.804	514	514	0	236.37	57	55.6	47.1	56.2	53.3	48.1
P12270	P12270	24	24	24	Nucleoprotein TPR	TPR	Nucleoprotein TPR OS=Homo sapiens GN=TPR PE=1 SV=3	1	24	24	24	8	12	13	12	1	4	4	2	8	12	13	12	1	4	4	2	8	12	13	12	1	4	4	2	13.2	13.2	13.2	267.29	2363	2363	0	108.37	4.1	5.7	8	6.3	0.5	1.7
P12277;P06732	P12277	20;1	20;1	20;1	Creatine kinase B-type	CKB	Creatine kinase B-type OS=Homo sapiens GN=CKB PE=1 SV=1	2	20	20	20	15	16	17	17	14	17	14	15	15	16	17	17	14	17	14	15	15	16	17	17	14	17	14	15	71.9	71.9	71.9	42.644	381	381;381	0	323.31	58.3	64.6	60.1	68	62.7	67.5
P12532;P17540	P12532	10;1	10;1	10;1	Creatine kinase U-type, mitochondrial	CKMT1A	Creatine kinase U-type, mitochondrial OS=Homo sapiens GN=CKMT1A PE=1 SV=1	2	10	10	10	5	6	6	8	2	5	4	7	5	6	6	8	2	5	4	7	5	6	6	8	2	5	4	7	37.2	37.2	37.2	47.036	417	417;419	0	72.187	15.3	20.6	18.5	31.9	11.3	18.5
P12694	P12694	5	5	5	2-oxoisovalerate dehydrogenase subunit alpha, mitochondrial	BCKDHA	2-oxoisovalerate dehydrogenase subunit alpha, mitochondrial OS=Homo sapiens GN=BCKDHA PE=1 SV=2	1	5	5	5	1	1	1	1	1	2	2	3	1	1	1	1	1	2	2	3	1	1	1	1	1	2	2	3	16.6	16.6	16.6	50.47	445	445	0	12.902	5.4	3.6	3.6	3.1	3.6	7.6
P12931;Q9H3Y6;P42685;P08581;Q04912	P12931	5;1;1;1;1	3;1;1;1;1	3;1;1;1;1	Proto-oncogene tyrosine-protein kinase Src	SRC	Proto-oncogene tyrosine-protein kinase Src OS=Homo sapiens GN=SRC PE=1 SV=3	5	5	3	3	3	1	1	2	1	2	3	4	2	0	1	1	0	0	2	2	2	0	1	1	0	0	2	2	9.5	6.3	6.3	59.834	536	536;488;505;1390;1400	0	5.9583	6.7	1.9	1.5	5	1.9	3.2
P12956	P12956	45	45	45	X-ray repair cross-complementing protein 6	XRCC6	X-ray repair cross-complementing protein 6 OS=Homo sapiens GN=XRCC6 PE=1 SV=2	1	45	45	45	32	35	34	36	38	31	32	38	32	35	34	36	38	31	32	38	32	35	34	36	38	31	32	38	58.5	58.5	58.5	69.842	609	609	0	323.31	48.1	47.5	42.4	47.8	51.4	47
P13010	P13010	43	43	43	X-ray repair cross-complementing protein 5	XRCC5	X-ray repair cross-complementing protein 5 OS=Homo sapiens GN=XRCC5 PE=1 SV=3	1	43	43	43	32	38	29	33	28	27	34	30	32	38	29	33	28	27	34	30	32	38	29	33	28	27	34	30	57.1	57.1	57.1	82.704	732	732	0	323.31	50.1	55.9	42.5	45.9	47.4	46.9
P13051	P13051	1	1	1	Uracil-DNA glycosylase	UNG	Uracil-DNA glycosylase OS=Homo sapiens GN=UNG PE=1 SV=2	1	1	1	1	0	0	0	0	0	1	1	0	0	0	0	0	0	1	1	0	0	0	0	0	0	1	1	0	5.1	5.1	5.1	34.645	313	313	0.00036711	3.104	0	0	0	0	0	5.1
P13489	P13489	20	20	20	Ribonuclease inhibitor	RNH1	Ribonuclease inhibitor OS=Homo sapiens GN=RNH1 PE=1 SV=2	1	20	20	20	9	11	13	9	10	7	10	11	9	11	13	9	10	7	10	11	9	11	13	9	10	7	10	11	65.3	65.3	65.3	49.973	461	461	0	146.12	32.8	34.3	43.2	29.9	35.4	27.5
P13639	P13639	60	60	59	Elongation factor 2	EEF2	Elongation factor 2 OS=Homo sapiens GN=EEF2 PE=1 SV=4	1	60	60	59	49	56	52	56	54	48	51	54	49	56	52	56	54	48	51	54	48	55	51	55	53	47	50	53	68.5	68.5	67.4	95.337	858	858	0	323.31	63.9	66.8	66.3	66.8	64.5	60.7
P13667	P13667	35	35	35	Protein disulfide-isomerase A4	PDIA4	Protein disulfide-isomerase A4 OS=Homo sapiens GN=PDIA4 PE=1 SV=2	1	35	35	35	27	29	28	25	8	9	8	12	27	29	28	25	8	9	8	12	27	29	28	25	8	9	8	12	49	49	49	72.932	645	645	0	168.02	40.6	44.3	40.3	46.2	13.6	15.3
P13674	P13674	10	10	10	Prolyl 4-hydroxylase subunit alpha-1	P4HA1	Prolyl 4-hydroxylase subunit alpha-1 OS=Homo sapiens GN=P4HA1 PE=1 SV=2	1	10	10	10	3	2	2	3	0	5	5	4	3	2	2	3	0	5	5	4	3	2	2	3	0	5	5	4	24.5	24.5	24.5	61.049	534	534	0	27.862	8.8	5.6	5.6	10.1	0	11.2
P13693;Q56UQ5	P13693;Q56UQ5	4;2	4;2	4;2	Translationally-controlled tumor protein;TPT1-like protein	TPT1	Translationally-controlled tumor protein OS=Homo sapiens GN=TPT1 PE=1 SV=1;TPT1-like protein OS=Homo sapiens PE=2 SV=2	2	4	4	4	3	3	3	4	1	2	2	2	3	3	3	4	1	2	2	2	3	3	3	4	1	2	2	2	28.5	28.5	28.5	19.595	172	172;140	0	10.335	19.8	19.8	19.8	28.5	8.1	12.2
P13796	P13796	6	3	2	Plastin-2	LCP1	Plastin-2 OS=Homo sapiens GN=LCP1 PE=1 SV=6	1	6	3	2	4	4	5	2	2	1	2	2	1	1	3	1	1	0	0	0	1	1	2	1	1	0	0	0	10.7	5.7	3.8	70.288	627	627	0	24.679	6.9	6.9	9.3	4	4	1.4
P13797	P13797	17	17	12	Plastin-3	PLS3	Plastin-3 OS=Homo sapiens GN=PLS3 PE=1 SV=4	1	17	17	12	11	10	9	10	4	5	6	7	11	10	9	10	4	5	6	7	6	6	6	8	2	3	3	4	34.3	34.3	25.2	70.81	630	630	0	126.99	22.1	19.4	19.4	23.3	10.6	11.7
P13798	P13798	2	2	2	Acylamino-acid-releasing enzyme	APEH	Acylamino-acid-releasing enzyme OS=Homo sapiens GN=APEH PE=1 SV=4	1	2	2	2	0	1	0	1	0	1	1	2	0	1	0	1	0	1	1	2	0	1	0	1	0	1	1	2	3.3	3.3	3.3	81.224	732	732	0	5.0017	0	1.8	0	1.8	0	1.8
P13804	P13804	11	11	11	Electron transfer flavoprotein subunit alpha, mitochondrial	ETFA	Electron transfer flavoprotein subunit alpha, mitochondrial OS=Homo sapiens GN=ETFA PE=1 SV=1	1	11	11	11	4	2	4	3	3	5	6	6	4	2	4	3	3	5	6	6	4	2	4	3	3	5	6	6	47.1	47.1	47.1	35.079	333	333	0	28.855	14.7	9	16.5	12.6	12.3	22.8
P13807;P54840	P13807	5;1	5;1	5;1	Glycogen [starch] synthase, muscle	GYS1	Glycogen [starch] synthase, muscle OS=Homo sapiens GN=GYS1 PE=1 SV=2	2	5	5	5	4	3	1	0	2	2	2	2	4	3	1	0	2	2	2	2	4	3	1	0	2	2	2	2	9	9	9	83.785	737	737;703	0	9.0232	6	5.6	3	0	2.6	2.8
P13861;P31323	P13861	8;1	8;1	8;1	cAMP-dependent protein kinase type II-alpha regulatory subunit	PRKAR2A	cAMP-dependent protein kinase type II-alpha regulatory subunit OS=Homo sapiens GN=PRKAR2A PE=1 SV=2	2	8	8	8	5	3	3	3	1	2	4	2	5	3	3	3	1	2	4	2	5	3	3	3	1	2	4	2	23	23	23	45.518	404	404;418	0	16.001	16.3	7.7	7.4	9.9	3	5.9
P13942	P13942	1	1	1	Collagen alpha-2(XI) chain	COL11A2	Collagen alpha-2(XI) chain OS=Homo sapiens GN=COL11A2 PE=1 SV=5	1	1	1	1	1	1	1	1	1	1	1	1	1	1	1	1	1	1	1	1	1	1	1	1	1	1	1	1	0.5	0.5	0.5	171.79	1736	1736	0.0066181	2.0288	0.5	0.5	0.5	0.5	0.5	0.5
P13984	P13984	5	5	5	General transcription factor IIF subunit 2	GTF2F2	General transcription factor IIF subunit 2 OS=Homo sapiens GN=GTF2F2 PE=1 SV=2	1	5	5	5	3	2	2	2	2	2	1	3	3	2	2	2	2	2	1	3	3	2	2	2	2	2	1	3	30.9	30.9	30.9	28.38	249	249	0	47.844	16.9	12.9	8.8	9.2	12.9	13.7
P13995	P13995	4	4	4	Bifunctional methylenetetrahydrofolate dehydrogenase/cyclohydrolase, mitochondrial;NAD-dependent methylenetetrahydrofolate dehydrogenase;Methenyltetrahydrofolate cyclohydrolase	MTHFD2	Bifunctional methylenetetrahydrofolate dehydrogenase/cyclohydrolase, mitochondrial OS=Homo sapiens GN=MTHFD2 PE=1 SV=2	1	4	4	4	1	0	2	1	2	1	2	1	1	0	2	1	2	1	2	1	1	0	2	1	2	1	2	1	21.1	21.1	21.1	37.895	350	350	0	18.423	3.1	0	6.6	8.3	9.4	3.1
P14174	P14174	4	4	4	Macrophage migration inhibitory factor	MIF	Macrophage migration inhibitory factor OS=Homo sapiens GN=MIF PE=1 SV=4	1	4	4	4	4	4	3	2	4	4	4	4	4	4	3	2	4	4	4	4	4	4	3	2	4	4	4	4	40	40	40	12.476	115	115	0	29.213	40	40	40	17.4	40	40
P14314	P14314	1	1	1	Glucosidase 2 subunit beta	PRKCSH	Glucosidase 2 subunit beta OS=Homo sapiens GN=PRKCSH PE=1 SV=2	1	1	1	1	0	1	1	0	0	0	0	0	0	1	1	0	0	0	0	0	0	1	1	0	0	0	0	0	2.5	2.5	2.5	59.425	528	528	0.00037722	3.3724	0	2.5	2.5	0	0	0
P14324	P14324	10	10	10	Farnesyl pyrophosphate synthase	FDPS	Farnesyl pyrophosphate synthase OS=Homo sapiens GN=FDPS PE=1 SV=4	1	10	10	10	7	7	9	6	4	6	6	7	7	7	9	6	4	6	6	7	7	7	9	6	4	6	6	7	24.1	24.1	24.1	48.275	419	419	0	49.475	21	21	22	16.2	14.1	16.7
P14373	P14373	13	13	13	Zinc finger protein RFP	TRIM27	Zinc finger protein RFP OS=Homo sapiens GN=TRIM27 PE=1 SV=1	1	13	13	13	4	3	4	7	6	7	10	8	4	3	4	7	6	7	10	8	4	3	4	7	6	7	10	8	35.1	35.1	35.1	58.489	513	513	0	117.33	10.3	7.4	10.1	18.1	14.6	19.9
P14406	P14406	1	1	1	Cytochrome c oxidase subunit 7A2, mitochondrial	COX7A2	Cytochrome c oxidase subunit 7A2, mitochondrial OS=Homo sapiens GN=COX7A2 PE=1 SV=1	1	1	1	1	0	0	0	1	1	1	0	0	0	0	0	1	1	1	0	0	0	0	0	1	1	1	0	0	15.7	15.7	15.7	9.3959	83	83	0	4.1589	0	0	0	15.7	15.7	15.7
P14550	P14550	4	4	4	Alcohol dehydrogenase [NADP(+)]	AKR1A1	Alcohol dehydrogenase [NADP(+)] OS=Homo sapiens GN=AKR1A1 PE=1 SV=3	1	4	4	4	1	1	1	1	2	1	2	2	1	1	1	1	2	1	2	2	1	1	1	1	2	1	2	2	16.9	16.9	16.9	36.573	325	325	0	7.3481	3.1	3.1	3.1	3.1	7.7	3.1
P14618	P14618	42	42	41	Pyruvate kinase PKM	PKM	Pyruvate kinase PKM OS=Homo sapiens GN=PKM PE=1 SV=4	1	42	42	41	32	32	33	32	28	32	35	34	32	32	33	32	28	32	35	34	31	31	32	31	27	31	34	33	83.1	83.1	81	57.936	531	531	0	323.31	69.5	66.5	69.3	68	70.8	72.5
P14625;Q58FF3	P14625	34;5	32;5	32;5	Endoplasmin	HSP90B1	Endoplasmin OS=Homo sapiens GN=HSP90B1 PE=1 SV=1	2	34	32	32	19	20	18	21	19	16	20	20	17	18	16	19	17	14	18	18	17	18	16	19	17	14	18	18	43.1	41.3	41.3	92.468	803	803;399	0	239.24	25.7	30.4	25.5	30.6	29.5	23.3
P63162;P14678	P63162;P14678	7;7	7;7	7;7	Small nuclear ribonucleoprotein-associated protein N;Small nuclear ribonucleoprotein-associated proteins B and B	SNRPN;SNRPB	Small nuclear ribonucleoprotein-associated protein N OS=Homo sapiens GN=SNRPN PE=1 SV=1;Small nuclear ribonucleoprotein-associated proteins B and B OS=Homo sapiens GN=SNRPB PE=1 SV=2	2	7	7	7	7	5	7	6	7	7	6	7	7	5	7	6	7	7	6	7	7	5	7	6	7	7	6	7	27.5	27.5	27.5	24.614	240	240;240	0	26.59	27.5	15.4	27.5	24.6	27.5	27.5
P14735	P14735	8	8	8	Insulin-degrading enzyme	IDE	Insulin-degrading enzyme OS=Homo sapiens GN=IDE PE=1 SV=4	1	8	8	8	3	2	4	5	3	2	0	2	3	2	4	5	3	2	0	2	3	2	4	5	3	2	0	2	9.5	9.5	9.5	117.97	1019	1019	0	17.288	3.8	2.6	4.7	6.2	4.4	2
P14866	P14866	27	27	26	Heterogeneous nuclear ribonucleoprotein L	HNRNPL	Heterogeneous nuclear ribonucleoprotein L OS=Homo sapiens GN=HNRNPL PE=1 SV=2	1	27	27	26	21	18	17	19	17	20	21	19	21	18	17	19	17	20	21	19	20	17	16	18	17	20	20	18	64.3	64.3	63.2	64.132	589	589	0	323.31	57.2	48.9	45.2	55.9	49.7	60.1
P14868	P14868	32	32	32	Aspartate--tRNA ligase, cytoplasmic	DARS	Aspartate--tRNA ligase, cytoplasmic OS=Homo sapiens GN=DARS PE=1 SV=2	1	32	32	32	21	22	23	22	18	23	22	24	21	22	23	22	18	23	22	24	21	22	23	22	18	23	22	24	69.3	69.3	69.3	57.136	501	501	0	123.63	45.3	50.9	51.9	48.9	44.9	51.3
P14902	P14902	1	1	1	Indoleamine 2,3-dioxygenase 1	IDO1	Indoleamine 2,3-dioxygenase 1 OS=Homo sapiens GN=IDO1 PE=1 SV=1	1	1	1	1	1	0	1	1	0	0	1	1	1	0	1	1	0	0	1	1	1	0	1	1	0	0	1	1	5	5	5	45.326	403	403	0.0014456	2.8484	5	0	5	5	0	0
P14923	P14923	3	2	2	Junction plakoglobin	JUP	Junction plakoglobin OS=Homo sapiens GN=JUP PE=1 SV=3	1	3	2	2	0	1	2	1	1	2	1	1	0	0	1	0	0	1	0	0	0	0	1	0	0	1	0	0	4.4	3.1	3.1	81.744	745	745	0.0024752	2.6533	0	1.3	3.5	1.3	1.3	2.3
P15104	P15104	11	11	11	Glutamine synthetase	GLUL	Glutamine synthetase OS=Homo sapiens GN=GLUL PE=1 SV=4	1	11	11	11	6	7	8	7	8	7	7	7	6	7	8	7	8	7	7	7	6	7	8	7	8	7	7	7	39.1	39.1	39.1	42.064	373	373	0	194.38	17.4	22	32.7	20.1	24.4	24.1
P15121;C9JRZ8	P15121	15;1	15;1	15;1	Aldose reductase	AKR1B1	Aldose reductase OS=Homo sapiens GN=AKR1B1 PE=1 SV=3	2	15	15	15	9	12	11	11	12	12	11	14	9	12	11	11	12	12	11	14	9	12	11	11	12	12	11	14	61.4	61.4	61.4	35.853	316	316;316	0	105.32	39.2	50.3	42.4	45.9	53.8	54.7
P15153;P17081;Q9H4E5	P15153	5;1;1	1;0;0	1;0;0	Ras-related C3 botulinum toxin substrate 2	RAC2	Ras-related C3 botulinum toxin substrate 2 OS=Homo sapiens GN=RAC2 PE=1 SV=1	3	5	1	1	5	5	4	3	4	4	3	4	1	1	0	0	0	0	0	0	1	1	0	0	0	0	0	0	28.6	7.3	7.3	21.429	192	192;205;214	0.0066313	2.0419	28.6	28.6	21.4	15.6	21.4	21.4
P15170	P15170	13	13	5	Eukaryotic peptide chain release factor GTP-binding subunit ERF3A	GSPT1	Eukaryotic peptide chain release factor GTP-binding subunit ERF3A OS=Homo sapiens GN=GSPT1 PE=1 SV=1	1	13	13	5	7	6	7	6	6	6	10	8	7	6	7	6	6	6	10	8	3	3	3	2	2	1	5	2	33.7	33.7	14.2	55.755	499	499	0	49.429	15.4	13.2	19.4	15.4	14.8	14
P15260	P15260	3	3	3	Interferon gamma receptor 1	IFNGR1	Interferon gamma receptor 1 OS=Homo sapiens GN=IFNGR1 PE=1 SV=1	1	3	3	3	1	1	0	0	0	1	0	2	1	1	0	0	0	1	0	2	1	1	0	0	0	1	0	2	4.5	4.5	4.5	54.404	489	489	0.00037707	3.3689	1.4	1.4	0	0	0	1.4
P15311	P15311	22	14	13	Ezrin	EZR	Ezrin OS=Homo sapiens GN=EZR PE=1 SV=4	1	22	14	13	9	14	11	14	11	11	9	12	3	7	5	8	5	5	4	5	3	6	5	7	5	5	4	4	35.7	24.9	23.5	69.412	586	586	0	36.111	17.7	24.7	16.6	23.4	18.8	20
P15531	P15531	6	2	2	Nucleoside diphosphate kinase A	NME1	Nucleoside diphosphate kinase A OS=Homo sapiens GN=NME1 PE=1 SV=1	1	6	2	2	4	4	5	5	3	6	5	5	0	0	1	1	0	2	1	1	0	0	1	1	0	2	1	1	48	17.8	17.8	17.149	152	152	0	4.2467	30.3	30.3	36.8	36.8	25	48
P15880	P15880	18	18	18	40S ribosomal protein S2	RPS2	40S ribosomal protein S2 OS=Homo sapiens GN=RPS2 PE=1 SV=2	1	18	18	18	13	14	14	14	13	13	12	14	13	14	14	14	13	13	12	14	13	14	14	14	13	13	12	14	53.6	53.6	53.6	31.324	293	293	0	82.026	42.7	41	45.7	45.7	41.3	40.6
P15907	P15907	1	1	1	Beta-galactoside alpha-2,6-sialyltransferase 1	ST6GAL1	Beta-galactoside alpha-2,6-sialyltransferase 1 OS=Homo sapiens GN=ST6GAL1 PE=1 SV=1	1	1	1	1	0	0	0	0	0	0	1	0	0	0	0	0	0	0	1	0	0	0	0	0	0	0	1	0	3.2	3.2	3.2	46.604	406	406	1	-2	0	0	0	0	0	0
P15924	P15924	86	86	86	Desmoplakin	DSP	Desmoplakin OS=Homo sapiens GN=DSP PE=1 SV=3	1	86	86	86	36	34	31	38	38	42	43	41	36	34	31	38	38	42	43	41	36	34	31	38	38	42	43	41	32.8	32.8	32.8	331.77	2871	2871	0	259.23	13.5	13.1	12.5	14.6	15.4	15.6
P15927	P15927	8	8	8	Replication protein A 32 kDa subunit	RPA2	Replication protein A 32 kDa subunit OS=Homo sapiens GN=RPA2 PE=1 SV=1	1	8	8	8	3	2	4	7	6	4	4	6	3	2	4	7	6	4	4	6	3	2	4	7	6	4	4	6	53.3	53.3	53.3	29.247	270	270	0	93.514	17.8	9.6	20.7	50.4	44.4	22.6
P15954	P15954	2	2	2	Cytochrome c oxidase subunit 7C, mitochondrial	COX7C	Cytochrome c oxidase subunit 7C, mitochondrial OS=Homo sapiens GN=COX7C PE=1 SV=1	1	2	2	2	1	2	2	1	0	0	0	0	1	2	2	1	0	0	0	0	1	2	2	1	0	0	0	0	28.6	28.6	28.6	7.2454	63	63	0.0007278	2.9458	14.3	28.6	28.6	14.3	0	0
Q96QV6;P16104	Q96QV6;P16104	6;6	1;1	0;0	Histone H2A type 1-A;Histone H2AX	HIST1H2AA;H2AFX	Histone H2A type 1-A OS=Homo sapiens GN=HIST1H2AA PE=1 SV=3;Histone H2AX OS=Homo sapiens GN=H2AFX PE=1 SV=2	2	6	1	0	5	5	5	5	4	3	3	4	1	0	0	1	1	0	0	0	0	0	0	0	0	0	0	0	37.4	17.6	0	14.233	131	131;143	0	4.3513	35.1	19.8	19.8	35.1	35.1	17.6
P16152	P16152	15	15	13	Carbonyl reductase [NADPH] 1	CBR1	Carbonyl reductase [NADPH] 1 OS=Homo sapiens GN=CBR1 PE=1 SV=3	1	15	15	13	12	13	11	12	11	12	8	13	12	13	11	12	11	12	8	13	10	11	10	10	10	11	7	11	73.6	73.6	63.2	30.375	277	277	0	257.91	60.3	61.7	52.3	61.7	58.8	56.7
P16188;P13746;P04439;Q9TNN7	P16188;P13746;P04439	7;5;5;3	1;1;1;1	0;0;0;0	HLA class I histocompatibility antigen, A-30 alpha chain;HLA class I histocompatibility antigen, A-11 alpha chain;HLA class I histocompatibility antigen, A-3 alpha chain	HLA-A	HLA class I histocompatibility antigen, A-30 alpha chain OS=Homo sapiens GN=HLA-A PE=1 SV=2;HLA class I histocompatibility antigen, A-11 alpha chain OS=Homo sapiens GN=HLA-A PE=1 SV=1;HLA class I histocompatibility antigen, A-3 alpha chain OS=Homo sapiens	4	7	1	0	2	1	1	2	3	3	4	4	0	0	0	0	1	1	0	1	0	0	0	0	0	0	0	0	20	3.6	0	40.904	365	365;365;365;366	0	10.178	6.6	1.9	1.9	4.4	10.1	10.1
P16278	P16278	1	1	1	Beta-galactosidase	GLB1	Beta-galactosidase OS=Homo sapiens GN=GLB1 PE=1 SV=2	1	1	1	1	1	1	0	0	1	1	1	0	1	1	0	0	1	1	1	0	1	1	0	0	1	1	1	0	1	1	1	76.074	677	677	1	-2	1	1	0	0	1	1
Q08209;P16298;P48454	Q08209;P16298	3;3;1	3;3;1	3;3;1	Serine/threonine-protein phosphatase 2B catalytic subunit alpha isoform;Serine/threonine-protein phosphatase 2B catalytic subunit beta isoform	PPP3CA;PPP3CB	Serine/threonine-protein phosphatase 2B catalytic subunit alpha isoform OS=Homo sapiens GN=PPP3CA PE=1 SV=1;Serine/threonine-protein phosphatase 2B catalytic subunit beta isoform OS=Homo sapiens GN=PPP3CB PE=1 SV=2	3	3	3	3	1	1	1	1	0	1	1	1	1	1	1	1	0	1	1	1	1	1	1	1	0	1	1	1	8.8	8.8	8.8	58.687	521	521;524;512	0	7.0429	1.7	1.7	1.7	4.8	0	2.3
P16403	P16403	14	3	3	Histone H1.2	HIST1H1C	Histone H1.2 OS=Homo sapiens GN=HIST1H1C PE=1 SV=2	1	14	3	3	9	10	9	13	7	10	11	11	2	3	2	3	1	3	3	3	2	3	2	3	1	3	3	3	36.2	9.9	9.9	21.364	213	213	0	23.471	26.8	30.5	27.2	31.9	25.4	31.9
P16435	P16435	21	21	21	NADPH--cytochrome P450 reductase	POR	NADPH--cytochrome P450 reductase OS=Homo sapiens GN=POR PE=1 SV=2	1	21	21	21	13	14	11	8	5	5	9	8	13	14	11	8	5	5	9	8	13	14	11	8	5	5	9	8	35.5	35.5	35.5	76.689	677	677	0	110.44	22.9	26	22.7	13.6	9	10.9
P16615;O14983;Q93084	P16615	31;8;6	31;8;6	31;8;6	Sarcoplasmic/endoplasmic reticulum calcium ATPase 2	ATP2A2	Sarcoplasmic/endoplasmic reticulum calcium ATPase 2 OS=Homo sapiens GN=ATP2A2 PE=1 SV=1	3	31	31	31	24	20	21	18	12	18	15	19	24	20	21	18	12	18	15	19	24	20	21	18	12	18	15	19	30.5	30.5	30.5	114.76	1042	1042;1001;1043	0	144.64	27.3	22.2	23	18.4	14.2	17.5
P16989	P16989	4	2	2	Y-box-binding protein 3	YBX3	Y-box-binding protein 3 OS=Homo sapiens GN=YBX3 PE=1 SV=4	1	4	2	2	4	4	3	3	1	0	1	2	2	2	2	1	0	0	0	1	2	2	2	1	0	0	0	1	16.7	10.2	10.2	40.089	372	372	0	20.554	16.7	16.7	12.4	11.6	2.2	0
P17028	P17028	2	2	2	Zinc finger protein 24	ZNF24	Zinc finger protein 24 OS=Homo sapiens GN=ZNF24 PE=1 SV=4	1	2	2	2	1	0	0	0	0	1	0	1	1	0	0	0	0	1	0	1	1	0	0	0	0	1	0	1	7.6	7.6	7.6	42.155	368	368	0.0041681	2.4616	4.1	0	0	0	0	3.5
P17066;P48741	P17066	13;6	1;1	1;1	Heat shock 70 kDa protein 6	HSPA6	Heat shock 70 kDa protein 6 OS=Homo sapiens GN=HSPA6 PE=1 SV=2	2	13	1	1	13	13	12	13	12	12	12	12	1	1	1	1	1	1	1	1	1	1	1	1	1	1	1	1	17	1.7	1.7	71.027	643	643;367	0	7.6354	17	17	17	17	16.6	17
P17096	P17096	1	1	1	High mobility group protein HMG-I/HMG-Y	HMGA1	High mobility group protein HMG-I/HMG-Y OS=Homo sapiens GN=HMGA1 PE=1 SV=3	1	1	1	1	1	1	0	0	0	0	0	0	1	1	0	0	0	0	0	0	1	1	0	0	0	0	0	0	23.4	23.4	23.4	11.676	107	107	0	13.198	23.4	23.4	0	0	0	0
P17302	P17302	7	7	7	Gap junction alpha-1 protein	GJA1	Gap junction alpha-1 protein OS=Homo sapiens GN=GJA1 PE=1 SV=2	1	7	7	7	3	3	4	2	3	1	4	3	3	3	4	2	3	1	4	3	3	3	4	2	3	1	4	3	28	28	28	43.008	382	382	0	89.845	13.1	13.1	19.9	8.9	9.7	3.7
P17612;P22694;P22612	P17612;P22694	4;2;1	4;2;1	4;2;1	cAMP-dependent protein kinase catalytic subunit alpha;cAMP-dependent protein kinase catalytic subunit beta	PRKACA;PRKACB	cAMP-dependent protein kinase catalytic subunit alpha OS=Homo sapiens GN=PRKACA PE=1 SV=2;cAMP-dependent protein kinase catalytic subunit beta OS=Homo sapiens GN=PRKACB PE=1 SV=2	3	4	4	4	2	3	3	3	1	2	1	1	2	3	3	3	1	2	1	1	2	3	3	3	1	2	1	1	14	14	14	40.589	351	351;351;351	0	20.14	8.8	11.4	9.1	9.1	2.6	6.6
P17655	P17655	10	10	10	Calpain-2 catalytic subunit	CAPN2	Calpain-2 catalytic subunit OS=Homo sapiens GN=CAPN2 PE=1 SV=6	1	10	10	10	1	2	3	3	3	4	2	2	1	2	3	3	3	4	2	2	1	2	3	3	3	4	2	2	17.1	17.1	17.1	79.994	700	700	0	18.127	1.1	3.7	5.1	5	7.3	7.9
P17812	P17812	22	22	20	CTP synthase 1	CTPS1	CTP synthase 1 OS=Homo sapiens GN=CTPS1 PE=1 SV=2	1	22	22	20	12	10	16	16	13	13	14	17	12	10	16	16	13	13	14	17	11	8	15	15	12	12	12	15	50.4	50.4	46	66.69	591	591	0	134.06	24.4	20.5	33.2	39.1	36	36.2
P17844	P17844	56	56	45	Probable ATP-dependent RNA helicase DDX5	DDX5	Probable ATP-dependent RNA helicase DDX5 OS=Homo sapiens GN=DDX5 PE=1 SV=1	1	56	56	45	41	38	41	41	46	47	48	47	41	38	41	41	46	47	48	47	33	30	33	34	36	38	38	38	68.9	68.9	59.4	69.147	614	614	0	323.31	60.4	61.2	59.4	61.1	67.9	63.2
P17858	P17858	20	20	17	ATP-dependent 6-phosphofructokinase, liver type	PFKL	ATP-dependent 6-phosphofructokinase, liver type OS=Homo sapiens GN=PFKL PE=1 SV=6	1	20	20	17	7	9	10	9	5	9	9	13	7	9	10	9	5	9	9	13	5	6	7	7	2	6	6	10	30.8	30.8	26	85.018	780	780	0	103.91	14	15.5	16	16	8.8	15
P17980	P17980	20	20	20	26S protease regulatory subunit 6A	PSMC3	26S protease regulatory subunit 6A OS=Homo sapiens GN=PSMC3 PE=1 SV=3	1	20	20	20	12	12	11	9	9	12	15	13	12	12	11	9	9	12	15	13	12	12	11	9	9	12	15	13	60.4	60.4	60.4	49.203	439	439	0	141.7	39.9	37.6	33.5	30.3	31.4	38
P17987	P17987	36	36	36	T-complex protein 1 subunit alpha	TCP1	T-complex protein 1 subunit alpha OS=Homo sapiens GN=TCP1 PE=1 SV=1	1	36	36	36	29	31	30	31	27	31	29	31	29	31	30	31	27	31	29	31	29	31	30	31	27	31	29	31	69.4	69.4	69.4	60.343	556	556	0	323.31	62.4	66.2	61.7	62.6	57	64.7
P18031	P18031	4	4	4	Tyrosine-protein phosphatase non-receptor type 1	PTPN1	Tyrosine-protein phosphatase non-receptor type 1 OS=Homo sapiens GN=PTPN1 PE=1 SV=1	1	4	4	4	1	0	1	1	0	2	1	0	1	0	1	1	0	2	1	0	1	0	1	1	0	2	1	0	10.1	10.1	10.1	49.966	435	435	0	9.8157	2.5	0	3	2.5	0	5.1
P18074	P18074	1	1	1	TFIIH basal transcription factor complex helicase XPD subunit	ERCC2	TFIIH basal transcription factor complex helicase XPD subunit OS=Homo sapiens GN=ERCC2 PE=1 SV=1	1	1	1	1	0	0	0	1	1	0	1	1	0	0	0	1	1	0	1	1	0	0	0	1	1	0	1	1	1.6	1.6	1.6	86.908	760	760	0.0014352	2.773	0	0	0	1.6	1.6	0
P18077	P18077	13	13	13	60S ribosomal protein L35a	RPL35A	60S ribosomal protein L35a OS=Homo sapiens GN=RPL35A PE=1 SV=2	1	13	13	13	10	10	11	12	10	10	10	13	10	10	11	12	10	10	10	13	10	10	11	12	10	10	10	13	50.9	50.9	50.9	12.538	110	110	0	86.056	49.1	49.1	50.9	50.9	41.8	41.8
P18085	P18085	4	2	2	ADP-ribosylation factor 4	ARF4	ADP-ribosylation factor 4 OS=Homo sapiens GN=ARF4 PE=1 SV=3	1	4	2	2	4	3	4	4	4	4	4	3	2	2	2	2	2	2	2	1	2	2	2	2	2	2	2	1	26.7	9.4	9.4	20.511	180	180	0	11.906	26.7	20.6	26.7	26.7	26.7	26.7
P18124	P18124	24	24	24	60S ribosomal protein L7	RPL7	60S ribosomal protein L7 OS=Homo sapiens GN=RPL7 PE=1 SV=1	1	24	24	24	20	20	17	21	20	20	18	20	20	20	17	21	20	20	18	20	20	20	17	21	20	20	18	20	60.9	60.9	60.9	29.225	248	248	0	160.06	51.6	52	48.8	57.3	56.9	57.7
P18206	P18206	12	12	12	Vinculin	VCL	Vinculin OS=Homo sapiens GN=VCL PE=1 SV=4	1	12	12	12	5	5	5	5	2	2	3	3	5	5	5	5	2	2	3	3	5	5	5	5	2	2	3	3	14	14	14	123.8	1134	1134	0	30.94	6	7.6	6.2	7.1	3.5	3.5
P18440	P18440	1	1	1	Arylamine N-acetyltransferase 1	NAT1	Arylamine N-acetyltransferase 1 OS=Homo sapiens GN=NAT1 PE=1 SV=2	1	1	1	1	0	1	0	0	0	0	0	0	0	1	0	0	0	0	0	0	0	1	0	0	0	0	0	0	5.2	5.2	5.2	33.898	290	290	0.0014394	2.8032	0	5.2	0	0	0	0
P18583	P18583	26	26	26	Protein SON	SON	Protein SON OS=Homo sapiens GN=SON PE=1 SV=4	1	26	26	26	13	9	12	9	9	14	13	15	13	9	12	9	9	14	13	15	13	9	12	9	9	14	13	15	16.5	16.5	16.5	263.83	2426	2426	0	121.22	6.5	5.2	6	5.4	5	8.5
P18621	P18621	18	18	18	60S ribosomal protein L17	RPL17	60S ribosomal protein L17 OS=Homo sapiens GN=RPL17 PE=1 SV=3	1	18	18	18	11	11	10	15	15	17	17	16	11	11	10	15	15	17	17	16	11	11	10	15	15	17	17	16	64.1	64.1	64.1	21.397	184	184	0	100.41	54.3	53.8	50.5	56.5	58.7	60.3
P18669;P15259;Q8N0Y7	P18669	14;5;5	14;5;5	14;5;5	Phosphoglycerate mutase 1	PGAM1	Phosphoglycerate mutase 1 OS=Homo sapiens GN=PGAM1 PE=1 SV=2	3	14	14	14	11	10	9	11	8	11	10	10	11	10	9	11	8	11	10	10	11	10	9	11	8	11	10	10	58.3	58.3	58.3	28.804	254	254;253;254	0	115.5	51.6	46.5	42.5	57.1	42.5	57.1
P18754	P18754	24	24	24	Regulator of chromosome condensation	RCC1	Regulator of chromosome condensation OS=Homo sapiens GN=RCC1 PE=1 SV=1	1	24	24	24	17	16	13	16	18	19	18	20	17	16	13	16	18	19	18	20	17	16	13	16	18	19	18	20	69.8	69.8	69.8	44.969	421	421	0	323.31	58.2	54.2	47.5	54.2	68.4	65.3
P18887	P18887	5	5	5	DNA repair protein XRCC1	XRCC1	DNA repair protein XRCC1 OS=Homo sapiens GN=XRCC1 PE=1 SV=2	1	5	5	5	0	1	3	3	2	3	3	2	0	1	3	3	2	3	3	2	0	1	3	3	2	3	3	2	9.6	9.6	9.6	69.476	633	633	0	9.386	0	3.2	5.2	6.8	4.7	4.9
P19174	P19174	8	8	8	1-phosphatidylinositol 4,5-bisphosphate phosphodiesterase gamma-1	PLCG1	1-phosphatidylinositol 4,5-bisphosphate phosphodiesterase gamma-1 OS=Homo sapiens GN=PLCG1 PE=1 SV=1	1	8	8	8	1	6	2	1	0	2	1	5	1	6	2	1	0	2	1	5	1	6	2	1	0	2	1	5	7.8	7.8	7.8	148.53	1290	1290	0	15.498	1.2	5.3	2.2	1.3	0	2.2
P19338	P19338	23	23	23	Nucleolin	NCL	Nucleolin OS=Homo sapiens GN=NCL PE=1 SV=3	1	23	23	23	19	19	18	15	17	12	12	14	19	19	18	15	17	12	12	14	19	19	18	15	17	12	12	14	34.8	34.8	34.8	76.613	710	710	0	263.14	29.4	32.7	30.4	25.6	30.4	20.1
P19367;Q2TB90;P52790	P19367	21;2;1	21;2;1	18;1;0	Hexokinase-1	HK1	Hexokinase-1 OS=Homo sapiens GN=HK1 PE=1 SV=3	3	21	21	18	9	9	9	7	6	7	7	15	9	9	9	7	6	7	7	15	7	7	8	6	6	6	6	12	25.6	25.6	22.8	102.48	917	917;917;923	0	67.346	10.3	9.9	9.4	7.5	7.1	8.2
P19387	P19387	9	9	9	DNA-directed RNA polymerase II subunit RPB3	POLR2C	DNA-directed RNA polymerase II subunit RPB3 OS=Homo sapiens GN=POLR2C PE=1 SV=2	1	9	9	9	3	4	4	5	5	4	4	6	3	4	4	5	5	4	4	6	3	4	4	5	5	4	4	6	39.3	39.3	39.3	31.441	275	275	0	37.176	12.4	15.6	12.4	19.3	22.5	18.9
P19388	P19388	5	5	5	DNA-directed RNA polymerases I, II, and III subunit RPABC1	POLR2E	DNA-directed RNA polymerases I, II, and III subunit RPABC1 OS=Homo sapiens GN=POLR2E PE=1 SV=4	1	5	5	5	3	3	2	2	2	3	4	2	3	3	2	2	2	3	4	2	3	3	2	2	2	3	4	2	23.8	23.8	23.8	24.551	210	210	0	12.881	14.8	14.8	11	11.4	11	14.8
P19447	P19447	6	6	6	TFIIH basal transcription factor complex helicase XPB subunit	ERCC3	TFIIH basal transcription factor complex helicase XPB subunit OS=Homo sapiens GN=ERCC3 PE=1 SV=1	1	6	6	6	0	1	1	0	1	4	1	3	0	1	1	0	1	4	1	3	0	1	1	0	1	4	1	3	10.5	10.5	10.5	89.277	782	782	0	10.776	0	1.3	1.3	0	1.3	6.3
P19525	P19525	8	8	8	Interferon-induced, double-stranded RNA-activated protein kinase	EIF2AK2	Interferon-induced, double-stranded RNA-activated protein kinase OS=Homo sapiens GN=EIF2AK2 PE=1 SV=2	1	8	8	8	3	2	3	1	6	7	3	6	3	2	3	1	6	7	3	6	3	2	3	1	6	7	3	6	19.6	19.6	19.6	62.094	551	551	0	29.152	6.4	4.2	6.7	1.8	14.2	15.6
P19623	P19623	15	15	15	Spermidine synthase	SRM	Spermidine synthase OS=Homo sapiens GN=SRM PE=1 SV=1	1	15	15	15	11	10	8	10	9	12	13	14	11	10	8	10	9	12	13	14	11	10	8	10	9	12	13	14	59.9	59.9	59.9	33.824	302	302	0	96.04	51	47.4	32.8	33.8	37.7	58.9
P19784	P19784	8	8	8	Casein kinase II subunit alpha	CSNK2A2	Casein kinase II subunit alpha OS=Homo sapiens GN=CSNK2A2 PE=1 SV=1	1	8	8	8	3	3	5	3	2	3	3	5	3	3	5	3	2	3	3	5	3	3	5	3	2	3	3	5	31.4	31.4	31.4	41.213	350	350	0	33.999	12.6	12	18	9.4	10.9	11.4
P19838	P19838	4	4	4	Nuclear factor NF-kappa-B p105 subunit;Nuclear factor NF-kappa-B p50 subunit	NFKB1	Nuclear factor NF-kappa-B p105 subunit OS=Homo sapiens GN=NFKB1 PE=1 SV=2	1	4	4	4	0	0	0	0	0	2	1	1	0	0	0	0	0	2	1	1	0	0	0	0	0	2	1	1	5.8	5.8	5.8	105.35	968	968	0	6.08	0	0	0	0	0	1.8
P20020;Q16720	P20020	8;3	8;3	2;0	Plasma membrane calcium-transporting ATPase 1	ATP2B1	Plasma membrane calcium-transporting ATPase 1 OS=Homo sapiens GN=ATP2B1 PE=1 SV=3	2	8	8	2	3	4	3	4	0	2	3	2	3	4	3	4	0	2	3	2	0	2	0	1	0	0	0	0	8.5	8.5	2.8	138.75	1258	1258;1220	0	22.805	3.3	4.7	3.7	5	0	2.3
P20042	P20042	2	2	2	Eukaryotic translation initiation factor 2 subunit 2	EIF2S2	Eukaryotic translation initiation factor 2 subunit 2 OS=Homo sapiens GN=EIF2S2 PE=1 SV=2	1	2	2	2	0	2	0	0	0	0	0	1	0	2	0	0	0	0	0	1	0	2	0	0	0	0	0	1	4.8	4.8	4.8	38.388	333	333	0.0082156	1.9557	0	4.8	0	0	0	0
P20073	P20073	2	2	2	Annexin A7	ANXA7	Annexin A7 OS=Homo sapiens GN=ANXA7 PE=1 SV=3	1	2	2	2	0	1	0	1	0	1	0	0	0	1	0	1	0	1	0	0	0	1	0	1	0	1	0	0	4.5	4.5	4.5	52.739	488	488	0	4.8401	0	2.3	0	2.3	0	2.3
P20226;Q6SJ96	P20226;Q6SJ96	2;2	2;2	2;2	TATA-box-binding protein;TATA box-binding protein-like protein 2	TBP;TBPL2	TATA-box-binding protein OS=Homo sapiens GN=TBP PE=1 SV=2;TATA box-binding protein-like protein 2 OS=Homo sapiens GN=TBPL2 PE=2 SV=1	2	2	2	2	0	0	1	1	2	0	1	0	0	0	1	1	2	0	1	0	0	0	1	1	2	0	1	0	5.3	5.3	5.3	37.698	339	339;375	0.0047798	2.2806	0	0	2.9	2.9	5.3	0
P20290	P20290	8	8	8	Transcription factor BTF3	BTF3	Transcription factor BTF3 OS=Homo sapiens GN=BTF3 PE=1 SV=1	1	8	8	8	4	5	6	5	4	4	2	4	4	5	6	5	4	4	2	4	4	5	6	5	4	4	2	4	51.5	51.5	51.5	22.168	206	206	0	251.53	34	37.9	39.8	41.7	34	34
P20336	P20336	3	1	1	Ras-related protein Rab-3A	RAB3A	Ras-related protein Rab-3A OS=Homo sapiens GN=RAB3A PE=1 SV=1	1	3	1	1	1	2	1	1	2	1	2	2	0	0	0	0	1	0	0	1	0	0	0	0	1	0	0	1	14.1	6.8	6.8	24.984	220	220	0.0085106	1.931	3.6	7.3	3.6	3.6	10.5	3.6
P20338	P20338	3	3	3	Ras-related protein Rab-4A	RAB4A	Ras-related protein Rab-4A OS=Homo sapiens GN=RAB4A PE=1 SV=3	1	3	3	3	0	1	1	1	1	0	0	1	0	1	1	1	1	0	0	1	0	1	1	1	1	0	0	1	15.6	15.6	15.6	24.389	218	218	0.0003701	3.1838	0	5	5	5	4.6	0
P20339	P20339	5	2	2	Ras-related protein Rab-5A	RAB5A	Ras-related protein Rab-5A OS=Homo sapiens GN=RAB5A PE=1 SV=2	1	5	2	2	3	4	3	2	1	3	1	2	1	1	0	0	0	0	0	1	1	1	0	0	0	0	0	1	27.9	13	13	23.658	215	215	0	5.0313	16.3	21.4	14.9	9.8	5.1	14.9
P20340;Q9NRW1;Q9H0N0	P20340;Q9NRW1	10;7;2	10;7;2	9;6;2	Ras-related protein Rab-6A;Ras-related protein Rab-6B	RAB6A;RAB6B	Ras-related protein Rab-6A OS=Homo sapiens GN=RAB6A PE=1 SV=3;Ras-related protein Rab-6B OS=Homo sapiens GN=RAB6B PE=1 SV=1	3	10	10	9	6	6	4	4	4	6	5	6	6	6	4	4	4	6	5	6	5	5	3	3	3	5	4	5	44.2	44.2	38.9	23.593	208	208;208;254	0	34.166	31.2	26.9	20.2	20.2	23.1	31.2
P20618	P20618	9	9	9	Proteasome subunit beta type-1	PSMB1	Proteasome subunit beta type-1 OS=Homo sapiens GN=PSMB1 PE=1 SV=2	1	9	9	9	3	3	4	5	6	6	8	6	3	3	4	5	6	6	8	6	3	3	4	5	6	6	8	6	50.6	50.6	50.6	26.489	241	241	0	46.661	19.5	14.5	21.6	27.4	34.4	36.1
P20674	P20674	3	3	3	Cytochrome c oxidase subunit 5A, mitochondrial	COX5A	Cytochrome c oxidase subunit 5A, mitochondrial OS=Homo sapiens GN=COX5A PE=1 SV=2	1	3	3	3	1	1	1	3	0	1	0	0	1	1	1	3	0	1	0	0	1	1	1	3	0	1	0	0	22	22	22	16.762	150	150	0	6.0452	4.7	4.7	4.7	22	0	4.7
P20700	P20700	39	39	35	Lamin-B1	LMNB1	Lamin-B1 OS=Homo sapiens GN=LMNB1 PE=1 SV=2	1	39	39	35	33	31	30	31	18	21	19	20	33	31	30	31	18	21	19	20	29	27	27	27	15	18	16	18	58.2	58.2	54.3	66.408	586	586	0	323.31	52.2	50.2	47.8	45.7	32.1	36.2
P20839	P20839	7	6	6	Inosine-5-monophosphate dehydrogenase 1	IMPDH1	Inosine-5-monophosphate dehydrogenase 1 OS=Homo sapiens GN=IMPDH1 PE=1 SV=2	1	7	6	6	4	6	4	2	3	3	3	3	3	5	3	1	2	2	2	2	3	5	3	1	2	2	2	2	18.1	16.5	16.5	55.405	514	514	0	17.313	9.3	14	8.2	3.9	5.8	6
P21266;P46439	P21266;P46439	2;1	2;1	1;0	Glutathione S-transferase Mu 3;Glutathione S-transferase Mu 5	GSTM3;GSTM5	Glutathione S-transferase Mu 3 OS=Homo sapiens GN=GSTM3 PE=1 SV=3;Glutathione S-transferase Mu 5 OS=Homo sapiens GN=GSTM5 PE=1 SV=3	2	2	2	1	1	2	1	2	2	2	1	2	1	2	1	2	2	2	1	2	0	1	1	1	1	1	0	1	10.7	10.7	6.7	26.559	225	225;218	0	11.385	4	10.7	6.7	10.7	10.7	10.7
P21281;P15313	P21281	24;7	24;7	24;7	V-type proton ATPase subunit B, brain isoform	ATP6V1B2	V-type proton ATPase subunit B, brain isoform OS=Homo sapiens GN=ATP6V1B2 PE=1 SV=3	2	24	24	24	12	11	12	16	10	15	15	17	12	11	12	16	10	15	15	17	12	11	12	16	10	15	15	17	61.3	61.3	61.3	56.5	511	511;513	0	117.33	31.1	28.6	27.8	39.1	23.5	42.3
P21283	P21283	1	1	1	V-type proton ATPase subunit C 1	ATP6V1C1	V-type proton ATPase subunit C 1 OS=Homo sapiens GN=ATP6V1C1 PE=1 SV=4	1	1	1	1	1	1	1	1	0	0	0	0	1	1	1	1	0	0	0	0	1	1	1	1	0	0	0	0	3.1	3.1	3.1	43.941	382	382	0.0017718	2.6648	3.1	3.1	3.1	3.1	0	0
P21333	P21333	29	29	24	Filamin-A	FLNA	Filamin-A OS=Homo sapiens GN=FLNA PE=1 SV=4	1	29	29	24	10	11	13	15	3	5	5	4	10	11	13	15	3	5	5	4	8	9	11	13	2	3	4	1	16.5	16.5	15.1	280.74	2647	2647	0	104.73	5.5	5.8	7.6	9	1.4	2.9
P21399	P21399	21	21	20	Cytoplasmic aconitate hydratase	ACO1	Cytoplasmic aconitate hydratase OS=Homo sapiens GN=ACO1 PE=1 SV=3	1	21	21	20	5	10	9	10	8	11	10	9	5	10	9	10	8	11	10	9	5	10	8	10	8	11	10	9	31.9	31.9	31.2	98.398	889	889	0	78.139	8.7	16.2	15.3	16.5	14.5	18.7
P21580	P21580	3	3	3	Tumor necrosis factor alpha-induced protein 3;A20p50;A20p37	TNFAIP3	Tumor necrosis factor alpha-induced protein 3 OS=Homo sapiens GN=TNFAIP3 PE=1 SV=1	1	3	3	3	0	1	1	0	2	2	1	1	0	1	1	0	2	2	1	1	0	1	1	0	2	2	1	1	4.9	4.9	4.9	89.613	790	790	0	7.2408	0	1.5	1.9	0	3.4	3.4
P21796	P21796	21	21	21	Voltage-dependent anion-selective channel protein 1	VDAC1	Voltage-dependent anion-selective channel protein 1 OS=Homo sapiens GN=VDAC1 PE=1 SV=2	1	21	21	21	17	15	16	16	15	18	16	16	17	15	16	16	15	18	16	16	17	15	16	16	15	18	16	16	77	77	77	30.772	283	283	0	323.31	75.6	61.1	66.1	66.8	66.8	70.7
P21912	P21912	5	5	5	Succinate dehydrogenase [ubiquinone] iron-sulfur subunit, mitochondrial	SDHB	Succinate dehydrogenase [ubiquinone] iron-sulfur subunit, mitochondrial OS=Homo sapiens GN=SDHB PE=1 SV=3	1	5	5	5	1	0	1	1	1	4	2	0	1	0	1	1	1	4	2	0	1	0	1	1	1	4	2	0	23.2	23.2	23.2	31.629	280	280	0	9.1804	5	0	3.2	3.2	3.2	18.2
P21953	P21953	1	1	1	2-oxoisovalerate dehydrogenase subunit beta, mitochondrial	BCKDHB	2-oxoisovalerate dehydrogenase subunit beta, mitochondrial OS=Homo sapiens GN=BCKDHB PE=1 SV=2	1	1	1	1	0	0	1	1	0	1	1	1	0	0	1	1	0	1	1	1	0	0	1	1	0	1	1	1	4.8	4.8	4.8	43.122	392	392	0.003169	2.6069	0	0	4.8	4.8	0	4.8
P21964	P21964	8	8	8	Catechol O-methyltransferase	COMT	Catechol O-methyltransferase OS=Homo sapiens GN=COMT PE=1 SV=2	1	8	8	8	4	1	1	1	1	1	5	1	4	1	1	1	1	1	5	1	4	1	1	1	1	1	5	1	47.2	47.2	47.2	30.037	271	271	0	26.136	18.5	8.5	3	2.6	2.6	6.3
P22033	P22033	2	2	2	Methylmalonyl-CoA mutase, mitochondrial	MUT	Methylmalonyl-CoA mutase, mitochondrial OS=Homo sapiens GN=MUT PE=1 SV=4	1	2	2	2	1	0	0	0	0	0	0	1	1	0	0	0	0	0	0	1	1	0	0	0	0	0	0	1	3.3	3.3	3.3	83.134	750	750	0.00037779	3.3821	1.9	0	0	0	0	0
P22059	P22059	7	7	7	Oxysterol-binding protein 1	OSBP	Oxysterol-binding protein 1 OS=Homo sapiens GN=OSBP PE=1 SV=1	1	7	7	7	3	2	4	4	0	4	3	1	3	2	4	4	0	4	3	1	3	2	4	4	0	4	3	1	12.4	12.4	12.4	89.42	807	807	0	27.711	4.2	3.1	6.2	7.7	0	6.4
P22061	P22061	9	9	9	Protein-L-isoaspartate(D-aspartate) O-methyltransferase	PCMT1	Protein-L-isoaspartate(D-aspartate) O-methyltransferase OS=Homo sapiens GN=PCMT1 PE=1 SV=4	1	9	9	9	7	5	8	6	6	5	7	7	7	5	8	6	6	5	7	7	7	5	8	6	6	5	7	7	61.2	61.2	61.2	24.636	227	227	0	130.88	53.3	42.3	54.6	39.6	49.8	45.8
P22087	P22087	18	18	17	rRNA 2-O-methyltransferase fibrillarin	FBL	rRNA 2-O-methyltransferase fibrillarin OS=Homo sapiens GN=FBL PE=1 SV=2	1	18	18	17	14	13	13	14	13	15	15	15	14	13	13	14	13	15	15	15	13	12	12	13	12	14	14	14	61.1	61.1	57.6	33.784	321	321	0	123.71	53.9	48	48	51.4	48	48.3
P22102	P22102	40	40	40	Trifunctional purine biosynthetic protein adenosine-3;Phosphoribosylamine--glycine ligase;Phosphoribosylformylglycinamidine cyclo-ligase;Phosphoribosylglycinamide formyltransferase	GART	Trifunctional purine biosynthetic protein adenosine-3 OS=Homo sapiens GN=GART PE=1 SV=1	1	40	40	40	21	24	23	19	21	28	27	30	21	24	23	19	21	28	27	30	21	24	23	19	21	28	27	30	52.1	52.1	52.1	107.77	1010	1010	0	323.31	28.5	33.9	31.3	28.8	30.4	40.4
P22234	P22234	27	27	27	Multifunctional protein ADE2;Phosphoribosylaminoimidazole-succinocarboxamide synthase;Phosphoribosylaminoimidazole carboxylase	PAICS	Multifunctional protein ADE2 OS=Homo sapiens GN=PAICS PE=1 SV=3	1	27	27	27	18	18	19	22	21	21	23	22	18	18	19	22	21	21	23	22	18	18	19	22	21	21	23	22	69.6	69.6	69.6	47.079	425	425	0	237.11	42.8	47.5	47.1	58.1	56.7	62.8
P22314	P22314	52	52	52	Ubiquitin-like modifier-activating enzyme 1	UBA1	Ubiquitin-like modifier-activating enzyme 1 OS=Homo sapiens GN=UBA1 PE=1 SV=3	1	52	52	52	45	47	46	49	33	38	36	37	45	47	46	49	33	38	36	37	45	47	46	49	33	38	36	37	60.5	60.5	60.5	117.85	1058	1058	0	323.31	58.6	58	56.8	60.3	47.3	53.4
P22392;O60361	P22392;O60361	10;7	10;7	6;5	Nucleoside diphosphate kinase B;Putative nucleoside diphosphate kinase	NME2;NME2P1	Nucleoside diphosphate kinase B OS=Homo sapiens GN=NME2 PE=1 SV=1;Putative nucleoside diphosphate kinase OS=Homo sapiens GN=NME2P1 PE=5 SV=1	2	10	10	6	7	8	9	9	7	8	7	9	7	8	9	9	7	8	7	9	3	4	5	5	4	4	3	5	78.9	78.9	48.7	17.298	152	152;137	0	33.119	55.3	67.8	78.9	78.9	62.5	72.4
P22492	P22492	9	4	4	Histone H1t	HIST1H1T	Histone H1t OS=Homo sapiens GN=HIST1H1T PE=2 SV=4	1	9	4	4	5	3	4	8	2	3	4	6	1	0	1	4	0	0	0	2	1	0	1	4	0	0	0	2	30.4	18.4	18.4	22.019	207	207	0	6.0931	11.1	7.7	11.1	26.1	7.2	11.6
P22570	P22570	4	4	4	NADPH:adrenodoxin oxidoreductase, mitochondrial	FDXR	NADPH:adrenodoxin oxidoreductase, mitochondrial OS=Homo sapiens GN=FDXR PE=1 SV=3	1	4	4	4	0	1	0	0	1	0	1	1	0	1	0	0	1	0	1	1	0	1	0	0	1	0	1	1	9.6	9.6	9.6	53.836	491	491	0	5.1142	0	2.2	0	0	2.9	0
P22626	P22626	27	27	27	Heterogeneous nuclear ribonucleoproteins A2/B1	HNRNPA2B1	Heterogeneous nuclear ribonucleoproteins A2/B1 OS=Homo sapiens GN=HNRNPA2B1 PE=1 SV=2	1	27	27	27	22	18	22	22	23	24	24	21	22	18	22	22	23	24	24	21	22	18	22	22	23	24	24	21	73.7	73.7	73.7	37.429	353	353	0	323.31	63.7	57.5	66.6	66.6	69.4	70.8
P22695	P22695	19	19	19	Cytochrome b-c1 complex subunit 2, mitochondrial	UQCRC2	Cytochrome b-c1 complex subunit 2, mitochondrial OS=Homo sapiens GN=UQCRC2 PE=1 SV=3	1	19	19	19	16	16	13	16	17	14	15	17	16	16	13	16	17	14	15	17	16	16	13	16	17	14	15	17	59.8	59.8	59.8	48.442	453	453	0	197.76	47.5	41.9	40.4	47.9	49.9	53.6
P22830	P22830	2	2	2	Ferrochelatase, mitochondrial	FECH	Ferrochelatase, mitochondrial OS=Homo sapiens GN=FECH PE=1 SV=2	1	2	2	2	0	0	2	0	0	0	1	0	0	0	2	0	0	0	1	0	0	0	2	0	0	0	1	0	4.7	4.7	4.7	47.862	423	423	0.0088091	1.8957	0	0	4.7	0	0	0
P23246	P23246	23	21	21	Splicing factor, proline- and glutamine-rich	SFPQ	Splicing factor, proline- and glutamine-rich OS=Homo sapiens GN=SFPQ PE=1 SV=2	1	23	21	21	16	15	18	13	15	16	15	12	14	13	17	11	13	15	14	11	14	13	17	11	13	15	14	11	32.5	31.1	31.1	76.149	707	707	0	93.199	23.8	23.1	28.9	22.3	25.7	26.3
P23258;Q9NRH3	P23258;Q9NRH3	11;8	11;8	11;8	Tubulin gamma-1 chain;Tubulin gamma-2 chain	TUBG1;TUBG2	Tubulin gamma-1 chain OS=Homo sapiens GN=TUBG1 PE=1 SV=2;Tubulin gamma-2 chain OS=Homo sapiens GN=TUBG2 PE=2 SV=1	2	11	11	11	4	4	3	5	6	6	5	7	4	4	3	5	6	6	5	7	4	4	3	5	6	6	5	7	37	37	37	51.169	451	451;451	0	34.66	12.2	10.2	8	16.2	18.6	20.4
P23284	P23284	14	14	14	Peptidyl-prolyl cis-trans isomerase B	PPIB	Peptidyl-prolyl cis-trans isomerase B OS=Homo sapiens GN=PPIB PE=1 SV=2	1	14	14	14	12	12	12	12	11	13	11	9	12	12	12	12	11	13	11	9	12	12	12	12	11	13	11	9	60.2	60.2	60.2	23.742	216	216	0	53.377	56.9	60.2	54.6	59.7	50.5	54.2
P23368;Q16798	P23368	11;1	11;1	11;1	NAD-dependent malic enzyme, mitochondrial	ME2	NAD-dependent malic enzyme, mitochondrial OS=Homo sapiens GN=ME2 PE=1 SV=1	2	11	11	11	6	6	3	4	2	3	3	3	6	6	3	4	2	3	3	3	6	6	3	4	2	3	3	3	30.7	30.7	30.7	65.443	584	584;604	0	101.46	17	15.1	7.7	9.1	3.6	7
P23378	P23378	5	5	5	Glycine dehydrogenase (decarboxylating), mitochondrial	GLDC	Glycine dehydrogenase (decarboxylating), mitochondrial OS=Homo sapiens GN=GLDC PE=1 SV=2	1	5	5	5	1	1	0	0	1	2	1	3	1	1	0	0	1	2	1	3	1	1	0	0	1	2	1	3	8.6	8.6	8.6	112.73	1020	1020	0	7.8365	1.8	1.5	0	0	1.5	3.2
P23381	P23381	16	16	16	Tryptophan--tRNA ligase, cytoplasmic;T1-TrpRS;T2-TrpRS	WARS	Tryptophan--tRNA ligase, cytoplasmic OS=Homo sapiens GN=WARS PE=1 SV=2	1	16	16	16	5	6	7	8	11	9	9	12	5	6	7	8	11	9	9	12	5	6	7	8	11	9	9	12	48.8	48.8	48.8	53.165	471	471	0	124.7	14.9	20.2	23.1	25.3	36.1	30.6
P23396	P23396	32	32	32	40S ribosomal protein S3	RPS3	40S ribosomal protein S3 OS=Homo sapiens GN=RPS3 PE=1 SV=2	1	32	32	32	27	31	29	28	26	27	29	25	27	31	29	28	26	27	29	25	27	31	29	28	26	27	29	25	90.9	90.9	90.9	26.688	243	243	0	236.26	87.7	89.3	89.3	88.5	84	85.6
P23458	P23458	1	1	1	Tyrosine-protein kinase JAK1	JAK1	Tyrosine-protein kinase JAK1 OS=Homo sapiens GN=JAK1 PE=1 SV=2	1	1	1	1	0	0	0	0	0	1	0	0	0	0	0	0	0	1	0	0	0	0	0	0	0	1	0	0	0.6	0.6	0.6	133.28	1154	1154	0.0063228	2.0788	0	0	0	0	0	0.6
P23508	P23508	1	1	1	Colorectal mutant cancer protein	MCC	Colorectal mutant cancer protein OS=Homo sapiens GN=MCC PE=1 SV=2	1	1	1	1	0	0	0	1	0	0	0	0	0	0	0	1	0	0	0	0	0	0	0	1	0	0	0	0	1.2	1.2	1.2	93.026	829	829	1	-2	0	0	0	1.2	0	0
P23526	P23526	27	27	27	Adenosylhomocysteinase	AHCY	Adenosylhomocysteinase OS=Homo sapiens GN=AHCY PE=1 SV=4	1	27	27	27	20	21	22	26	20	19	21	23	20	21	22	26	20	19	21	23	20	21	22	26	20	19	21	23	49.1	49.1	49.1	47.716	432	432	0	245.03	44.9	47	43.3	49.1	45.1	45.1
Q16778;P33778;P23527;P06899;Q8N257;Q96A08;Q6DRA6;Q6DN03	Q16778;P33778;P23527;P06899;Q8N257;Q96A08	9;9;9;8;7;5;3;3	2;2;2;2;2;0;2;2	2;2;2;2;2;0;2;2	Histone H2B type 2-E;Histone H2B type 1-B;Histone H2B type 1-O;Histone H2B type 1-J;Histone H2B type 3-B;Histone H2B type 1-A	HIST2H2BE;HIST1H2BB;HIST1H2BO;HIST1H2BJ;HIST3H2BB;HIST1H2BA	Histone H2B type 2-E OS=Homo sapiens GN=HIST2H2BE PE=1 SV=3;Histone H2B type 1-B OS=Homo sapiens GN=HIST1H2BB PE=1 SV=2;Histone H2B type 1-O OS=Homo sapiens GN=HIST1H2BO PE=1 SV=3;Histone H2B type 1-J OS=Homo sapiens GN=HIST1H2BJ PE=1 SV=3;Histone H2B type	8	9	2	2	8	9	8	9	8	8	8	8	1	2	2	2	2	2	2	2	1	2	2	2	2	2	2	2	56.3	7.9	7.9	13.92	126	126;126;126;126;126;127;164;193	0	5.4845	56.3	56.3	50.8	56.3	50.8	50.8
P23528	P23528	12	12	9	Cofilin-1	CFL1	Cofilin-1 OS=Homo sapiens GN=CFL1 PE=1 SV=3	1	12	12	9	10	11	11	12	11	10	11	10	10	11	11	12	11	10	11	10	8	9	9	9	9	8	8	7	69.3	69.3	48.2	18.502	166	166	0	100.22	65.1	62.7	65.1	69.3	65.1	65.1
P23634	P23634	6	1	1	Plasma membrane calcium-transporting ATPase 4	ATP2B4	Plasma membrane calcium-transporting ATPase 4 OS=Homo sapiens GN=ATP2B4 PE=1 SV=2	1	6	1	1	4	1	3	2	0	2	3	2	1	0	0	0	0	0	0	0	1	0	0	0	0	0	0	0	6	1.3	1.3	137.92	1241	1241	0	4.1031	4.6	0.9	3.8	2.3	0	2.3
P23786	P23786	2	2	2	Carnitine O-palmitoyltransferase 2, mitochondrial	CPT2	Carnitine O-palmitoyltransferase 2, mitochondrial OS=Homo sapiens GN=CPT2 PE=1 SV=2	1	2	2	2	0	2	1	0	1	0	0	0	0	2	1	0	1	0	0	0	0	2	1	0	1	0	0	0	3.6	3.6	3.6	73.776	658	658	0	4.1792	0	3.6	1.4	0	2.3	0
P23921	P23921	33	33	33	Ribonucleoside-diphosphate reductase large subunit	RRM1	Ribonucleoside-diphosphate reductase large subunit OS=Homo sapiens GN=RRM1 PE=1 SV=1	1	33	33	33	23	23	19	25	21	20	23	21	23	23	19	25	21	20	23	21	23	23	19	25	21	20	23	21	53.3	53.3	53.3	90.069	792	792	0	284.82	43.2	43.8	34	46.1	41	39.5
P24001	P24001	1	1	1	Interleukin-32	IL32	Interleukin-32 OS=Homo sapiens GN=IL32 PE=1 SV=3	1	1	1	1	0	1	0	1	0	0	0	0	0	1	0	1	0	0	0	0	0	1	0	1	0	0	0	0	3.4	3.4	3.4	26.676	234	234	1	-2	0	3.4	0	3.4	0	0
P24534	P24534	7	6	6	Elongation factor 1-beta	EEF1B2	Elongation factor 1-beta OS=Homo sapiens GN=EEF1B2 PE=1 SV=3	1	7	6	6	4	4	5	5	3	4	5	6	4	3	4	4	3	4	4	5	4	3	4	4	3	4	4	5	39.1	36	36	24.763	225	225	0	44.267	35.6	29.3	29.8	36	26.7	26.7
P24539	P24539	4	4	4	ATP synthase F(0) complex subunit B1, mitochondrial	ATP5F1	ATP synthase F(0) complex subunit B1, mitochondrial OS=Homo sapiens GN=ATP5F1 PE=1 SV=2	1	4	4	4	1	1	0	1	1	2	0	2	1	1	0	1	1	2	0	2	1	1	0	1	1	2	0	2	21.1	21.1	21.1	28.908	256	256	0	15.539	6.6	6.6	0	6.6	5.9	12.1
P24666	P24666	5	5	5	Low molecular weight phosphotyrosine protein phosphatase	ACP1	Low molecular weight phosphotyrosine protein phosphatase OS=Homo sapiens GN=ACP1 PE=1 SV=3	1	5	5	5	2	1	3	3	1	2	3	3	2	1	3	3	1	2	3	3	2	1	3	3	1	2	3	3	32.3	32.3	32.3	18.042	158	158	0	14.035	13.3	5.7	20.9	24.1	5.7	13.3
P24752	P24752	20	20	20	Acetyl-CoA acetyltransferase, mitochondrial	ACAT1	Acetyl-CoA acetyltransferase, mitochondrial OS=Homo sapiens GN=ACAT1 PE=1 SV=1	1	20	20	20	13	12	10	12	10	13	15	16	13	12	10	12	10	13	15	16	13	12	10	12	10	13	15	16	59.3	59.3	59.3	45.199	427	427	0	311.89	44	36.1	33.5	38.6	27.9	39.3
P24928	P24928	43	43	43	DNA-directed RNA polymerase II subunit RPB1	POLR2A	DNA-directed RNA polymerase II subunit RPB1 OS=Homo sapiens GN=POLR2A PE=1 SV=2	1	43	43	43	19	23	25	22	18	23	23	18	19	23	25	22	18	23	23	18	19	23	25	22	18	23	23	18	25.9	25.9	25.9	217.17	1970	1970	0	189.94	12.1	14.1	15.7	13.5	13.6	13.1
P24941;Q00526	P24941	10;3	8;1	8;1	Cyclin-dependent kinase 2	CDK2	Cyclin-dependent kinase 2 OS=Homo sapiens GN=CDK2 PE=1 SV=2	2	10	8	8	3	3	6	4	4	6	3	4	1	1	4	2	2	4	1	2	1	1	4	2	2	4	1	2	45.6	39.3	39.3	33.929	298	298;305	0	11.843	13.1	11.1	25.5	15.4	13.4	22.1
P25205	P25205	29	29	29	DNA replication licensing factor MCM3	MCM3	DNA replication licensing factor MCM3 OS=Homo sapiens GN=MCM3 PE=1 SV=3	1	29	29	29	10	14	10	14	12	16	16	17	10	14	10	14	12	16	16	17	10	14	10	14	12	16	16	17	42.1	42.1	42.1	90.98	808	808	0	93.444	16.5	21	13.1	19.8	17.9	24.8
P25325	P25325	1	1	1	3-mercaptopyruvate sulfurtransferase	MPST	3-mercaptopyruvate sulfurtransferase OS=Homo sapiens GN=MPST PE=1 SV=3	1	1	1	1	0	0	0	0	1	1	0	1	0	0	0	0	1	1	0	1	0	0	0	0	1	1	0	1	11.1	11.1	11.1	33.178	297	297	0	37.593	0	0	0	0	11.1	11.1
P25398	P25398	11	11	11	40S ribosomal protein S12	RPS12	40S ribosomal protein S12 OS=Homo sapiens GN=RPS12 PE=1 SV=3	1	11	11	11	8	9	6	7	8	9	8	8	8	9	6	7	8	9	8	8	8	9	6	7	8	9	8	8	78	78	78	14.515	132	132	0	133.04	73.5	73.5	43.2	66.7	59.8	73.5
P25490;Q96MM3;O15391	P25490	6;2;1	6;2;1	6;2;1	Transcriptional repressor protein YY1	YY1	Transcriptional repressor protein YY1 OS=Homo sapiens GN=YY1 PE=1 SV=2	3	6	6	6	3	1	2	3	3	3	1	2	3	1	2	3	3	3	1	2	3	1	2	3	3	3	1	2	14.5	14.5	14.5	44.712	414	414;310;372	0	10.961	10.6	1.7	6.3	5.3	5.3	8
P25685	P25685	7	7	6	DnaJ homolog subfamily B member 1	DNAJB1	DnaJ homolog subfamily B member 1 OS=Homo sapiens GN=DNAJB1 PE=1 SV=4	1	7	7	6	2	5	3	5	3	3	4	2	2	5	3	5	3	3	4	2	2	5	3	5	2	3	3	2	24.1	24.1	20.6	38.044	340	340	0	46.194	7.6	15.3	10.3	15.3	11.2	10.9
P25686	P25686	2	2	2	DnaJ homolog subfamily B member 2	DNAJB2	DnaJ homolog subfamily B member 2 OS=Homo sapiens GN=DNAJB2 PE=1 SV=3	1	2	2	2	0	1	1	0	1	1	1	1	0	1	1	0	1	1	1	1	0	1	1	0	1	1	1	1	8.3	8.3	8.3	35.58	324	324	0	4.5523	0	4.6	3.7	0	3.7	3.7
P25705	P25705	41	41	41	ATP synthase subunit alpha, mitochondrial	ATP5A1	ATP synthase subunit alpha, mitochondrial OS=Homo sapiens GN=ATP5A1 PE=1 SV=1	1	41	41	41	35	33	28	29	31	36	35	33	35	33	28	29	31	36	35	33	35	33	28	29	31	36	35	33	69.3	69.3	69.3	59.75	553	553	0	323.31	63.5	60.2	57.1	50.6	61.3	62.9
P25786	P25786	16	16	16	Proteasome subunit alpha type-1	PSMA1	Proteasome subunit alpha type-1 OS=Homo sapiens GN=PSMA1 PE=1 SV=1	1	16	16	16	9	9	12	10	11	12	12	7	9	9	12	10	11	12	12	7	9	9	12	10	11	12	12	7	63.1	63.1	63.1	29.555	263	263	0	101.51	38	37.6	47.5	35	49.4	49.8
P25787	P25787	8	8	8	Proteasome subunit alpha type-2	PSMA2	Proteasome subunit alpha type-2 OS=Homo sapiens GN=PSMA2 PE=1 SV=2	1	8	8	8	4	6	5	6	5	6	5	6	4	6	5	6	5	6	5	6	4	6	5	6	5	6	5	6	41.5	41.5	41.5	25.898	234	234	0	61.624	26.9	37.6	32.9	38	32.9	37.6
P25788	P25788	12	12	12	Proteasome subunit alpha type-3	PSMA3	Proteasome subunit alpha type-3 OS=Homo sapiens GN=PSMA3 PE=1 SV=2	1	12	12	12	6	5	6	8	10	9	8	6	6	5	6	8	10	9	8	6	6	5	6	8	10	9	8	6	49.8	49.8	49.8	28.433	255	255	0	79.057	29.4	22	30.2	37.6	45.1	35.7
P25789	P25789	13	13	13	Proteasome subunit alpha type-4	PSMA4	Proteasome subunit alpha type-4 OS=Homo sapiens GN=PSMA4 PE=1 SV=1	1	13	13	13	8	8	9	9	8	10	9	8	8	8	9	9	8	10	9	8	8	8	9	9	8	10	9	8	60.9	60.9	60.9	29.483	261	261	0	59.334	37.2	34.9	35.6	35.6	45.6	47.5
P26038	P26038	35	35	24	Moesin	MSN	Moesin OS=Homo sapiens GN=MSN PE=1 SV=3	1	35	35	24	19	19	19	18	16	14	19	21	19	19	19	18	16	14	19	21	12	12	12	12	8	7	12	12	55.3	55.3	39.9	67.819	577	577	0	121.26	35.9	35.9	33.3	34.7	30.7	28.4
P26196	P26196	17	17	17	Probable ATP-dependent RNA helicase DDX6	DDX6	Probable ATP-dependent RNA helicase DDX6 OS=Homo sapiens GN=DDX6 PE=1 SV=2	1	17	17	17	5	10	7	8	8	9	8	10	5	10	7	8	8	9	8	10	5	10	7	8	8	9	8	10	47.2	47.2	47.2	54.416	483	483	0	94.069	15.5	28.6	19.9	25.7	29.6	31.3
P26358	P26358	51	51	51	DNA (cytosine-5)-methyltransferase 1	DNMT1	DNA (cytosine-5)-methyltransferase 1 OS=Homo sapiens GN=DNMT1 PE=1 SV=2	1	51	51	51	25	22	23	26	27	27	27	30	25	22	23	26	27	27	27	30	25	22	23	26	27	27	27	30	33.7	33.7	33.7	183.16	1616	1616	0	184	17.9	14.8	16.3	17.4	17.9	18.4
P26368	P26368	12	12	12	Splicing factor U2AF 65 kDa subunit	U2AF2	Splicing factor U2AF 65 kDa subunit OS=Homo sapiens GN=U2AF2 PE=1 SV=4	1	12	12	12	8	6	6	9	5	5	4	3	8	6	6	9	5	5	4	3	8	6	6	9	5	5	4	3	46.1	46.1	46.1	53.5	475	475	0	79.436	30.7	29.1	28.6	36.4	18.9	19.6
P26373	P26373	16	16	16	60S ribosomal protein L13	RPL13	60S ribosomal protein L13 OS=Homo sapiens GN=RPL13 PE=1 SV=4	1	16	16	16	11	12	10	12	11	11	12	13	11	12	10	12	11	11	12	13	11	12	10	12	11	11	12	13	53.6	53.6	53.6	24.261	211	211	0	104.11	46.4	47.9	46.9	43.6	46.4	42.7
P26440	P26440	4	4	4	Isovaleryl-CoA dehydrogenase, mitochondrial	IVD	Isovaleryl-CoA dehydrogenase, mitochondrial OS=Homo sapiens GN=IVD PE=1 SV=1	1	4	4	4	2	1	2	1	2	2	3	2	2	1	2	1	2	2	3	2	2	1	2	1	2	2	3	2	9.7	9.7	9.7	46.319	423	423	0	9.0125	4.5	2.1	5.2	3.1	4.5	4.5
P26583	P26583	4	2	2	High mobility group protein B2	HMGB2	High mobility group protein B2 OS=Homo sapiens GN=HMGB2 PE=1 SV=2	1	4	2	2	2	0	2	4	1	0	0	0	0	0	1	2	1	0	0	0	0	0	1	2	1	0	0	0	24.4	14.4	14.4	24.033	209	209	0	3.9149	10	0	12.4	24.4	7.7	0
P26599	P26599	19	19	17	Polypyrimidine tract-binding protein 1	PTBP1	Polypyrimidine tract-binding protein 1 OS=Homo sapiens GN=PTBP1 PE=1 SV=1	1	19	19	17	17	13	14	15	12	16	13	14	17	13	14	15	12	16	13	14	15	12	12	13	10	14	12	13	61.4	61.4	58.6	57.221	531	531	0	310.76	48.2	42.2	42.2	50.8	37.5	49.9
P26639	P26639	44	44	40	Threonine--tRNA ligase, cytoplasmic	TARS	Threonine--tRNA ligase, cytoplasmic OS=Homo sapiens GN=TARS PE=1 SV=3	1	44	44	40	27	22	30	24	30	32	29	33	27	22	30	24	30	32	29	33	24	20	26	21	28	29	26	30	58.4	58.4	53.7	83.434	723	723	0	197.09	40.2	35.4	44	39.6	46.3	45.9
P26640	P26640	38	38	38	Valine--tRNA ligase	VARS	Valine--tRNA ligase OS=Homo sapiens GN=VARS PE=1 SV=4	1	38	38	38	17	18	21	18	17	20	21	22	17	18	21	18	17	20	21	22	17	18	21	18	17	20	21	22	38.6	38.6	38.6	140.47	1264	1264	0	186.12	18.8	18.2	23.3	18.9	19.5	22
P26641	P26641	20	20	20	Elongation factor 1-gamma	EEF1G	Elongation factor 1-gamma OS=Homo sapiens GN=EEF1G PE=1 SV=3	1	20	20	20	13	13	18	14	18	16	14	17	13	13	18	14	18	16	14	17	13	13	18	14	18	16	14	17	55.8	55.8	55.8	50.118	437	437	0	206.19	33.6	35.9	54	46.5	51.9	50.6
P27105	P27105	7	7	7	Erythrocyte band 7 integral membrane protein	STOM	Erythrocyte band 7 integral membrane protein OS=Homo sapiens GN=STOM PE=1 SV=3	1	7	7	7	4	4	3	5	1	2	4	2	4	4	3	5	1	2	4	2	4	4	3	5	1	2	4	2	30.2	30.2	30.2	31.73	288	288	0	23.15	17.4	17	9.4	19.4	2.8	5.2
P27144	P27144	2	2	2	Adenylate kinase 4, mitochondrial	AK4	Adenylate kinase 4, mitochondrial OS=Homo sapiens GN=AK4 PE=1 SV=1	1	2	2	2	0	0	0	0	1	0	1	0	0	0	0	0	1	0	1	0	0	0	0	0	1	0	1	0	12.6	12.6	12.6	25.268	223	223	0.003488	2.5169	0	0	0	0	7.6	0
P27348	P27348	13	9	9	14-3-3 protein theta	YWHAQ	14-3-3 protein theta OS=Homo sapiens GN=YWHAQ PE=1 SV=1	1	13	9	9	4	7	9	5	2	4	3	4	4	5	7	5	1	3	2	3	4	5	7	5	1	3	2	3	45.7	34.7	34.7	27.764	245	245	0	121.17	18.4	32.2	37.6	24.5	9	20.4
P27544	P27544	2	2	2	Ceramide synthase 1	CERS1	Ceramide synthase 1 OS=Homo sapiens GN=CERS1 PE=1 SV=1	1	2	2	2	2	1	0	1	0	1	0	1	2	1	0	1	0	1	0	1	2	1	0	1	0	1	0	1	10	10	10	39.536	350	350	0	5.1754	10	3.1	0	6.9	0	3.1
P27635;Q96L21	P27635	16;6	16;6	16;6	60S ribosomal protein L10	RPL10	60S ribosomal protein L10 OS=Homo sapiens GN=RPL10 PE=1 SV=4	2	16	16	16	12	13	14	13	12	10	16	14	12	13	14	13	12	10	16	14	12	13	14	13	12	10	16	14	55.1	55.1	55.1	24.604	214	214;214	0	193.15	47.2	51.4	50.5	50.5	47.2	44.4
P27694	P27694	27	27	27	Replication protein A 70 kDa DNA-binding subunit;Replication protein A 70 kDa DNA-binding subunit, N-terminally processed	RPA1	Replication protein A 70 kDa DNA-binding subunit OS=Homo sapiens GN=RPA1 PE=1 SV=2	1	27	27	27	15	18	17	18	18	16	15	15	15	18	17	18	18	16	15	15	15	18	17	18	18	16	15	15	57.8	57.8	57.8	68.137	616	616	0	155.79	38.8	40.9	42.4	38	35.1	39.9
P27695	P27695	17	17	17	DNA-(apurinic or apyrimidinic site) lyase;DNA-(apurinic or apyrimidinic site) lyase, mitochondrial	APEX1	DNA-(apurinic or apyrimidinic site) lyase OS=Homo sapiens GN=APEX1 PE=1 SV=2	1	17	17	17	11	11	10	8	11	13	12	14	11	11	10	8	11	13	12	14	11	11	10	8	11	13	12	14	73	73	73	35.554	318	318	0	295.02	56.3	52.2	56	37.4	55.3	61.9
P27707	P27707	3	3	3	Deoxycytidine kinase	DCK	Deoxycytidine kinase OS=Homo sapiens GN=DCK PE=1 SV=1	1	3	3	3	1	1	3	2	1	1	2	1	1	1	3	2	1	1	2	1	1	1	3	2	1	1	2	1	13.8	13.8	13.8	30.518	260	260	0	7.3946	3.1	3.1	13.8	8.1	3.1	3.1
P27708	P27708	70	70	70	CAD protein;Glutamine-dependent carbamoyl-phosphate synthase;Aspartate carbamoyltransferase;Dihydroorotase	CAD	CAD protein OS=Homo sapiens GN=CAD PE=1 SV=3	1	70	70	70	36	39	38	41	39	39	44	50	36	39	38	41	39	39	44	50	36	39	38	41	39	39	44	50	43.3	43.3	43.3	242.98	2225	2225	0	323.31	22.6	24.4	24.4	27.6	24.6	26.1
P27816	P27816	2	2	2	Microtubule-associated protein 4	MAP4	Microtubule-associated protein 4 OS=Homo sapiens GN=MAP4 PE=1 SV=3	1	2	2	2	1	1	0	1	0	0	1	0	1	1	0	1	0	0	1	0	1	1	0	1	0	0	1	0	2.8	2.8	2.8	121	1152	1152	0.00072595	2.9245	1.5	1.3	0	1.3	0	0
P27824	P27824	18	18	18	Calnexin	CANX	Calnexin OS=Homo sapiens GN=CANX PE=1 SV=2	1	18	18	18	10	11	10	13	9	13	12	10	10	11	10	13	9	13	12	10	10	11	10	13	9	13	12	10	35.1	35.1	35.1	67.567	592	592	0	66.353	21.6	25	16.2	26.9	21.5	27.9
P28066	P28066	9	9	9	Proteasome subunit alpha type-5	PSMA5	Proteasome subunit alpha type-5 OS=Homo sapiens GN=PSMA5 PE=1 SV=3	1	9	9	9	5	5	5	5	6	7	6	6	5	5	5	5	6	7	6	6	5	5	5	5	6	7	6	6	49	49	49	26.411	241	241	0	32.458	22.4	25.3	25.3	22.4	27.4	31.5
P28070	P28070	8	8	8	Proteasome subunit beta type-4	PSMB4	Proteasome subunit beta type-4 OS=Homo sapiens GN=PSMB4 PE=1 SV=4	1	8	8	8	4	4	4	4	5	5	6	5	4	4	4	4	5	5	6	5	4	4	4	4	5	5	6	5	39.4	39.4	39.4	29.204	264	264	0	91.536	22.3	12.1	22.3	23.1	33	30.3
P28072	P28072	5	5	5	Proteasome subunit beta type-6	PSMB6	Proteasome subunit beta type-6 OS=Homo sapiens GN=PSMB6 PE=1 SV=4	1	5	5	5	4	5	3	3	4	4	3	4	4	5	3	3	4	4	3	4	4	5	3	3	4	4	3	4	33.1	33.1	33.1	25.357	239	239	0	16.547	16.7	33.1	13	13	16.7	29.3
P28074	P28074	11	11	11	Proteasome subunit beta type-5	PSMB5	Proteasome subunit beta type-5 OS=Homo sapiens GN=PSMB5 PE=1 SV=3	1	11	11	11	8	8	8	9	9	5	8	7	8	8	8	9	9	5	8	7	8	8	8	9	9	5	8	7	43.7	43.7	43.7	28.48	263	263	0	80.735	35.7	30	35.7	36.1	36.9	17.5
P28288	P28288	14	14	14	ATP-binding cassette sub-family D member 3	ABCD3	ATP-binding cassette sub-family D member 3 OS=Homo sapiens GN=ABCD3 PE=1 SV=1	1	14	14	14	8	8	6	7	6	9	8	9	8	8	6	7	6	9	8	9	8	8	6	7	6	9	8	9	25.8	25.8	25.8	75.475	659	659	0	48.213	14.1	13.7	11.2	13.2	10.6	17.1
P28331	P28331	10	10	10	NADH-ubiquinone oxidoreductase 75 kDa subunit, mitochondrial	NDUFS1	NADH-ubiquinone oxidoreductase 75 kDa subunit, mitochondrial OS=Homo sapiens GN=NDUFS1 PE=1 SV=3	1	10	10	10	3	1	0	0	2	5	4	1	3	1	0	0	2	5	4	1	3	1	0	0	2	5	4	1	21.6	21.6	21.6	79.467	727	727	0	27.873	7.2	1.4	0	0	4.5	11.3
P28340	P28340	41	41	41	DNA polymerase delta catalytic subunit	POLD1	DNA polymerase delta catalytic subunit OS=Homo sapiens GN=POLD1 PE=1 SV=2	1	41	41	41	18	9	10	16	25	30	30	29	18	9	10	16	25	30	30	29	18	9	10	16	25	30	30	29	45.3	45.3	45.3	123.63	1107	1107	0	136.97	20.2	8.9	10.2	20	27	32.4
P28482	P28482	3	3	3	Mitogen-activated protein kinase 1	MAPK1	Mitogen-activated protein kinase 1 OS=Homo sapiens GN=MAPK1 PE=1 SV=3	1	3	3	3	0	0	2	1	2	1	1	1	0	0	2	1	2	1	1	1	0	0	2	1	2	1	1	1	8.9	8.9	8.9	41.389	360	360	0	10.292	0	0	5.8	1.9	6.9	1.9
P28799	P28799	6	6	6	Granulins;Acrogranin;Paragranulin;Granulin-1;Granulin-2;Granulin-3;Granulin-4;Granulin-5;Granulin-6;Granulin-7	GRN	Granulins OS=Homo sapiens GN=GRN PE=1 SV=2	1	6	6	6	5	3	5	6	3	4	4	2	5	3	5	6	3	4	4	2	5	3	5	6	3	4	4	2	9.3	9.3	9.3	63.544	593	593	0	41.137	9.3	6.4	9.3	9.3	6.4	7.9
P28838	P28838	24	24	24	Cytosol aminopeptidase	LAP3	Cytosol aminopeptidase OS=Homo sapiens GN=LAP3 PE=1 SV=3	1	24	24	24	15	18	18	15	14	16	16	16	15	18	18	15	14	16	16	16	15	18	18	15	14	16	16	16	55.5	55.5	55.5	56.166	519	519	0	109.37	38.2	46.1	43.9	39.1	34.1	41.4
P29144	P29144	9	9	9	Tripeptidyl-peptidase 2	TPP2	Tripeptidyl-peptidase 2 OS=Homo sapiens GN=TPP2 PE=1 SV=4	1	9	9	9	1	4	2	1	2	2	5	4	1	4	2	1	2	2	5	4	1	4	2	1	2	2	5	4	10.6	10.6	10.6	138.35	1249	1249	0	45.677	1.4	3.9	3.7	0.8	2.4	1.8
P29218	P29218	4	4	4	Inositol monophosphatase 1	IMPA1	Inositol monophosphatase 1 OS=Homo sapiens GN=IMPA1 PE=1 SV=1	1	4	4	4	0	1	1	1	1	1	1	1	0	1	1	1	1	1	1	1	0	1	1	1	1	1	1	1	16.2	16.2	16.2	30.188	277	277	0	5.7109	0	4.7	4	4	3.6	4
P29350	P29350	1	1	1	Tyrosine-protein phosphatase non-receptor type 6	PTPN6	Tyrosine-protein phosphatase non-receptor type 6 OS=Homo sapiens GN=PTPN6 PE=1 SV=1	1	1	1	1	0	0	0	1	0	0	0	0	0	0	0	1	0	0	0	0	0	0	0	1	0	0	0	0	3.5	3.5	3.5	67.56	595	595	0	86.76	0	0	0	3.5	0	0
P29372	P29372	5	5	5	DNA-3-methyladenine glycosylase	MPG	DNA-3-methyladenine glycosylase OS=Homo sapiens GN=MPG PE=1 SV=3	1	5	5	5	1	2	3	2	2	0	1	0	1	2	3	2	2	0	1	0	1	2	3	2	2	0	1	0	27.2	27.2	27.2	32.868	298	298	0	22.181	3	14.1	13.8	13.4	8.1	0
P29401	P29401	14	14	14	Transketolase	TKT	Transketolase OS=Homo sapiens GN=TKT PE=1 SV=3	1	14	14	14	5	4	4	5	3	4	1	4	5	4	4	5	3	4	1	4	5	4	4	5	3	4	1	4	31	31	31	67.877	623	623	0	32.481	10.1	8.5	7.5	11.1	6.4	7.7
P29590	P29590	8	8	8	Protein PML	PML	Protein PML OS=Homo sapiens GN=PML PE=1 SV=3	1	8	8	8	5	1	0	1	1	2	1	3	5	1	0	1	1	2	1	3	5	1	0	1	1	2	1	3	10	10	10	97.55	882	882	0	29.449	5.6	1.1	0	1.2	1.5	3.1
P29692	P29692	10	10	9	Elongation factor 1-delta	EEF1D	Elongation factor 1-delta OS=Homo sapiens GN=EEF1D PE=1 SV=5	1	10	10	9	5	10	7	6	5	3	5	7	5	10	7	6	5	3	5	7	5	9	6	5	5	3	4	6	40.9	40.9	38.4	31.121	281	281	0	111.26	24.9	40.9	32.4	23.5	25.3	16
P29992;O95837;P50148	P29992;O95837	4;2;1	4;2;1	4;2;1	Guanine nucleotide-binding protein subunit alpha-11;Guanine nucleotide-binding protein subunit alpha-14	GNA11;GNA14	Guanine nucleotide-binding protein subunit alpha-11 OS=Homo sapiens GN=GNA11 PE=1 SV=2;Guanine nucleotide-binding protein subunit alpha-14 OS=Homo sapiens GN=GNA14 PE=1 SV=1	3	4	4	4	0	2	2	0	1	0	0	1	0	2	2	0	1	0	0	1	0	2	2	0	1	0	0	1	11.7	11.7	11.7	42.123	359	359;355;359	0	5.751	0	5.6	6.4	0	2.2	0
P30040	P30040	6	6	6	Endoplasmic reticulum resident protein 29	ERP29	Endoplasmic reticulum resident protein 29 OS=Homo sapiens GN=ERP29 PE=1 SV=4	1	6	6	6	4	4	4	5	0	1	1	1	4	4	4	5	0	1	1	1	4	4	4	5	0	1	1	1	32.2	32.2	32.2	28.993	261	261	0	15.007	21.5	22.6	23.4	28.4	0	3.8
P30041	P30041	22	22	22	Peroxiredoxin-6	PRDX6	Peroxiredoxin-6 OS=Homo sapiens GN=PRDX6 PE=1 SV=3	1	22	22	22	12	15	15	16	14	17	13	16	12	15	15	16	14	17	13	16	12	15	15	16	14	17	13	16	81.7	81.7	81.7	25.035	224	224	0	177.36	67.4	60.7	68.3	75.9	70.5	73.7
P30042	P30042	4	4	4	ES1 protein homolog, mitochondrial	C21orf33	ES1 protein homolog, mitochondrial OS=Homo sapiens GN=C21orf33 PE=1 SV=3	1	4	4	4	3	1	4	3	2	1	1	3	3	1	4	3	2	1	1	3	3	1	4	3	2	1	1	3	26.5	26.5	26.5	28.17	268	268	0	25.114	23.9	4.9	26.5	23.9	14.2	9.3
P30044	P30044	5	5	5	Peroxiredoxin-5, mitochondrial	PRDX5	Peroxiredoxin-5, mitochondrial OS=Homo sapiens GN=PRDX5 PE=1 SV=4	1	5	5	5	1	3	2	3	1	3	2	4	1	3	2	3	1	3	2	4	1	3	2	3	1	3	2	4	37.4	37.4	37.4	22.086	214	214	0	13.861	6.5	22.4	14.5	21	3.7	22.4
P30046;A6NHG4	P30046;A6NHG4	7;5	7;5	7;5	D-dopachrome decarboxylase;D-dopachrome decarboxylase-like protein	DDT;DDTL	D-dopachrome decarboxylase OS=Homo sapiens GN=DDT PE=1 SV=3;D-dopachrome decarboxylase-like protein OS=Homo sapiens GN=DDTL PE=2 SV=1	2	7	7	7	1	4	3	1	5	6	5	3	1	4	3	1	5	6	5	3	1	4	3	1	5	6	5	3	63.6	63.6	63.6	12.712	118	118;134	0	17.534	10.2	43.2	33.1	10.2	45.8	56.8
P30048	P30048	11	11	11	Thioredoxin-dependent peroxide reductase, mitochondrial	PRDX3	Thioredoxin-dependent peroxide reductase, mitochondrial OS=Homo sapiens GN=PRDX3 PE=1 SV=3	1	11	11	11	10	7	6	7	7	8	8	8	10	7	6	7	7	8	8	8	10	7	6	7	7	8	8	8	43.8	43.8	43.8	27.692	256	256	0	75.319	43.8	33.2	37.1	34.4	37.1	41
P30050	P30050	13	13	13	60S ribosomal protein L12	RPL12	60S ribosomal protein L12 OS=Homo sapiens GN=RPL12 PE=1 SV=1	1	13	13	13	9	8	10	10	9	11	11	13	9	8	10	10	9	11	11	13	9	8	10	10	9	11	11	13	76.4	76.4	76.4	17.818	165	165	0	316.23	64.2	58.8	64.2	58.8	64.2	71.5
P30084	P30084	9	9	9	Enoyl-CoA hydratase, mitochondrial	ECHS1	Enoyl-CoA hydratase, mitochondrial OS=Homo sapiens GN=ECHS1 PE=1 SV=4	1	9	9	9	5	6	6	5	4	6	6	6	5	6	6	5	4	6	6	6	5	6	6	5	4	6	6	6	36.9	36.9	36.9	31.387	290	290	0	45.205	23.8	28.3	27.2	24.8	23.8	31
P30085	P30085	5	5	5	UMP-CMP kinase	CMPK1	UMP-CMP kinase OS=Homo sapiens GN=CMPK1 PE=1 SV=3	1	5	5	5	3	2	2	2	0	2	2	2	3	2	2	2	0	2	2	2	3	2	2	2	0	2	2	2	24	24	24	22.222	196	196	0	11.89	13.3	14.8	9.2	11.7	0	11.7
P30086	P30086	5	5	5	Phosphatidylethanolamine-binding protein 1;Hippocampal cholinergic neurostimulating peptide	PEBP1	Phosphatidylethanolamine-binding protein 1 OS=Homo sapiens GN=PEBP1 PE=1 SV=3	1	5	5	5	2	0	2	2	1	0	0	0	2	0	2	2	1	0	0	0	2	0	2	2	1	0	0	0	40.1	40.1	40.1	21.057	187	187	0	10.848	13.9	0	9.1	21.4	17.1	0
P30101	P30101	14	14	14	Protein disulfide-isomerase A3	PDIA3	Protein disulfide-isomerase A3 OS=Homo sapiens GN=PDIA3 PE=1 SV=4	1	14	14	14	9	9	9	6	3	6	3	1	9	9	9	6	3	6	3	1	9	9	9	6	3	6	3	1	34.1	34.1	34.1	56.782	505	505	0	95.825	25.1	25.1	26.3	17.4	7.7	15
P30153;P30154	P30153	21;5	21;5	21;5	Serine/threonine-protein phosphatase 2A 65 kDa regulatory subunit A alpha isoform	PPP2R1A	Serine/threonine-protein phosphatase 2A 65 kDa regulatory subunit A alpha isoform OS=Homo sapiens GN=PPP2R1A PE=1 SV=4	2	21	21	21	10	16	11	14	7	7	9	13	10	16	11	14	7	7	9	13	10	16	11	14	7	7	9	13	44.5	44.5	44.5	65.308	589	589;601	0	77.954	21.1	34.8	24.1	29	16.3	16.1
P30260	P30260	10	10	10	Cell division cycle protein 27 homolog	CDC27	Cell division cycle protein 27 homolog OS=Homo sapiens GN=CDC27 PE=1 SV=2	1	10	10	10	3	5	4	3	1	3	2	2	3	5	4	3	1	3	2	2	3	5	4	3	1	3	2	2	15.3	15.3	15.3	91.866	824	824	0	31.919	3.4	7.3	7.4	4	1.1	4
P30405;Q9UNP9	P30405	10;1	9;1	9;1	Peptidyl-prolyl cis-trans isomerase F, mitochondrial	PPIF	Peptidyl-prolyl cis-trans isomerase F, mitochondrial OS=Homo sapiens GN=PPIF PE=1 SV=1	2	10	9	9	5	6	6	6	7	7	7	7	5	6	5	6	7	7	7	6	5	6	5	6	7	7	7	6	63.8	60.4	60.4	22.04	207	207;301	0	144.18	44.4	49.8	40.1	40.1	51.2	53.1
P30519	P30519	1	1	1	Heme oxygenase 2	HMOX2	Heme oxygenase 2 OS=Homo sapiens GN=HMOX2 PE=1 SV=2	1	1	1	1	0	0	1	0	0	0	0	0	0	0	1	0	0	0	0	0	0	0	1	0	0	0	0	0	6	6	6	36.032	316	316	0.0047978	2.3241	0	0	6	0	0	0
P30520;Q8N142	P30520	17;1	17;1	17;1	Adenylosuccinate synthetase isozyme 2	ADSS	Adenylosuccinate synthetase isozyme 2 OS=Homo sapiens GN=ADSS PE=1 SV=3	2	17	17	17	9	9	6	6	5	8	8	11	9	9	6	6	5	8	8	11	9	9	6	6	5	8	8	11	41.4	41.4	41.4	50.097	456	456;457	0	140.1	26.5	26.3	15.6	16.2	15.4	23.2
P30536	P30536	1	1	1	Translocator protein	TSPO	Translocator protein OS=Homo sapiens GN=TSPO PE=1 SV=3	1	1	1	1	1	1	1	1	0	1	1	1	1	1	1	1	0	1	1	1	1	1	1	1	0	1	1	1	13.6	13.6	13.6	18.828	169	169	0	7.1061	13.6	13.6	13.6	13.6	0	13.6
P30566	P30566	9	9	9	Adenylosuccinate lyase	ADSL	Adenylosuccinate lyase OS=Homo sapiens GN=ADSL PE=1 SV=2	1	9	9	9	4	4	5	4	4	2	4	4	4	4	5	4	4	2	4	4	4	4	5	4	4	2	4	4	29.3	29.3	29.3	54.889	484	484	0	31.775	10.1	10.3	14	15.3	10.3	4.5
P30825	P30825	3	3	2	High affinity cationic amino acid transporter 1	SLC7A1	High affinity cationic amino acid transporter 1 OS=Homo sapiens GN=SLC7A1 PE=1 SV=1	1	3	3	2	1	1	0	0	1	1	1	2	1	1	0	0	1	1	1	2	1	1	0	0	1	1	1	1	6.8	6.8	4.8	67.638	629	629	0	10.277	1.7	3	0	0	1.7	1.7
P30837	P30837	12	12	10	Aldehyde dehydrogenase X, mitochondrial	ALDH1B1	Aldehyde dehydrogenase X, mitochondrial OS=Homo sapiens GN=ALDH1B1 PE=1 SV=3	1	12	12	10	4	4	4	5	3	3	5	7	4	4	4	5	3	3	5	7	4	3	3	5	3	2	4	5	26.9	26.9	25.1	57.206	517	517	0	118.05	13	11.2	14.5	17.4	9.9	8.9
P30876	P30876	49	49	49	DNA-directed RNA polymerase II subunit RPB2	POLR2B	DNA-directed RNA polymerase II subunit RPB2 OS=Homo sapiens GN=POLR2B PE=1 SV=1	1	49	49	49	23	26	20	26	36	36	34	32	23	26	20	26	36	36	34	32	23	26	20	26	36	36	34	32	46.6	46.6	46.6	133.9	1174	1174	0	323.31	25.3	26.7	21.9	27.9	39.7	37.6
P31040	P31040	23	23	23	Succinate dehydrogenase [ubiquinone] flavoprotein subunit, mitochondrial	SDHA	Succinate dehydrogenase [ubiquinone] flavoprotein subunit, mitochondrial OS=Homo sapiens GN=SDHA PE=1 SV=2	1	23	23	23	17	9	11	14	14	14	14	15	17	9	11	14	14	14	14	15	17	9	11	14	14	14	14	15	56.9	56.9	56.9	72.691	664	664	0	254.68	38.3	16	23.3	31.5	34.9	37
P31146	P31146	2	2	2	Coronin-1A	CORO1A	Coronin-1A OS=Homo sapiens GN=CORO1A PE=1 SV=4	1	2	2	2	1	2	1	2	0	0	0	0	1	2	1	2	0	0	0	0	1	2	1	2	0	0	0	0	8.9	8.9	8.9	51.026	461	461	0	33.779	4.6	8.9	4.6	8.9	0	0
P31150	P31150	13	5	5	Rab GDP dissociation inhibitor alpha	GDI1	Rab GDP dissociation inhibitor alpha OS=Homo sapiens GN=GDI1 PE=1 SV=2	1	13	5	5	5	8	6	7	5	6	7	9	1	2	1	1	0	1	0	2	1	2	1	1	0	1	0	2	35.1	13.6	13.6	50.582	447	447	0	35.083	15.7	24.8	16.1	19.5	16.8	17.4
P31153;Q00266	P31153	14;2	14;2	14;2	S-adenosylmethionine synthase isoform type-2	MAT2A	S-adenosylmethionine synthase isoform type-2 OS=Homo sapiens GN=MAT2A PE=1 SV=1	2	14	14	14	8	7	9	12	5	9	7	9	8	7	9	12	5	9	7	9	8	7	9	12	5	9	7	9	37	37	37	43.66	395	395;395	0	55.907	19.7	21.3	26.1	31.9	13.4	25.3
P31350;Q7LG56	P31350	8;1	8;1	8;1	Ribonucleoside-diphosphate reductase subunit M2	RRM2	Ribonucleoside-diphosphate reductase subunit M2 OS=Homo sapiens GN=RRM2 PE=1 SV=1	2	8	8	8	1	3	2	1	2	7	3	5	1	3	2	1	2	7	3	5	1	3	2	1	2	7	3	5	23.7	23.7	23.7	44.877	389	389;351	0	29.694	3.3	10.3	6.7	3.3	6.7	23.7
P31512	P31512	1	1	1	Dimethylaniline monooxygenase [N-oxide-forming] 4	FMO4	Dimethylaniline monooxygenase [N-oxide-forming] 4 OS=Homo sapiens GN=FMO4 PE=1 SV=3	1	1	1	1	0	0	0	1	0	1	0	1	0	0	0	1	0	1	0	1	0	0	0	1	0	1	0	1	2.5	2.5	2.5	63.342	558	558	1	-2	0	0	0	2.5	0	2.5
P31629	P31629	2	2	2	Transcription factor HIVEP2	HIVEP2	Transcription factor HIVEP2 OS=Homo sapiens GN=HIVEP2 PE=1 SV=2	1	2	2	2	0	1	1	2	0	0	0	0	0	1	1	2	0	0	0	0	0	1	1	2	0	0	0	0	1.6	1.6	1.6	269.05	2446	2446	0	5.9673	0	1	0.6	1.6	0	0
P31689	P31689	14	14	14	DnaJ homolog subfamily A member 1	DNAJA1	DnaJ homolog subfamily A member 1 OS=Homo sapiens GN=DNAJA1 PE=1 SV=2	1	14	14	14	10	6	8	7	5	7	6	8	10	6	8	7	5	7	6	8	10	6	8	7	5	7	6	8	34.8	34.8	34.8	44.868	397	397	0	53.482	28	18.9	25.9	23.9	15.4	23.9
P31930	P31930	20	20	19	Cytochrome b-c1 complex subunit 1, mitochondrial	UQCRC1	Cytochrome b-c1 complex subunit 1, mitochondrial OS=Homo sapiens GN=UQCRC1 PE=1 SV=3	1	20	20	19	15	13	8	11	10	14	13	13	15	13	8	11	10	14	13	13	14	13	8	11	10	13	13	13	55.2	55.2	53.8	52.645	480	480	0	153.53	40.8	39.8	24	35.2	29	39.6
P31939	P31939	45	45	45	Bifunctional purine biosynthesis protein PURH;Phosphoribosylaminoimidazolecarboxamide formyltransferase;IMP cyclohydrolase	ATIC	Bifunctional purine biosynthesis protein PURH OS=Homo sapiens GN=ATIC PE=1 SV=3	1	45	45	45	32	31	30	34	28	33	33	33	32	31	30	34	28	33	33	33	32	31	30	34	28	33	33	33	83.3	83.3	83.3	64.615	592	592	0	323.31	73	66.9	60	69.3	64.4	70.9
P31942	P31942	11	9	9	Heterogeneous nuclear ribonucleoprotein H3	HNRNPH3	Heterogeneous nuclear ribonucleoprotein H3 OS=Homo sapiens GN=HNRNPH3 PE=1 SV=2	1	11	9	9	8	7	10	8	7	10	10	8	7	6	9	7	6	8	8	6	7	6	9	7	6	8	8	6	46.5	43.6	43.6	36.926	346	346	0	269.15	34.4	28.3	46.5	34.4	31.8	39
P31943	P31943	25	25	17	Heterogeneous nuclear ribonucleoprotein H;Heterogeneous nuclear ribonucleoprotein H, N-terminally processed	HNRNPH1	Heterogeneous nuclear ribonucleoprotein H OS=Homo sapiens GN=HNRNPH1 PE=1 SV=4	1	25	25	17	20	19	21	18	21	23	23	20	20	19	21	18	21	23	23	20	14	13	15	12	15	15	16	13	57.7	57.7	39.4	49.229	449	449	0	323.31	52.6	53.9	54.1	53.9	54.6	56.8
P31946	P31946	10	6	4	14-3-3 protein beta/alpha;14-3-3 protein beta/alpha, N-terminally processed	YWHAB	14-3-3 protein beta/alpha OS=Homo sapiens GN=YWHAB PE=1 SV=3	1	10	6	4	3	8	6	4	4	3	2	2	3	6	4	4	3	2	1	1	2	4	2	3	2	1	0	1	35.8	27.6	21.1	28.082	246	246	0	122.58	16.7	35.8	24.4	24.4	19.9	14.2
P31948	P31948	18	18	18	Stress-induced-phosphoprotein 1	STIP1	Stress-induced-phosphoprotein 1 OS=Homo sapiens GN=STIP1 PE=1 SV=1	1	18	18	18	7	7	11	7	3	2	2	3	7	7	11	7	3	2	2	3	7	7	11	7	3	2	2	3	39	39	39	62.639	543	543	0	39.877	12.7	14.7	25.4	12.7	6.1	3.9
P31949	P31949	1	1	1	Protein S100-A11;Protein S100-A11, N-terminally processed	S100A11	Protein S100-A11 OS=Homo sapiens GN=S100A11 PE=1 SV=2	1	1	1	1	0	0	1	1	0	0	0	0	0	0	1	1	0	0	0	0	0	0	1	1	0	0	0	0	15.2	15.2	15.2	11.74	105	105	0.0014301	2.7558	0	0	15.2	15.2	0	0
P32119	P32119	15	14	14	Peroxiredoxin-2	PRDX2	Peroxiredoxin-2 OS=Homo sapiens GN=PRDX2 PE=1 SV=5	1	15	14	14	12	12	12	12	12	11	10	12	11	11	11	11	11	10	9	11	11	11	11	11	11	10	9	11	67.2	61.6	61.6	21.892	198	198	0	75.907	55.1	55.1	55.1	55.1	67.2	67.2
P32121;P36575	P32121	3;1	3;1	2;0	Beta-arrestin-2	ARRB2	Beta-arrestin-2 OS=Homo sapiens GN=ARRB2 PE=1 SV=2	2	3	3	2	1	0	1	0	1	1	0	2	1	0	1	0	1	1	0	2	0	0	1	0	1	1	0	2	9.8	9.8	7.8	46.105	409	409;388	0	5.0287	2	0	4.4	0	3.4	3.4
P32322	P32322	5	4	4	Pyrroline-5-carboxylate reductase 1, mitochondrial	PYCR1	Pyrroline-5-carboxylate reductase 1, mitochondrial OS=Homo sapiens GN=PYCR1 PE=1 SV=2	1	5	4	4	3	5	3	4	3	3	3	3	2	4	2	3	2	3	2	3	2	4	2	3	2	3	2	3	23.2	19.1	19.1	33.36	319	319	0	13.62	12.5	23.2	12.5	17.6	12.5	13.5
P32929	P32929	1	1	1	Cystathionine gamma-lyase	CTH	Cystathionine gamma-lyase OS=Homo sapiens GN=CTH PE=1 SV=3	1	1	1	1	0	0	0	0	0	0	1	1	0	0	0	0	0	0	1	1	0	0	0	0	0	0	1	1	2.7	2.7	2.7	44.508	405	405	0.00037341	3.2657	0	0	0	0	0	0
P32969	P32969	12	12	12	60S ribosomal protein L9	RPL9	60S ribosomal protein L9 OS=Homo sapiens GN=RPL9 PE=1 SV=1	1	12	12	12	9	11	8	9	8	8	9	9	9	11	8	9	8	8	9	9	9	11	8	9	8	8	9	9	57.3	57.3	57.3	21.863	192	192	0	289.33	51.6	56.8	40.1	44.3	40.1	37
P33176;O60282;Q12840	P33176	20;4;4	20;4;4	20;4;4	Kinesin-1 heavy chain	KIF5B	Kinesin-1 heavy chain OS=Homo sapiens GN=KIF5B PE=1 SV=1	3	20	20	20	11	9	11	12	2	4	6	7	11	9	11	12	2	4	6	7	11	9	11	12	2	4	6	7	27.9	27.9	27.9	109.68	963	963;957;1032	0	56.162	16.7	11.7	13.9	16.8	2.5	6.4
P33240	P33240	4	1	1	Cleavage stimulation factor subunit 2	CSTF2	Cleavage stimulation factor subunit 2 OS=Homo sapiens GN=CSTF2 PE=1 SV=1	1	4	1	1	1	2	0	1	0	2	0	1	0	1	0	0	0	0	0	0	0	1	0	0	0	0	0	0	8.7	1.9	1.9	60.959	577	577	0.0014425	2.8269	1.9	5.5	0	3.6	0	3.1
P33316	P33316	3	3	3	Deoxyuridine 5-triphosphate nucleotidohydrolase, mitochondrial	DUT	Deoxyuridine 5-triphosphate nucleotidohydrolase, mitochondrial OS=Homo sapiens GN=DUT PE=1 SV=4	1	3	3	3	2	1	2	3	1	1	0	0	2	1	2	3	1	1	0	0	2	1	2	3	1	1	0	0	13.5	13.5	13.5	26.563	252	252	0	7.8344	8.7	3.2	8.7	13.5	5.6	5.6
P33527	P33527	1	1	1	Multidrug resistance-associated protein 1	ABCC1	Multidrug resistance-associated protein 1 OS=Homo sapiens GN=ABCC1 PE=1 SV=3	1	1	1	1	0	1	0	1	0	0	0	0	0	1	0	1	0	0	0	0	0	1	0	1	0	0	0	0	0.8	0.8	0.8	171.59	1531	1531	0.00072807	2.9474	0	0.8	0	0.8	0	0
P33552	P33552	1	1	1	Cyclin-dependent kinases regulatory subunit 2	CKS2	Cyclin-dependent kinases regulatory subunit 2 OS=Homo sapiens GN=CKS2 PE=1 SV=1	1	1	1	1	0	0	0	0	1	0	0	0	0	0	0	0	1	0	0	0	0	0	0	0	1	0	0	0	20.3	20.3	20.3	9.8602	79	79	0.0060201	2.1108	0	0	0	0	20.3	0
P33981	P33981	14	14	14	Dual specificity protein kinase TTK	TTK	Dual specificity protein kinase TTK OS=Homo sapiens GN=TTK PE=1 SV=2	1	14	14	14	1	1	1	2	9	7	7	10	1	1	1	2	9	7	7	10	1	1	1	2	9	7	7	10	25.2	25.2	25.2	97.071	857	857	0	77.631	1.4	1.9	2.1	3.4	15.4	13.8
P33991	P33991	26	26	25	DNA replication licensing factor MCM4	MCM4	DNA replication licensing factor MCM4 OS=Homo sapiens GN=MCM4 PE=1 SV=5	1	26	26	25	10	17	12	14	11	15	13	19	10	17	12	14	11	15	13	19	9	16	11	13	10	14	12	18	39	39	38.2	96.557	863	863	0	130.26	16	25.6	18.3	20.9	19.1	25.1
P33992	P33992	30	30	30	DNA replication licensing factor MCM5	MCM5	DNA replication licensing factor MCM5 OS=Homo sapiens GN=MCM5 PE=1 SV=5	1	30	30	30	16	19	21	20	18	21	21	19	16	19	21	20	18	21	21	19	16	19	21	20	18	21	21	19	45.8	45.8	45.8	82.285	734	734	0	157.98	25.1	30.2	31.6	30.9	30.7	34.6
P33993	P33993	43	43	43	DNA replication licensing factor MCM7	MCM7	DNA replication licensing factor MCM7 OS=Homo sapiens GN=MCM7 PE=1 SV=4	1	43	43	43	28	32	29	28	29	31	32	35	28	32	29	28	29	31	32	35	28	32	29	28	29	31	32	35	64.3	64.3	64.3	81.307	719	719	0	290.88	50.1	52.6	47	50.1	50.9	54.9
P34096	P34096	1	1	1	Ribonuclease 4	RNASE4	Ribonuclease 4 OS=Homo sapiens GN=RNASE4 PE=1 SV=3	1	1	1	1	0	0	0	1	0	0	0	0	0	0	0	1	0	0	0	0	0	0	0	1	0	0	0	0	7.5	7.5	7.5	16.84	147	147	0	4.864	0	0	0	7.5	0	0
P34896	P34896	5	4	4	Serine hydroxymethyltransferase, cytosolic	SHMT1	Serine hydroxymethyltransferase, cytosolic OS=Homo sapiens GN=SHMT1 PE=1 SV=1	1	5	4	4	4	3	1	3	2	3	3	4	3	2	0	2	1	3	2	3	3	2	0	2	1	3	2	3	11.8	8.9	8.9	53.082	483	483	0	8.5743	9.5	7	2.9	7	4.8	6.4
P34897	P34897	16	16	15	Serine hydroxymethyltransferase, mitochondrial	SHMT2	Serine hydroxymethyltransferase, mitochondrial OS=Homo sapiens GN=SHMT2 PE=1 SV=3	1	16	16	15	12	9	11	10	13	10	11	10	12	9	11	10	13	10	11	10	11	8	10	9	12	10	10	9	42.1	42.1	39.3	55.992	504	504	0	69.929	34.5	23.6	26.6	31	30.8	29.2
P34931	P34931	19	1	1	Heat shock 70 kDa protein 1-like	HSPA1L	Heat shock 70 kDa protein 1-like OS=Homo sapiens GN=HSPA1L PE=1 SV=2	1	19	1	1	15	16	14	14	13	14	13	15	1	0	0	0	0	0	0	0	1	0	0	0	0	0	0	0	31	2.5	2.5	70.374	641	641	1	-2	27.6	26.2	26.2	25.1	24.8	26.4
P34932	P34932	36	36	34	Heat shock 70 kDa protein 4	HSPA4	Heat shock 70 kDa protein 4 OS=Homo sapiens GN=HSPA4 PE=1 SV=4	1	36	36	34	24	25	25	26	24	29	26	26	24	25	25	26	24	29	26	26	23	23	24	25	23	27	25	25	51.9	51.9	49.2	94.33	840	840	0	323.31	37.4	38.1	38.8	39.2	35.5	43.8
P34949	P34949	2	2	2	Mannose-6-phosphate isomerase	MPI	Mannose-6-phosphate isomerase OS=Homo sapiens GN=MPI PE=1 SV=2	1	2	2	2	0	0	0	0	0	0	1	1	0	0	0	0	0	0	1	1	0	0	0	0	0	0	1	1	8.5	8.5	8.5	46.655	423	423	0	5.5483	0	0	0	0	0	0
P35080	P35080	5	5	5	Profilin-2	PFN2	Profilin-2 OS=Homo sapiens GN=PFN2 PE=1 SV=3	1	5	5	5	3	1	3	4	3	4	3	4	3	1	3	4	3	4	3	4	3	1	3	4	3	4	3	4	44.3	44.3	44.3	15.046	140	140	0	44.204	26.4	10	26.4	44.3	26.4	44.3
P35222	P35222	7	7	6	Catenin beta-1	CTNNB1	Catenin beta-1 OS=Homo sapiens GN=CTNNB1 PE=1 SV=1	1	7	7	6	2	4	2	2	1	2	2	2	2	4	2	2	1	2	2	2	2	3	1	1	0	1	1	1	12.4	12.4	11.1	85.496	781	781	0	37.213	3.6	5.6	3.3	2.2	1.3	3.3
P35226;P35227	P35226	3;1	3;1	3;1	Polycomb complex protein BMI-1	BMI1	Polycomb complex protein BMI-1 OS=Homo sapiens GN=BMI1 PE=1 SV=2	2	3	3	3	1	1	2	2	1	0	0	0	1	1	2	2	1	0	0	0	1	1	2	2	1	0	0	0	14.4	14.4	14.4	36.949	326	326;344	0	7.6798	2.5	8.6	12	5.8	3.4	0
P35232	P35232	20	20	20	Prohibitin	PHB	Prohibitin OS=Homo sapiens GN=PHB PE=1 SV=1	1	20	20	20	11	15	14	15	16	13	12	14	11	15	14	15	16	13	12	14	11	15	14	15	16	13	12	14	82	82	82	29.804	272	272	0	170.32	49.6	57	70.2	74.3	73.2	64
P35237	P35237	3	3	2	Serpin B6	SERPINB6	Serpin B6 OS=Homo sapiens GN=SERPINB6 PE=1 SV=3	1	3	3	2	0	1	2	1	1	0	0	1	0	1	2	1	1	0	0	1	0	1	1	1	1	0	0	1	8.8	8.8	6.6	42.621	376	376	0	6.0009	0	4	4.8	4	2.7	0
P35240	P35240	8	8	8	Merlin	NF2	Merlin OS=Homo sapiens GN=NF2 PE=1 SV=1	1	8	8	8	3	4	3	4	3	3	6	3	3	4	3	4	3	3	6	3	3	4	3	4	3	3	6	3	15	15	15	69.689	595	595	0	30.322	5	6.7	5.2	6.9	6.4	5
P35244	P35244	2	2	2	Replication protein A 14 kDa subunit	RPA3	Replication protein A 14 kDa subunit OS=Homo sapiens GN=RPA3 PE=1 SV=1	1	2	2	2	0	0	0	1	1	0	0	0	0	0	0	1	1	0	0	0	0	0	0	1	1	0	0	0	22.3	22.3	22.3	13.569	121	121	0.0031623	2.5851	0	0	0	8.3	14	0
P35249	P35249	5	5	5	Replication factor C subunit 4	RFC4	Replication factor C subunit 4 OS=Homo sapiens GN=RFC4 PE=1 SV=2	1	5	5	5	1	0	1	1	1	2	2	1	1	0	1	1	1	2	2	1	1	0	1	1	1	2	2	1	13.2	13.2	13.2	39.681	363	363	0	6.2581	2.5	0	2.8	2.2	2.2	5.8
P35250	P35250	6	6	6	Replication factor C subunit 2	RFC2	Replication factor C subunit 2 OS=Homo sapiens GN=RFC2 PE=1 SV=3	1	6	6	6	0	2	1	1	1	1	2	2	0	2	1	1	1	1	2	2	0	2	1	1	1	1	2	2	22.9	22.9	22.9	39.157	354	354	0	15.223	0	9	2.5	2.5	2.5	3.7
P35251	P35251	2	2	2	Replication factor C subunit 1	RFC1	Replication factor C subunit 1 OS=Homo sapiens GN=RFC1 PE=1 SV=4	1	2	2	2	1	0	1	1	0	0	1	1	1	0	1	1	0	0	1	1	1	0	1	1	0	0	1	1	2.2	2.2	2.2	128.25	1148	1148	0	4.1902	1	0	1.1	1.1	0	0
P35268	P35268	7	7	5	60S ribosomal protein L22	RPL22	60S ribosomal protein L22 OS=Homo sapiens GN=RPL22 PE=1 SV=2	1	7	7	5	5	7	6	5	5	5	5	5	5	7	6	5	5	5	5	5	4	5	4	4	4	4	4	4	56.2	56.2	49.2	14.787	128	128	0	102.21	46.1	56.2	46.9	46.1	46.1	46.1
P35269	P35269	3	3	3	General transcription factor IIF subunit 1	GTF2F1	General transcription factor IIF subunit 1 OS=Homo sapiens GN=GTF2F1 PE=1 SV=2	1	3	3	3	1	2	0	0	0	0	0	0	1	2	0	0	0	0	0	0	1	2	0	0	0	0	0	0	7.5	7.5	7.5	58.24	517	517	0	6.5356	2.1	5.4	0	0	0	0
P35527;CON__P35527	P35527;CON__P35527	32;31	31;30	31;30	Keratin, type I cytoskeletal 9	KRT9	Keratin, type I cytoskeletal 9 OS=Homo sapiens GN=KRT9 PE=1 SV=3;	2	32	31	31	20	16	29	24	19	16	15	17	19	15	28	23	19	15	15	16	19	15	28	23	19	15	15	16	67.7	67.7	67.7	62.064	623	623;623	0	323.31	46.2	38.7	64.7	46.5	51.2	37.9
P35573	P35573	19	19	19	Glycogen debranching enzyme;4-alpha-glucanotransferase;Amylo-alpha-1,6-glucosidase	AGL	Glycogen debranching enzyme OS=Homo sapiens GN=AGL PE=1 SV=3	1	19	19	19	4	8	4	3	3	6	7	7	4	8	4	3	3	6	7	7	4	8	4	3	3	6	7	7	16.6	16.6	16.6	174.76	1532	1532	0	50.73	3.6	6.7	3.2	2.1	3	4
P35579;P13535;Q9UKX3;Q9Y623;P13533;P12882;P11055;Q9UKX2;A7E2Y1	P35579	67;1;1;1;1;1;1;1;1	67;1;1;1;1;1;1;1;1	57;0;0;0;0;0;0;0;0	Myosin-9	MYH9	Myosin-9 OS=Homo sapiens GN=MYH9 PE=1 SV=4	9	67	67	57	30	33	41	33	19	20	19	27	30	33	41	33	19	20	19	27	22	26	32	28	14	14	12	21	37.6	37.6	33	226.53	1960	1960;1937;1938;1939;1939;1939;1940;1941;1941	0	323.31	20.5	19.9	23.3	20	12	12.5
P35580	P35580	35	27	23	Myosin-10	MYH10	Myosin-10 OS=Homo sapiens GN=MYH10 PE=1 SV=3	1	35	27	23	19	14	19	11	6	9	11	13	13	9	12	7	2	5	5	8	11	8	9	6	2	4	4	4	19.3	15.8	13.8	229	1976	1976	0	73.87	10.3	8.6	11.7	6.9	2.9	5.5
P35606	P35606	28	28	28	Coatomer subunit beta	COPB2	Coatomer subunit beta OS=Homo sapiens GN=COPB2 PE=1 SV=2	1	28	28	28	12	15	11	12	16	17	17	20	12	15	11	12	16	17	17	20	12	15	11	12	16	17	17	20	45.3	45.3	45.3	102.49	906	906	0	184.62	20.1	23.8	20.5	19.2	30.4	28.6
P35610	P35610	4	4	4	Sterol O-acyltransferase 1	SOAT1	Sterol O-acyltransferase 1 OS=Homo sapiens GN=SOAT1 PE=1 SV=3	1	4	4	4	3	2	1	2	1	2	2	3	3	2	1	2	1	2	2	3	3	2	1	2	1	2	2	3	13.1	13.1	13.1	64.734	550	550	0	17.652	10.2	7.5	2.5	7.1	2.5	7.1
P35611	P35611	3	3	3	Alpha-adducin	ADD1	Alpha-adducin OS=Homo sapiens GN=ADD1 PE=1 SV=2	1	3	3	3	1	0	0	1	0	1	0	0	1	0	0	1	0	1	0	0	1	0	0	1	0	1	0	0	5	5	5	80.954	737	737	0	4.3945	1.6	0	0	1.5	0	1.9
P35613	P35613	4	4	4	Basigin	BSG	Basigin OS=Homo sapiens GN=BSG PE=1 SV=2	1	4	4	4	2	3	2	3	2	3	2	3	2	3	2	3	2	3	2	3	2	3	2	3	2	3	2	3	14.8	14.8	14.8	42.2	385	385	0	20.081	8.8	11.2	7	10.6	6	10.6
P35637	P35637	8	8	6	RNA-binding protein FUS	FUS	RNA-binding protein FUS OS=Homo sapiens GN=FUS PE=1 SV=1	1	8	8	6	7	5	6	7	5	5	6	6	7	5	6	7	5	5	6	6	6	4	5	5	4	4	5	5	16.7	16.7	16.7	53.425	526	526	0	54.38	16.7	16.2	16.7	16.5	13.9	12
P35658	P35658	8	8	8	Nuclear pore complex protein Nup214	NUP214	Nuclear pore complex protein Nup214 OS=Homo sapiens GN=NUP214 PE=1 SV=2	1	8	8	8	5	2	3	4	2	4	1	1	5	2	3	4	2	4	1	1	5	2	3	4	2	4	1	1	9.1	9.1	9.1	213.62	2090	2090	0	25.41	5.7	3.2	2.7	5.8	3.2	4.4
P35659	P35659	6	6	6	Protein DEK	DEK	Protein DEK OS=Homo sapiens GN=DEK PE=1 SV=1	1	6	6	6	3	3	2	3	0	0	0	1	3	3	2	3	0	0	0	1	3	3	2	3	0	0	0	1	18.4	18.4	18.4	42.674	375	375	0	16.653	8.5	8	5.3	9.1	0	0
P35680	P35680	1	1	1	Hepatocyte nuclear factor 1-beta	HNF1B	Hepatocyte nuclear factor 1-beta OS=Homo sapiens GN=HNF1B PE=1 SV=1	1	1	1	1	0	0	0	1	0	0	0	0	0	0	0	1	0	0	0	0	0	0	0	1	0	0	0	0	3.4	3.4	3.4	61.323	557	557	0.00037864	3.42	0	0	0	3.4	0	0
P35789	P35789	1	1	1	Zinc finger protein 93	ZNF93	Zinc finger protein 93 OS=Homo sapiens GN=ZNF93 PE=2 SV=4	1	1	1	1	1	0	0	1	0	0	0	0	1	0	0	1	0	0	0	0	1	0	0	1	0	0	0	0	2.6	2.6	2.6	70.97	620	620	1	-2	2.6	0	0	2.6	0	0
P35908;CON__P35908;CON__Q6NXH9;CON__Q7Z794;Q7Z794	P35908;CON__P35908	44;43;4;3;3	44;43;4;3;3	30;29;0;0;0	Keratin, type II cytoskeletal 2 epidermal	KRT2	Keratin, type II cytoskeletal 2 epidermal OS=Homo sapiens GN=KRT2 PE=1 SV=2;	5	44	44	30	16	19	22	28	40	10	17	13	16	19	22	28	40	10	17	13	9	11	12	18	26	4	7	6	75.6	75.6	58.5	65.432	639	639;645;539;578;578	0	323.31	31.9	41.5	42.6	57.1	67.3	18.5
P35998	P35998	33	33	33	26S protease regulatory subunit 7	PSMC2	26S protease regulatory subunit 7 OS=Homo sapiens GN=PSMC2 PE=1 SV=3	1	33	33	33	21	21	19	21	26	25	26	27	21	21	19	21	26	25	26	27	21	21	19	21	26	25	26	27	75.1	75.1	75.1	48.633	433	433	0	204.34	47.6	52	45.7	47.3	62.4	63.7
P36404	P36404	6	6	6	ADP-ribosylation factor-like protein 2	ARL2	ADP-ribosylation factor-like protein 2 OS=Homo sapiens GN=ARL2 PE=1 SV=4	1	6	6	6	5	2	4	2	2	4	3	3	5	2	4	2	2	4	3	3	5	2	4	2	2	4	3	3	35.3	35.3	35.3	20.878	184	184	0	17.353	29.3	11.4	23.9	11.4	10.3	23.9
P36405	P36405	2	2	2	ADP-ribosylation factor-like protein 3	ARL3	ADP-ribosylation factor-like protein 3 OS=Homo sapiens GN=ARL3 PE=1 SV=2	1	2	2	2	1	0	1	0	1	1	1	1	1	0	1	0	1	1	1	1	1	0	1	0	1	1	1	1	18.1	18.1	18.1	20.455	182	182	0	4.8796	12.1	0	6	0	6	6
P36507	P36507	7	7	3	Dual specificity mitogen-activated protein kinase kinase 2	MAP2K2	Dual specificity mitogen-activated protein kinase kinase 2 OS=Homo sapiens GN=MAP2K2 PE=1 SV=1	1	7	7	3	1	4	2	2	2	2	4	4	1	4	2	2	2	2	4	4	0	2	1	0	1	1	1	2	22.5	22.5	9.5	44.424	400	400	0	32.983	2.2	11.2	5.5	7.8	8.2	5
P36542	P36542	11	11	11	ATP synthase subunit gamma, mitochondrial	ATP5C1	ATP synthase subunit gamma, mitochondrial OS=Homo sapiens GN=ATP5C1 PE=1 SV=1	1	11	11	11	9	10	9	10	7	9	8	9	9	10	9	10	7	9	8	9	9	10	9	10	7	9	8	9	32.2	32.2	32.2	32.996	298	298	0	36.686	30.9	30.9	27.9	32.2	27.9	29.2
P36551	P36551	7	7	7	Oxygen-dependent coproporphyrinogen-III oxidase, mitochondrial	CPOX	Oxygen-dependent coproporphyrinogen-III oxidase, mitochondrial OS=Homo sapiens GN=CPOX PE=1 SV=3	1	7	7	7	3	4	4	4	5	4	3	4	3	4	4	4	5	4	3	4	3	4	4	4	5	4	3	4	17.6	17.6	17.6	50.151	454	454	0	18.834	9.7	12.3	10.1	12.1	14.1	11.2
P36578	P36578	32	32	32	60S ribosomal protein L4	RPL4	60S ribosomal protein L4 OS=Homo sapiens GN=RPL4 PE=1 SV=5	1	32	32	32	28	25	28	27	28	31	29	29	28	25	28	27	28	31	29	29	28	25	28	27	28	31	29	29	51.3	51.3	51.3	47.697	427	427	0	321.11	51.3	46.4	50.8	48.5	51.1	51.3
P36776	P36776	6	6	6	Lon protease homolog, mitochondrial	LONP1	Lon protease homolog, mitochondrial OS=Homo sapiens GN=LONP1 PE=1 SV=2	1	6	6	6	1	2	1	5	2	2	1	3	1	2	1	5	2	2	1	3	1	2	1	5	2	2	1	3	7.2	7.2	7.2	106.49	959	959	0	10.006	1.1	2.5	1	6.5	1.8	2.1
P36871	P36871	12	12	12	Phosphoglucomutase-1	PGM1	Phosphoglucomutase-1 OS=Homo sapiens GN=PGM1 PE=1 SV=3	1	12	12	12	3	5	5	5	3	5	3	7	3	5	5	5	3	5	3	7	3	5	5	5	3	5	3	7	27.8	27.8	27.8	61.448	562	562	0	33.722	6.2	13.7	12.8	12.5	7.5	11
P36873	P36873	17	2	2	Serine/threonine-protein phosphatase PP1-gamma catalytic subunit	PPP1CC	Serine/threonine-protein phosphatase PP1-gamma catalytic subunit OS=Homo sapiens GN=PPP1CC PE=1 SV=1	1	17	2	2	11	8	12	12	13	16	15	15	2	2	2	2	2	2	2	2	2	2	2	2	2	2	2	2	57	7.4	7.4	36.983	323	323	0	28.037	42.1	31.3	44.6	41.8	48.9	56.7
P36915	P36915	2	2	2	Guanine nucleotide-binding protein-like 1	GNL1	Guanine nucleotide-binding protein-like 1 OS=Homo sapiens GN=GNL1 PE=1 SV=2	1	2	2	2	1	1	0	0	0	0	0	0	1	1	0	0	0	0	0	0	1	1	0	0	0	0	0	0	6.4	6.4	6.4	68.66	607	607	0.00036697	3.0842	2	4.4	0	0	0	0
P36957	P36957	12	12	12	Dihydrolipoyllysine-residue succinyltransferase component of 2-oxoglutarate dehydrogenase complex, mitochondrial	DLST	Dihydrolipoyllysine-residue succinyltransferase component of 2-oxoglutarate dehydrogenase complex, mitochondrial OS=Homo sapiens GN=DLST PE=1 SV=4	1	12	12	12	7	6	4	5	4	5	6	8	7	6	4	5	4	5	6	8	7	6	4	5	4	5	6	8	21.4	21.4	21.4	48.755	453	453	0	55.666	12.4	13.7	9.3	8.8	9.1	11.9
P37108	P37108	6	6	6	Signal recognition particle 14 kDa protein	SRP14	Signal recognition particle 14 kDa protein OS=Homo sapiens GN=SRP14 PE=1 SV=2	1	6	6	6	4	3	3	4	5	3	3	4	4	3	3	4	5	3	3	4	4	3	3	4	5	3	3	4	41.2	41.2	41.2	14.57	136	136	0	84.214	33.1	23.5	27.2	33.1	35.3	27.2
P37198	P37198	2	2	2	Nuclear pore glycoprotein p62	NUP62	Nuclear pore glycoprotein p62 OS=Homo sapiens GN=NUP62 PE=1 SV=3	1	2	2	2	1	2	0	0	0	0	0	0	1	2	0	0	0	0	0	0	1	2	0	0	0	0	0	0	3.6	3.6	3.6	53.254	522	522	0	3.5326	1.5	3.6	0	0	0	0
P37268	P37268	1	1	1	Squalene synthase	FDFT1	Squalene synthase OS=Homo sapiens GN=FDFT1 PE=1 SV=1	1	1	1	1	0	0	0	1	0	0	1	0	0	0	0	1	0	0	1	0	0	0	0	1	0	0	1	0	2.9	2.9	2.9	48.115	417	417	0	3.6755	0	0	0	2.9	0	0
P37287	P37287	2	2	2	Phosphatidylinositol N-acetylglucosaminyltransferase subunit A	PIGA	Phosphatidylinositol N-acetylglucosaminyltransferase subunit A OS=Homo sapiens GN=PIGA PE=1 SV=1	1	2	2	2	2	0	0	0	0	1	0	0	2	0	0	0	0	1	0	0	2	0	0	0	0	1	0	0	9.7	9.7	9.7	54.126	484	484	0	4.5496	9.7	0	0	0	0	5.4
P37802	P37802	7	7	7	Transgelin-2	TAGLN2	Transgelin-2 OS=Homo sapiens GN=TAGLN2 PE=1 SV=3	1	7	7	7	6	5	5	7	2	3	3	1	6	5	5	7	2	3	3	1	6	5	5	7	2	3	3	1	41.2	41.2	41.2	22.391	199	199	0	49.085	36.7	36.7	36.2	41.2	11.1	15.6
P37837	P37837	13	13	13	Transaldolase	TALDO1	Transaldolase OS=Homo sapiens GN=TALDO1 PE=1 SV=2	1	13	13	13	4	8	8	6	4	5	8	8	4	8	8	6	4	5	8	8	4	8	8	6	4	5	8	8	36.8	36.8	36.8	37.54	337	337	0	30.277	12.2	21.1	24.9	18.7	12.8	16
P38117	P38117	9	9	9	Electron transfer flavoprotein subunit beta	ETFB	Electron transfer flavoprotein subunit beta OS=Homo sapiens GN=ETFB PE=1 SV=3	1	9	9	9	5	2	2	3	4	3	4	2	5	2	2	3	4	3	4	2	5	2	2	3	4	3	4	2	35.7	35.7	35.7	27.843	255	255	0	17.293	20	6.3	7.1	10.2	14.5	9.8
P38159;O75526;Q8N7X1	P38159	20;4;1	20;4;1	6;2;0	RNA-binding motif protein, X chromosome;RNA-binding motif protein, X chromosome, N-terminally processed	RBMX	RNA-binding motif protein, X chromosome OS=Homo sapiens GN=RBMX PE=1 SV=3	3	20	20	6	13	10	7	14	10	11	10	8	13	10	7	14	10	11	10	8	5	3	3	5	2	5	3	4	49.6	49.6	14.3	42.331	391	391;392;1067	0	81.32	33.8	30.2	20.2	33.8	30.4	26.9
P38432	P38432	8	8	8	Coilin	COIL	Coilin OS=Homo sapiens GN=COIL PE=1 SV=1	1	8	8	8	2	4	2	3	2	2	1	1	2	4	2	3	2	2	1	1	2	4	2	3	2	2	1	1	17	17	17	62.608	576	576	0	15.682	5.4	9.4	4	5.7	3.5	3.1
P38606	P38606	22	22	22	V-type proton ATPase catalytic subunit A	ATP6V1A	V-type proton ATPase catalytic subunit A OS=Homo sapiens GN=ATP6V1A PE=1 SV=2	1	22	22	22	13	14	15	12	13	13	12	13	13	14	15	12	13	13	12	13	13	14	15	12	13	13	12	13	44.4	44.4	44.4	68.303	617	617	0	122.75	23.5	29.2	28.4	23.7	28.2	30.8
P38646	P38646	40	39	39	Stress-70 protein, mitochondrial	HSPA9	Stress-70 protein, mitochondrial OS=Homo sapiens GN=HSPA9 PE=1 SV=2	1	40	39	39	30	28	26	25	19	28	23	22	30	27	26	25	19	28	23	22	30	27	26	25	19	28	23	22	51.5	51.5	51.5	73.68	679	679	0	323.31	47.1	43.7	43.7	37.8	32.8	43.4
P38919	P38919	23	20	20	Eukaryotic initiation factor 4A-III;Eukaryotic initiation factor 4A-III, N-terminally processed	EIF4A3	Eukaryotic initiation factor 4A-III OS=Homo sapiens GN=EIF4A3 PE=1 SV=4	1	23	20	20	15	18	18	21	19	18	20	18	12	16	15	18	16	15	17	15	12	16	15	18	16	15	17	15	62	56.2	56.2	46.871	411	411	0	145.63	31.9	47	43.8	60.3	46.7	50.4
P39023;Q92901	P39023	29;3	29;3	29;3	60S ribosomal protein L3	RPL3	60S ribosomal protein L3 OS=Homo sapiens GN=RPL3 PE=1 SV=2	2	29	29	29	25	24	23	20	18	25	26	26	25	24	23	20	18	25	26	26	25	24	23	20	18	25	26	26	54.6	54.6	54.6	46.108	403	403;407	0	235.86	50.9	48.9	46.2	42.2	40.7	49.9
P39656	P39656	15	15	15	Dolichyl-diphosphooligosaccharide--protein glycosyltransferase 48 kDa subunit	DDOST	Dolichyl-diphosphooligosaccharide--protein glycosyltransferase 48 kDa subunit OS=Homo sapiens GN=DDOST PE=1 SV=4	1	15	15	15	11	8	9	11	10	12	9	9	11	8	9	11	10	12	9	9	11	8	9	11	10	12	9	9	55.3	55.3	55.3	50.8	456	456	0	107.84	39.3	29.6	27.9	39.7	34	44.7
P39748	P39748	11	10	10	Flap endonuclease 1	FEN1	Flap endonuclease 1 OS=Homo sapiens GN=FEN1 PE=1 SV=1	1	11	10	10	6	2	6	5	4	8	5	4	5	2	5	5	4	8	4	4	5	2	5	5	4	8	4	4	32.4	32.4	32.4	42.592	380	380	0	37.305	20.3	7.1	20.8	16.6	15.3	29.5
P40222	P40222	4	4	4	Alpha-taxilin	TXLNA	Alpha-taxilin OS=Homo sapiens GN=TXLNA PE=1 SV=3	1	4	4	4	1	1	2	1	0	0	1	0	1	1	2	1	0	0	1	0	1	1	2	1	0	0	1	0	13	13	13	61.89	546	546	0	13.721	6.6	2.9	8.2	1.8	0	0
P40227;Q92526	P40227	26;5	26;5	26;5	T-complex protein 1 subunit zeta	CCT6A	T-complex protein 1 subunit zeta OS=Homo sapiens GN=CCT6A PE=1 SV=3	2	26	26	26	23	23	21	17	20	21	22	22	23	23	21	17	20	21	22	22	23	23	21	17	20	21	22	22	51	51	51	58.024	531	531;530	0	154.16	49.3	48.2	42.9	42.4	44.8	45.4
P40429;Q6NVV1	P40429	16;5	16;5	16;5	60S ribosomal protein L13a	RPL13A	60S ribosomal protein L13a OS=Homo sapiens GN=RPL13A PE=1 SV=2	2	16	16	16	10	11	9	7	11	11	11	11	10	11	9	7	11	11	11	11	10	11	9	7	11	11	11	11	54.2	54.2	54.2	23.577	203	203;102	0	75.717	31.5	40.4	37.4	27.1	45.3	45.8
P40616	P40616	3	3	3	ADP-ribosylation factor-like protein 1	ARL1	ADP-ribosylation factor-like protein 1 OS=Homo sapiens GN=ARL1 PE=1 SV=1	1	3	3	3	2	2	2	2	2	2	2	3	2	2	2	2	2	2	2	3	2	2	2	2	2	2	2	3	22.1	22.1	22.1	20.417	181	181	0	8.9634	12.7	12.7	12.7	12.7	12.7	12.7
P40763	P40763	3	3	3	Signal transducer and activator of transcription 3	STAT3	Signal transducer and activator of transcription 3 OS=Homo sapiens GN=STAT3 PE=1 SV=2	1	3	3	3	2	2	1	0	0	1	0	1	2	2	1	0	0	1	0	1	2	2	1	0	0	1	0	1	6.6	6.6	6.6	88.067	770	770	0	16.405	5.2	4.8	3.4	0	0	3.4
P40925	P40925	5	5	5	Malate dehydrogenase, cytoplasmic	MDH1	Malate dehydrogenase, cytoplasmic OS=Homo sapiens GN=MDH1 PE=1 SV=4	1	5	5	5	2	3	3	3	3	3	4	2	2	3	3	3	3	3	4	2	2	3	3	3	3	3	4	2	25.4	25.4	25.4	36.426	334	334	0	56.821	8.7	16.5	14.7	16.5	14.7	11.7
P40926	P40926	13	13	13	Malate dehydrogenase, mitochondrial	MDH2	Malate dehydrogenase, mitochondrial OS=Homo sapiens GN=MDH2 PE=1 SV=3	1	13	13	13	8	5	7	5	4	5	7	5	8	5	7	5	4	5	7	5	8	5	7	5	4	5	7	5	46.4	46.4	46.4	35.503	338	338	0	70.671	31.7	16.3	28.7	17.8	18.9	21.9
P40937	P40937	10	10	10	Replication factor C subunit 5	RFC5	Replication factor C subunit 5 OS=Homo sapiens GN=RFC5 PE=1 SV=1	1	10	10	10	5	2	3	4	3	3	7	5	5	2	3	4	3	3	7	5	5	2	3	4	3	3	7	5	28.8	28.8	28.8	38.496	340	340	0	22.636	15.3	5	10	10.9	9.4	8.8
P40938	P40938	10	10	10	Replication factor C subunit 3	RFC3	Replication factor C subunit 3 OS=Homo sapiens GN=RFC3 PE=1 SV=2	1	10	10	10	4	3	2	5	7	7	7	8	4	3	2	5	7	7	7	8	4	3	2	5	7	7	7	8	38.2	38.2	38.2	40.556	356	356	0	51.52	15.2	9.6	8.7	20.2	25.3	26.7
P40939	P40939	36	36	36	Trifunctional enzyme subunit alpha, mitochondrial;Long-chain enoyl-CoA hydratase;Long chain 3-hydroxyacyl-CoA dehydrogenase	HADHA	Trifunctional enzyme subunit alpha, mitochondrial OS=Homo sapiens GN=HADHA PE=1 SV=2	1	36	36	36	23	21	22	21	20	25	25	27	23	21	22	21	20	25	25	27	23	21	22	21	20	25	25	27	56.6	56.6	56.6	82.999	763	763	0	323.31	33.8	35.8	37.2	35.6	34.5	47.2
P41091;Q2VIR3	P41091;Q2VIR3	21;16	21;16	21;16	Eukaryotic translation initiation factor 2 subunit 3;Putative eukaryotic translation initiation factor 2 subunit 3-like protein	EIF2S3;EIF2S3L	Eukaryotic translation initiation factor 2 subunit 3 OS=Homo sapiens GN=EIF2S3 PE=1 SV=3;Putative eukaryotic translation initiation factor 2 subunit 3-like protein OS=Homo sapiens GN=EIF2S3L PE=5 SV=2	2	21	21	21	14	17	16	17	16	16	18	16	14	17	16	17	16	16	18	16	14	17	16	17	16	16	18	16	58.1	58.1	58.1	51.109	472	472;472	0	225.75	42.4	52.8	49.2	48.7	47.2	45.8
P41214	P41214	8	8	8	Eukaryotic translation initiation factor 2D	EIF2D	Eukaryotic translation initiation factor 2D OS=Homo sapiens GN=EIF2D PE=1 SV=3	1	8	8	8	3	1	0	1	3	2	1	3	3	1	0	1	3	2	1	3	3	1	0	1	3	2	1	3	20	20	20	64.706	584	584	0	21.983	7	2.1	0	1.9	7.4	4.3
P41223	P41223	1	1	1	Protein BUD31 homolog	BUD31	Protein BUD31 homolog OS=Homo sapiens GN=BUD31 PE=1 SV=2	1	1	1	1	0	0	0	1	0	0	0	0	0	0	0	1	0	0	0	0	0	0	0	1	0	0	0	0	7.6	7.6	7.6	17	144	144	0.0017762	2.6839	0	0	0	7.6	0	0
P41227;Q9BSU3	P41227	13;4	13;4	13;4	N-alpha-acetyltransferase 10	NAA10	N-alpha-acetyltransferase 10 OS=Homo sapiens GN=NAA10 PE=1 SV=1	2	13	13	13	9	9	8	9	4	7	7	9	9	9	8	9	4	7	7	9	9	9	8	9	4	7	7	9	44.3	44.3	44.3	26.458	235	235;229	0	50.089	35.7	41.3	35.3	37	19.6	34.5
P41240	P41240	7	7	7	Tyrosine-protein kinase CSK	CSK	Tyrosine-protein kinase CSK OS=Homo sapiens GN=CSK PE=1 SV=1	1	7	7	7	1	2	0	1	2	1	3	2	1	2	0	1	2	1	3	2	1	2	0	1	2	1	3	2	21.3	21.3	21.3	50.704	450	450	0	16.577	2.9	6.4	0	2.4	4.7	2.4
P41250	P41250	28	28	28	Glycine--tRNA ligase	GARS	Glycine--tRNA ligase OS=Homo sapiens GN=GARS PE=1 SV=3	1	28	28	28	14	14	18	13	15	11	16	16	14	14	18	13	15	11	16	16	14	14	18	13	15	11	16	16	51.8	51.8	51.8	83.165	739	739	0	235.75	26	26.7	36	25.8	28.1	21.4
P41252	P41252	41	41	41	Isoleucine--tRNA ligase, cytoplasmic	IARS	Isoleucine--tRNA ligase, cytoplasmic OS=Homo sapiens GN=IARS PE=1 SV=2	1	41	41	41	24	24	25	18	19	21	24	21	24	24	25	18	19	21	24	21	24	24	25	18	19	21	24	21	38.5	38.5	38.5	144.5	1262	1262	0	261.85	23.3	22.4	24.5	16.1	20.4	21.8
P41440	P41440	2	2	2	Folate transporter 1	SLC19A1	Folate transporter 1 OS=Homo sapiens GN=SLC19A1 PE=1 SV=3	1	2	2	2	1	0	1	0	0	0	0	0	1	0	1	0	0	0	0	0	1	0	1	0	0	0	0	0	4.4	4.4	4.4	64.868	591	591	0.0047929	2.3123	1.7	0	2.7	0	0	0
P41567;O60739	P41567;O60739	2;1	2;1	2;1	Eukaryotic translation initiation factor 1;Eukaryotic translation initiation factor 1b	EIF1;EIF1B	Eukaryotic translation initiation factor 1 OS=Homo sapiens GN=EIF1 PE=1 SV=1;Eukaryotic translation initiation factor 1b OS=Homo sapiens GN=EIF1B PE=1 SV=2	2	2	2	2	2	1	0	1	0	1	0	0	2	1	0	1	0	1	0	0	2	1	0	1	0	1	0	0	43.4	43.4	43.4	12.732	113	113;113	0	48.455	43.4	29.2	0	29.2	0	29.2
P41743	P41743	6	6	6	Protein kinase C iota type	PRKCI	Protein kinase C iota type OS=Homo sapiens GN=PRKCI PE=1 SV=2	1	6	6	6	0	1	1	1	3	1	2	2	0	1	1	1	3	1	2	2	0	1	1	1	3	1	2	2	15.1	15.1	15.1	68.262	596	596	0	12.152	0	2	2.3	3.2	7.6	4
P42025	P42025	10	2	2	Beta-centractin	ACTR1B	Beta-centractin OS=Homo sapiens GN=ACTR1B PE=1 SV=1	1	10	2	2	4	6	4	4	6	5	5	7	1	1	1	0	0	1	0	1	1	1	1	0	0	1	0	1	37.2	10.1	10.1	42.293	376	376	0	7.9136	10.9	26.9	16.2	12.5	23.4	24.2
P42126	P42126	3	3	3	Enoyl-CoA delta isomerase 1, mitochondrial	ECI1	Enoyl-CoA delta isomerase 1, mitochondrial OS=Homo sapiens GN=ECI1 PE=1 SV=1	1	3	3	3	1	0	0	1	1	1	1	2	1	0	0	1	1	1	1	2	1	0	0	1	1	1	1	2	11.9	11.9	11.9	32.816	302	302	0	9.7792	4.3	0	0	4.3	5	2.6
P42166	P42166	11	4	4	Lamina-associated polypeptide 2, isoform alpha;Thymopoietin;Thymopentin	TMPO	Lamina-associated polypeptide 2, isoform alpha OS=Homo sapiens GN=TMPO PE=1 SV=2	1	11	4	4	7	8	9	8	4	6	4	4	1	1	3	2	0	2	0	0	1	1	3	2	0	2	0	0	25.5	11.2	11.2	75.491	694	694	0	15.353	18.2	20.2	22	19.6	8.5	17.7
P42167	P42167	15	15	8	Lamina-associated polypeptide 2, isoforms beta/gamma;Thymopoietin;Thymopentin	TMPO	Lamina-associated polypeptide 2, isoforms beta/gamma OS=Homo sapiens GN=TMPO PE=1 SV=2	1	15	15	8	13	13	12	10	8	9	8	8	13	13	12	10	8	9	8	8	7	6	6	4	4	5	4	4	50.4	50.4	28.6	50.67	454	454	0	136.91	45.4	43.6	40.5	29.1	25.3	28
P42224	P42224	14	14	14	Signal transducer and activator of transcription 1-alpha/beta	STAT1	Signal transducer and activator of transcription 1-alpha/beta OS=Homo sapiens GN=STAT1 PE=1 SV=2	1	14	14	14	0	2	0	3	8	3	8	5	0	2	0	3	8	3	8	5	0	2	0	3	8	3	8	5	23.3	23.3	23.3	87.334	750	750	0	33.249	0	3.7	0	5.3	13.2	4.5
P42285	P42285	26	26	26	Superkiller viralicidic activity 2-like 2	SKIV2L2	Superkiller viralicidic activity 2-like 2 OS=Homo sapiens GN=SKIV2L2 PE=1 SV=3	1	26	26	26	13	12	15	9	12	12	7	11	13	12	15	9	12	12	7	11	13	12	15	9	12	12	7	11	30.7	30.7	30.7	117.8	1042	1042	0	94.763	15.3	11.6	17.2	9.5	15.5	14.4
P42345	P42345	3	3	3	Serine/threonine-protein kinase mTOR	MTOR	Serine/threonine-protein kinase mTOR OS=Homo sapiens GN=MTOR PE=1 SV=1	1	3	3	3	0	2	0	1	1	2	0	1	0	2	0	1	1	2	0	1	0	2	0	1	1	2	0	1	1.9	1.9	1.9	288.89	2549	2549	0	11.719	0	1.5	0	1.2	1.2	1.6
P42356	P42356	3	3	3	Phosphatidylinositol 4-kinase alpha	PI4KA	Phosphatidylinositol 4-kinase alpha OS=Homo sapiens GN=PI4KA PE=1 SV=4	1	3	3	3	1	1	1	1	0	1	1	0	1	1	1	1	0	1	1	0	1	1	1	1	0	1	1	0	1.8	1.8	1.8	236.83	2102	2102	0	6.5527	0.5	0.5	0.5	0.5	0	0.6
P42566	P42566	4	4	4	Epidermal growth factor receptor substrate 15	EPS15	Epidermal growth factor receptor substrate 15 OS=Homo sapiens GN=EPS15 PE=1 SV=2	1	4	4	4	2	2	1	0	1	0	0	1	2	2	1	0	1	0	0	1	2	2	1	0	1	0	0	1	6.9	6.9	6.9	98.655	896	896	0	15.405	3.8	3.8	0.9	0	1.6	0
P42574	P42574	2	2	2	Caspase-3;Caspase-3 subunit p17;Caspase-3 subunit p12	CASP3	Caspase-3 OS=Homo sapiens GN=CASP3 PE=1 SV=2	1	2	2	2	0	0	1	0	2	1	2	1	0	0	1	0	2	1	2	1	0	0	1	0	2	1	2	1	6.9	6.9	6.9	31.608	277	277	0	5.9214	0	0	4	0	6.9	4
P42575	P42575	1	1	1	Caspase-2;Caspase-2 subunit p18;Caspase-2 subunit p13;Caspase-2 subunit p12	CASP2	Caspase-2 OS=Homo sapiens GN=CASP2 PE=1 SV=2	1	1	1	1	0	0	1	0	0	0	0	0	0	0	1	0	0	0	0	0	0	0	1	0	0	0	0	0	3.1	3.1	3.1	50.685	452	452	0.0047522	2.2363	0	0	3.1	0	0	0
P42677	P42677	8	8	3	40S ribosomal protein S27	RPS27	40S ribosomal protein S27 OS=Homo sapiens GN=RPS27 PE=1 SV=3	1	8	8	3	6	7	7	6	7	6	6	7	6	7	7	6	7	6	6	7	3	3	3	3	3	3	3	2	45.2	45.2	15.5	9.461	84	84	0	59.991	41.7	44	44	41.7	44	41.7
P42694	P42694	3	3	3	Probable helicase with zinc finger domain	HELZ	Probable helicase with zinc finger domain OS=Homo sapiens GN=HELZ PE=1 SV=2	1	3	3	3	1	1	1	1	0	2	1	2	1	1	1	1	0	2	1	2	1	1	1	1	0	2	1	2	1.4	1.4	1.4	218.97	1942	1942	0	3.694	0.6	0.6	0.6	0.6	0	1
P42695	P42695	8	8	8	Condensin-2 complex subunit D3	NCAPD3	Condensin-2 complex subunit D3 OS=Homo sapiens GN=NCAPD3 PE=1 SV=2	1	8	8	8	1	1	1	0	1	2	2	5	1	1	1	0	1	2	2	5	1	1	1	0	1	2	2	5	6.3	6.3	6.3	168.89	1498	1498	0	32.227	1.3	0.9	1.3	0	0.5	1.6
P42696	P42696	16	16	16	RNA-binding protein 34	RBM34	RNA-binding protein 34 OS=Homo sapiens GN=RBM34 PE=1 SV=2	1	16	16	16	8	5	6	8	5	6	8	5	8	5	6	8	5	6	8	5	8	5	6	8	5	6	8	5	35.6	35.6	35.6	48.564	430	430	0	48.296	20.7	13.7	17.2	22.6	10.7	16.7
P42704;Q9NP80	P42704	24;1	24;1	24;1	Leucine-rich PPR motif-containing protein, mitochondrial	LRPPRC	Leucine-rich PPR motif-containing protein, mitochondrial OS=Homo sapiens GN=LRPPRC PE=1 SV=3	2	24	24	24	11	12	10	10	3	5	6	3	11	12	10	10	3	5	6	3	11	12	10	10	3	5	6	3	20.7	20.7	20.7	157.9	1394	1394;782	0	72.825	10.1	10.8	7.6	9.8	2.9	5.1
P42765	P42765	10	10	10	3-ketoacyl-CoA thiolase, mitochondrial	ACAA2	3-ketoacyl-CoA thiolase, mitochondrial OS=Homo sapiens GN=ACAA2 PE=1 SV=2	1	10	10	10	5	3	2	5	5	7	5	6	5	3	2	5	5	7	5	6	5	3	2	5	5	7	5	6	44.3	44.3	44.3	41.924	397	397	0	43.741	21.2	8.3	5.3	23.7	19.1	31
P42766	P42766	8	8	8	60S ribosomal protein L35	RPL35	60S ribosomal protein L35 OS=Homo sapiens GN=RPL35 PE=1 SV=2	1	8	8	8	4	4	6	8	2	3	5	5	4	4	6	8	2	3	5	5	4	4	6	8	2	3	5	5	41.5	41.5	41.5	14.551	123	123	0	51.333	17.9	25.2	30.1	41.5	18.7	22.8
P42771;P42772	P42771;P42772	2;1	2;1	2;1	Cyclin-dependent kinase inhibitor 2A;Cyclin-dependent kinase 4 inhibitor B	CDKN2A;CDKN2B	Cyclin-dependent kinase inhibitor 2A OS=Homo sapiens GN=CDKN2A PE=1 SV=2;Cyclin-dependent kinase 4 inhibitor B OS=Homo sapiens GN=CDKN2B PE=1 SV=1	2	2	2	2	1	0	1	1	1	0	0	0	1	0	1	1	1	0	0	0	1	0	1	1	1	0	0	0	29.5	29.5	29.5	16.532	156	156;138	0	3.8621	10.9	0	18.6	10.9	10.9	0
P43003	P43003	1	1	1	Excitatory amino acid transporter 1	SLC1A3	Excitatory amino acid transporter 1 OS=Homo sapiens GN=SLC1A3 PE=1 SV=1	1	1	1	1	1	1	1	1	1	1	1	1	1	1	1	1	1	1	1	1	1	1	1	1	1	1	1	1	2.2	2.2	2.2	59.572	542	542	0	3.902	2.2	2.2	2.2	2.2	2.2	2.2
P43034	P43034	20	20	20	Platelet-activating factor acetylhydrolase IB subunit alpha	PAFAH1B1	Platelet-activating factor acetylhydrolase IB subunit alpha OS=Homo sapiens GN=PAFAH1B1 PE=1 SV=2	1	20	20	20	6	12	12	12	9	7	8	11	6	12	12	12	9	7	8	11	6	12	12	12	9	7	8	11	58.8	58.8	58.8	46.637	410	410	0	99.826	20	41	35.6	39.5	28.5	25.4
P43243	P43243	33	33	33	Matrin-3	MATR3	Matrin-3 OS=Homo sapiens GN=MATR3 PE=1 SV=2	1	33	33	33	19	21	22	22	22	26	25	25	19	21	22	22	22	26	25	25	19	21	22	22	22	26	25	25	45.6	45.6	45.6	94.622	847	847	0	323.31	35.2	35.3	39.1	38.3	38.4	39.4
P43246	P43246	19	19	19	DNA mismatch repair protein Msh2	MSH2	DNA mismatch repair protein Msh2 OS=Homo sapiens GN=MSH2 PE=1 SV=1	1	19	19	19	9	8	8	11	6	7	4	8	9	8	8	11	6	7	4	8	9	8	8	11	6	7	4	8	26.3	26.3	26.3	104.74	934	934	0	55.277	10.6	9.5	10.4	16.1	7.4	10
P43250	P43250	1	1	1	G protein-coupled receptor kinase 6	GRK6	G protein-coupled receptor kinase 6 OS=Homo sapiens GN=GRK6 PE=1 SV=2	1	1	1	1	0	0	0	0	0	1	0	0	0	0	0	0	0	1	0	0	0	0	0	0	0	1	0	0	2.8	2.8	2.8	65.99	576	576	0.0094034	1.8244	0	0	0	0	0	2.8
P43487	P43487	5	5	5	Ran-specific GTPase-activating protein	RANBP1	Ran-specific GTPase-activating protein OS=Homo sapiens GN=RANBP1 PE=1 SV=1	1	5	5	5	4	3	4	4	4	2	4	2	4	3	4	4	4	2	4	2	4	3	4	4	4	2	4	2	33.8	33.8	33.8	23.31	201	201	0	33.493	33.8	28.4	28.4	28.4	33.8	17.9
P43490	P43490	21	21	21	Nicotinamide phosphoribosyltransferase	NAMPT	Nicotinamide phosphoribosyltransferase OS=Homo sapiens GN=NAMPT PE=1 SV=1	1	21	21	21	10	11	12	13	12	9	14	11	10	11	12	13	12	9	14	11	10	11	12	13	12	9	14	11	52.3	52.3	52.3	55.52	491	491	0	78.84	23.2	29.5	29.1	29.7	30.1	24
P43686	P43686	21	21	21	26S protease regulatory subunit 6B	PSMC4	26S protease regulatory subunit 6B OS=Homo sapiens GN=PSMC4 PE=1 SV=2	1	21	21	21	10	11	9	11	9	12	10	11	10	11	9	11	9	12	10	11	10	11	9	11	9	12	10	11	58.6	58.6	58.6	47.366	418	418	0	136.91	25.8	29.7	26.1	30.6	30.1	40.4
P43897	P43897	13	13	13	Elongation factor Ts, mitochondrial	TSFM	Elongation factor Ts, mitochondrial OS=Homo sapiens GN=TSFM PE=1 SV=2	1	13	13	13	7	7	6	8	7	8	6	9	7	7	6	8	7	8	6	9	7	7	6	8	7	8	6	9	58.2	58.2	58.2	35.39	325	325	0	100.63	43.7	43.4	35.1	44	40.3	46.5
P45880	P45880	15	15	15	Voltage-dependent anion-selective channel protein 2	VDAC2	Voltage-dependent anion-selective channel protein 2 OS=Homo sapiens GN=VDAC2 PE=1 SV=2	1	15	15	15	14	11	14	13	15	15	15	14	14	11	14	13	15	15	15	14	14	11	14	13	15	15	15	14	60.2	60.2	60.2	31.566	294	294	0	323.31	60.2	42.2	60.2	52.7	60.2	60.2
P45954	P45954	2	2	2	Short/branched chain specific acyl-CoA dehydrogenase, mitochondrial	ACADSB	Short/branched chain specific acyl-CoA dehydrogenase, mitochondrial OS=Homo sapiens GN=ACADSB PE=1 SV=1	1	2	2	2	0	0	1	1	0	0	0	0	0	0	1	1	0	0	0	0	0	0	1	1	0	0	0	0	5.6	5.6	5.6	47.485	432	432	0	4.4858	0	0	3	2.5	0	0
P45973	P45973	4	3	3	Chromobox protein homolog 5	CBX5	Chromobox protein homolog 5 OS=Homo sapiens GN=CBX5 PE=1 SV=1	1	4	3	3	4	3	2	2	0	2	2	2	3	3	1	1	0	1	1	1	3	3	1	1	0	1	1	1	23	16.8	16.8	22.225	191	191	0	6.2382	23	16.8	13.1	13.1	0	13.1
P45974	P45974	46	46	42	Ubiquitin carboxyl-terminal hydrolase 5	USP5	Ubiquitin carboxyl-terminal hydrolase 5 OS=Homo sapiens GN=USP5 PE=1 SV=2	1	46	46	42	31	24	29	34	24	25	29	34	31	24	29	34	24	25	29	34	29	22	26	30	23	24	26	31	51.6	51.6	50.5	95.785	858	858	0	323.31	41	34.7	36.4	43.2	38.8	37.6
P46013	P46013	62	62	62	Antigen KI-67	MKI67	Antigen KI-67 OS=Homo sapiens GN=MKI67 PE=1 SV=2	1	62	62	62	45	22	20	20	14	24	23	26	45	22	20	20	14	24	23	26	45	22	20	20	14	24	23	26	29.1	29.1	29.1	358.69	3256	3256	0	233.15	20.4	11.1	11	10.9	7.5	13.5
P46060	P46060	19	19	19	Ran GTPase-activating protein 1	RANGAP1	Ran GTPase-activating protein 1 OS=Homo sapiens GN=RANGAP1 PE=1 SV=1	1	19	19	19	11	11	11	11	8	11	12	9	11	11	11	11	8	11	12	9	11	11	11	11	8	11	12	9	47.2	47.2	47.2	63.541	587	587	0	185.68	27.8	25.2	31.2	26.6	19.4	26.7
P46063	P46063	11	11	11	ATP-dependent DNA helicase Q1	RECQL	ATP-dependent DNA helicase Q1 OS=Homo sapiens GN=RECQL PE=1 SV=3	1	11	11	11	4	4	3	2	5	2	3	6	4	4	3	2	5	2	3	6	4	4	3	2	5	2	3	6	25.6	25.6	25.6	73.457	649	649	0	35.074	8.2	8.9	5.7	4.5	11.7	4
P46087	P46087	29	29	29	Probable 28S rRNA (cytosine(4447)-C(5))-methyltransferase	NOP2	Probable 28S rRNA (cytosine(4447)-C(5))-methyltransferase OS=Homo sapiens GN=NOP2 PE=1 SV=2	1	29	29	29	21	18	16	19	18	19	20	20	21	18	16	19	18	19	20	20	21	18	16	19	18	19	20	20	38.9	38.9	38.9	89.301	812	812	0	185.49	30.7	30	26.4	26.8	24	28.4
P46379	P46379	25	25	25	Large proline-rich protein BAG6	BAG6	Large proline-rich protein BAG6 OS=Homo sapiens GN=BAG6 PE=1 SV=2	1	25	25	25	13	7	13	10	14	11	14	19	13	7	13	10	14	11	14	19	13	7	13	10	14	11	14	19	30.3	30.3	30.3	119.41	1132	1132	0	187.48	14.6	9.1	17.7	14	18.7	14.9
P46459	P46459	6	6	6	Vesicle-fusing ATPase	NSF	Vesicle-fusing ATPase OS=Homo sapiens GN=NSF PE=1 SV=3	1	6	6	6	1	1	2	3	0	1	1	1	1	1	2	3	0	1	1	1	1	1	2	3	0	1	1	1	8.9	8.9	8.9	82.593	744	744	0	25.6	1.7	1.5	3.4	4	0	1.6
P46736	P46736	6	6	6	Lys-63-specific deubiquitinase BRCC36	BRCC3	Lys-63-specific deubiquitinase BRCC36 OS=Homo sapiens GN=BRCC3 PE=1 SV=2	1	6	6	6	1	1	1	1	0	1	1	1	1	1	1	1	0	1	1	1	1	1	1	1	0	1	1	1	19.9	19.9	19.9	36.072	316	316	0	22.854	2.8	4.1	3.8	4.1	0	6
P46776	P46776	7	7	7	60S ribosomal protein L27a	RPL27A	60S ribosomal protein L27a OS=Homo sapiens GN=RPL27A PE=1 SV=2	1	7	7	7	7	7	7	7	7	6	7	7	7	7	7	7	7	6	7	7	7	7	7	7	7	6	7	7	38.5	38.5	38.5	16.561	148	148	0	43.47	38.5	38.5	38.5	38.5	38.5	31.8
P46777	P46777	20	20	20	60S ribosomal protein L5	RPL5	60S ribosomal protein L5 OS=Homo sapiens GN=RPL5 PE=1 SV=3	1	20	20	20	13	13	15	13	17	17	15	17	13	13	15	13	17	17	15	17	13	13	15	13	17	17	15	17	51.9	51.9	51.9	34.362	297	297	0	156.32	44.1	44.1	44.1	42.1	49.2	49.2
P46778	P46778	15	15	15	60S ribosomal protein L21	RPL21	60S ribosomal protein L21 OS=Homo sapiens GN=RPL21 PE=1 SV=2	1	15	15	15	10	12	8	7	12	10	8	13	10	12	8	7	12	10	8	13	10	12	8	7	12	10	8	13	54.4	54.4	54.4	18.565	160	160	0	85.451	51.9	52.5	51.9	42.5	54.4	52.5
P46779	P46779	15	15	15	60S ribosomal protein L28	RPL28	60S ribosomal protein L28 OS=Homo sapiens GN=RPL28 PE=1 SV=3	1	15	15	15	7	8	7	8	9	10	9	10	7	8	7	8	9	10	9	10	7	8	7	8	9	10	9	10	57.7	57.7	57.7	15.747	137	137	0	45.901	40.9	51.8	40.1	46.7	47.4	46
P46781	P46781	21	21	21	40S ribosomal protein S9	RPS9	40S ribosomal protein S9 OS=Homo sapiens GN=RPS9 PE=1 SV=3	1	21	21	21	18	18	17	18	18	18	18	20	18	18	17	18	18	18	18	20	18	18	17	18	18	18	18	20	56.7	56.7	56.7	22.591	194	194	0	67.588	52.6	52.6	52.6	44.8	52.6	46.4
P46782	P46782	9	9	9	40S ribosomal protein S5;40S ribosomal protein S5, N-terminally processed	RPS5	40S ribosomal protein S5 OS=Homo sapiens GN=RPS5 PE=1 SV=4	1	9	9	9	5	5	6	4	6	7	6	6	5	5	6	4	6	7	6	6	5	5	6	4	6	7	6	6	40.7	40.7	40.7	22.876	204	204	0	40.18	27.9	27.9	23.5	22.1	28.9	31.4
P46783;Q9NQ39	P46783	10;4	10;4	10;4	40S ribosomal protein S10	RPS10	40S ribosomal protein S10 OS=Homo sapiens GN=RPS10 PE=1 SV=1	2	10	10	10	5	7	7	4	7	7	9	8	5	7	7	4	7	7	9	8	5	7	7	4	7	7	9	8	54.5	54.5	54.5	18.898	165	165;176	0	62.328	30.3	40	48.5	20.6	48.5	43
P46926	P46926	2	2	2	Glucosamine-6-phosphate isomerase 1	GNPDA1	Glucosamine-6-phosphate isomerase 1 OS=Homo sapiens GN=GNPDA1 PE=1 SV=1	1	2	2	2	1	0	1	1	0	0	1	0	1	0	1	1	0	0	1	0	1	0	1	1	0	0	1	0	6.6	6.6	6.6	32.668	289	289	0	3.8792	3.1	0	3.5	3.1	0	0
P46940	P46940	6	5	5	Ras GTPase-activating-like protein IQGAP1	IQGAP1	Ras GTPase-activating-like protein IQGAP1 OS=Homo sapiens GN=IQGAP1 PE=1 SV=1	1	6	5	5	3	3	2	4	0	1	0	0	3	3	2	4	0	0	0	0	3	3	2	4	0	0	0	0	4.5	4	4	189.25	1657	1657	0	11.852	2.6	2.1	1.4	2.8	0	0.5
P46977	P46977	14	14	13	Dolichyl-diphosphooligosaccharide--protein glycosyltransferase subunit STT3A	STT3A	Dolichyl-diphosphooligosaccharide--protein glycosyltransferase subunit STT3A OS=Homo sapiens GN=STT3A PE=1 SV=2	1	14	14	13	10	9	8	9	8	7	8	10	10	9	8	9	8	7	8	10	10	8	7	8	7	6	7	9	16.9	16.9	15.9	80.529	705	705	0	43.41	11.6	11.1	11.1	12.8	9.5	7.9
P47755	P47755	5	4	4	F-actin-capping protein subunit alpha-2	CAPZA2	F-actin-capping protein subunit alpha-2 OS=Homo sapiens GN=CAPZA2 PE=1 SV=3	1	5	4	4	2	1	2	1	2	3	3	3	1	0	1	0	1	2	2	2	1	0	1	0	1	2	2	2	25.9	22.4	22.4	32.949	286	286	0	14.108	9.8	3.5	8	3.5	8.7	15
P47756	P47756	15	15	15	F-actin-capping protein subunit beta	CAPZB	F-actin-capping protein subunit beta OS=Homo sapiens GN=CAPZB PE=1 SV=4	1	15	15	15	10	11	13	12	12	12	11	12	10	11	13	12	12	12	11	12	10	11	13	12	12	12	11	12	52.3	52.3	52.3	31.35	277	277	0	57.612	41.9	44	46.2	42.6	43	45.5
P47813;O14602	P47813;O14602	4;3	4;3	4;3	Eukaryotic translation initiation factor 1A, X-chromosomal;Eukaryotic translation initiation factor 1A, Y-chromosomal	EIF1AX;EIF1AY	Eukaryotic translation initiation factor 1A, X-chromosomal OS=Homo sapiens GN=EIF1AX PE=1 SV=2;Eukaryotic translation initiation factor 1A, Y-chromosomal OS=Homo sapiens GN=EIF1AY PE=1 SV=4	2	4	4	4	1	2	1	2	0	0	2	1	1	2	1	2	0	0	2	1	1	2	1	2	0	0	2	1	26.4	26.4	26.4	16.46	144	144;144	0	16.445	11.8	19.4	11.1	18.8	0	0
P47897	P47897	29	29	29	Glutamine--tRNA ligase	QARS	Glutamine--tRNA ligase OS=Homo sapiens GN=QARS PE=1 SV=1	1	29	29	29	14	17	12	15	15	20	19	18	14	17	12	15	15	20	19	18	14	17	12	15	15	20	19	18	43.5	43.5	43.5	87.798	775	775	0	144.45	22.7	26.1	17.2	26.8	24.8	32.8
P47914	P47914	6	6	6	60S ribosomal protein L29	RPL29	60S ribosomal protein L29 OS=Homo sapiens GN=RPL29 PE=1 SV=2	1	6	6	6	4	5	4	6	3	5	6	4	4	5	4	6	3	5	6	4	4	5	4	6	3	5	6	4	25.2	25.2	25.2	17.752	159	159	0	16.015	25.2	25.2	22.6	25.2	20.8	24.5
P47985;P0C7P4	P47985;P0C7P4	8;7	8;7	8;7	Cytochrome b-c1 complex subunit Rieske, mitochondrial;Cytochrome b-c1 complex subunit 11;Putative cytochrome b-c1 complex subunit Rieske-like protein 1	UQCRFS1;UQCRFS1P1	Cytochrome b-c1 complex subunit Rieske, mitochondrial OS=Homo sapiens GN=UQCRFS1 PE=1 SV=2;Putative cytochrome b-c1 complex subunit Rieske-like protein 1 OS=Homo sapiens GN=UQCRFS1P1 PE=5 SV=1	2	8	8	8	7	7	4	7	4	7	4	4	7	7	4	7	4	7	4	4	7	7	4	7	4	7	4	4	39.4	39.4	39.4	29.668	274	274;283	0	73.676	39.1	29.9	21.5	34.7	21.5	36.1
P48047	P48047	9	9	9	ATP synthase subunit O, mitochondrial	ATP5O	ATP synthase subunit O, mitochondrial OS=Homo sapiens GN=ATP5O PE=1 SV=1	1	9	9	9	8	5	2	5	2	3	2	2	8	5	2	5	2	3	2	2	8	5	2	5	2	3	2	2	52.6	52.6	52.6	23.277	213	213	0	22.642	48.8	26.8	9.4	26.3	9.9	16.4
P48059	P48059	1	1	1	LIM and senescent cell antigen-like-containing domain protein 1	LIMS1	LIM and senescent cell antigen-like-containing domain protein 1 OS=Homo sapiens GN=LIMS1 PE=1 SV=4	1	1	1	1	1	1	1	0	0	0	0	0	1	1	1	0	0	0	0	0	1	1	1	0	0	0	0	0	3.7	3.7	3.7	37.251	325	325	0.001427	2.7315	3.7	3.7	3.7	0	0	0
P48147	P48147	5	5	5	Prolyl endopeptidase	PREP	Prolyl endopeptidase OS=Homo sapiens GN=PREP PE=1 SV=2	1	5	5	5	0	1	0	1	0	3	0	2	0	1	0	1	0	3	0	2	0	1	0	1	0	3	0	2	6.9	6.9	6.9	80.699	710	710	0	9.0347	0	1.3	0	1	0	4.2
P48163	P48163	4	4	4	NADP-dependent malic enzyme	ME1	NADP-dependent malic enzyme OS=Homo sapiens GN=ME1 PE=1 SV=1	1	4	4	4	1	2	0	1	1	2	1	1	1	2	0	1	1	2	1	1	1	2	0	1	1	2	1	1	7.5	7.5	7.5	64.149	572	572	0	6.9903	1.9	4	0	1.6	1.6	3.5
P48200	P48200	4	4	4	Iron-responsive element-binding protein 2	IREB2	Iron-responsive element-binding protein 2 OS=Homo sapiens GN=IREB2 PE=1 SV=3	1	4	4	4	0	1	0	0	0	2	1	3	0	1	0	0	0	2	1	3	0	1	0	0	0	2	1	3	5.7	5.7	5.7	105.04	963	963	0	13.183	0	0.9	0	0	0	3.9
P48426;P78356	P48426;P78356	1;1	1;1	1;1	Phosphatidylinositol 5-phosphate 4-kinase type-2 alpha;Phosphatidylinositol 5-phosphate 4-kinase type-2 beta	PIP4K2A;PIP4K2B	Phosphatidylinositol 5-phosphate 4-kinase type-2 alpha OS=Homo sapiens GN=PIP4K2A PE=1 SV=2;Phosphatidylinositol 5-phosphate 4-kinase type-2 beta OS=Homo sapiens GN=PIP4K2B PE=1 SV=1	2	1	1	1	0	0	1	0	0	0	0	0	0	0	1	0	0	0	0	0	0	0	1	0	0	0	0	0	4.2	4.2	4.2	46.224	406	406;416	0.0044828	2.383	0	0	4.2	0	0	0
P48444	P48444	25	25	25	Coatomer subunit delta	ARCN1	Coatomer subunit delta OS=Homo sapiens GN=ARCN1 PE=1 SV=1	1	25	25	25	12	17	13	15	17	17	17	18	12	17	13	15	17	17	17	18	12	17	13	15	17	17	17	18	55.8	55.8	55.8	57.21	511	511	0	95.792	24.1	34.2	30.5	35.4	40.9	36.4
P48449	P48449	8	8	8	Lanosterol synthase	LSS	Lanosterol synthase OS=Homo sapiens GN=LSS PE=1 SV=1	1	8	8	8	2	4	1	0	4	4	3	3	2	4	1	0	4	4	3	3	2	4	1	0	4	4	3	3	12.4	12.4	12.4	83.308	732	732	0	23.935	3.6	6.6	1.8	0	5.5	5.3
P48507	P48507	2	2	2	Glutamate--cysteine ligase regulatory subunit	GCLM	Glutamate--cysteine ligase regulatory subunit OS=Homo sapiens GN=GCLM PE=1 SV=1	1	2	2	2	0	0	0	0	1	1	1	2	0	0	0	0	1	1	1	2	0	0	0	0	1	1	1	2	10.6	10.6	10.6	30.727	274	274	0	6.1024	0	0	0	0	4.7	4.7
P48556	P48556	2	2	2	26S proteasome non-ATPase regulatory subunit 8	PSMD8	26S proteasome non-ATPase regulatory subunit 8 OS=Homo sapiens GN=PSMD8 PE=1 SV=2	1	2	2	2	0	1	0	0	1	0	1	2	0	1	0	0	1	0	1	2	0	1	0	0	1	0	1	2	6.6	6.6	6.6	39.611	350	350	0	3.6273	0	4.3	0	0	2.3	0
P48637	P48637	5	5	5	Glutathione synthetase	GSS	Glutathione synthetase OS=Homo sapiens GN=GSS PE=1 SV=1	1	5	5	5	3	0	1	1	1	2	2	2	3	0	1	1	1	2	2	2	3	0	1	1	1	2	2	2	11.4	11.4	11.4	52.384	474	474	0	21.392	7.4	0	1.9	2.1	1.9	5.7
P48643	P48643	36	36	36	T-complex protein 1 subunit epsilon	CCT5	T-complex protein 1 subunit epsilon OS=Homo sapiens GN=CCT5 PE=1 SV=1	1	36	36	36	25	32	24	29	28	32	29	32	25	32	24	29	28	32	29	32	25	32	24	29	28	32	29	32	75.6	75.6	75.6	59.67	541	541	0	323.31	56	63.8	47.9	71.7	69.9	72.6
P48729;Q8N752	P48729	10;4	9;4	9;4	Casein kinase I isoform alpha	CSNK1A1	Casein kinase I isoform alpha OS=Homo sapiens GN=CSNK1A1 PE=1 SV=2	2	10	9	9	3	3	5	3	5	5	5	6	3	3	5	3	4	5	5	6	3	3	5	3	4	5	5	6	30	27.9	27.9	38.914	337	337;337	0	29.26	10.4	10.4	15.4	9.5	12.5	17.2
P48730	P48730	12	3	3	Casein kinase I isoform delta	CSNK1D	Casein kinase I isoform delta OS=Homo sapiens GN=CSNK1D PE=1 SV=2	1	12	3	3	4	1	3	3	6	9	7	6	1	1	2	1	1	2	2	1	1	1	2	1	1	2	2	1	36.1	13.3	13.3	47.33	415	415	0	36.798	16.9	3.4	14.2	9.6	16.1	29.9
P48735	P48735	3	3	3	Isocitrate dehydrogenase [NADP], mitochondrial	IDH2	Isocitrate dehydrogenase [NADP], mitochondrial OS=Homo sapiens GN=IDH2 PE=1 SV=2	1	3	3	3	1	0	0	1	0	1	1	2	1	0	0	1	0	1	1	2	1	0	0	1	0	1	1	2	8	8	8	50.909	452	452	0	5.5252	3.5	0	0	3.5	0	3.5
P48739	P48739	11	11	10	Phosphatidylinositol transfer protein beta isoform	PITPNB	Phosphatidylinositol transfer protein beta isoform OS=Homo sapiens GN=PITPNB PE=1 SV=2	1	11	11	10	7	6	6	6	5	5	8	9	7	6	6	6	5	5	8	9	7	6	5	6	4	4	7	8	54.2	54.2	50.9	31.54	271	271	0	48.843	36.2	26.2	26.2	33.6	22.9	23.6
P49005	P49005	6	6	6	DNA polymerase delta subunit 2	POLD2	DNA polymerase delta subunit 2 OS=Homo sapiens GN=POLD2 PE=1 SV=1	1	6	6	6	0	2	1	1	3	1	2	3	0	2	1	1	3	1	2	3	0	2	1	1	3	1	2	3	17.1	17.1	17.1	51.289	469	469	0	28.317	0	4.9	3	1.9	9.8	3
P49006	P49006	2	2	2	MARCKS-related protein	MARCKSL1	MARCKS-related protein OS=Homo sapiens GN=MARCKSL1 PE=1 SV=2	1	2	2	2	2	1	2	2	1	0	1	0	2	1	2	2	1	0	1	0	2	1	2	2	1	0	1	0	14.4	14.4	14.4	19.529	195	195	0	16.821	14.4	7.7	14.4	14.4	6.7	0
P49189	P49189	14	14	14	4-trimethylaminobutyraldehyde dehydrogenase	ALDH9A1	4-trimethylaminobutyraldehyde dehydrogenase OS=Homo sapiens GN=ALDH9A1 PE=1 SV=3	1	14	14	14	8	11	10	9	9	8	8	10	8	11	10	9	9	8	8	10	8	11	10	9	9	8	8	10	37.2	37.2	37.2	53.801	494	494	0	83.514	20.4	25.1	22.3	21.3	22.9	23.3
P49207	P49207	9	9	9	60S ribosomal protein L34	RPL34	60S ribosomal protein L34 OS=Homo sapiens GN=RPL34 PE=1 SV=3	1	9	9	9	7	9	9	7	9	8	9	9	7	9	9	7	9	8	9	9	7	9	9	7	9	8	9	9	41	41	41	13.293	117	117	0	24.542	34.2	41	41	37.6	41	41
P49247	P49247	4	4	4	Ribose-5-phosphate isomerase	RPIA	Ribose-5-phosphate isomerase OS=Homo sapiens GN=RPIA PE=1 SV=3	1	4	4	4	3	0	1	2	0	1	0	0	3	0	1	2	0	1	0	0	3	0	1	2	0	1	0	0	14.5	14.5	14.5	33.269	311	311	0	9.9012	11.6	0	2.9	8.7	0	2.9
P49257	P49257	8	8	8	Protein ERGIC-53	LMAN1	Protein ERGIC-53 OS=Homo sapiens GN=LMAN1 PE=1 SV=2	1	8	8	8	5	4	2	3	0	3	3	5	5	4	2	3	0	3	3	5	5	4	2	3	0	3	3	5	23.9	23.9	23.9	57.548	510	510	0	67.04	11.8	11.4	4.3	5.9	0	5.9
P49321	P49321	8	8	8	Nuclear autoantigenic sperm protein	NASP	Nuclear autoantigenic sperm protein OS=Homo sapiens GN=NASP PE=1 SV=2	1	8	8	8	3	2	5	3	1	1	0	2	3	2	5	3	1	1	0	2	3	2	5	3	1	1	0	2	14.2	14.2	14.2	85.237	788	788	0	41.239	4.8	4.3	8.2	6.5	1.3	1.3
P49327	P49327	113	113	113	Fatty acid synthase;[Acyl-carrier-protein] S-acetyltransferase;[Acyl-carrier-protein] S-malonyltransferase;3-oxoacyl-[acyl-carrier-protein] synthase;3-oxoacyl-[acyl-carrier-protein] reductase;3-hydroxyacyl-[acyl-carrier-protein] dehydratase;Enoyl-[acyl-carrier-protein] reductase;Oleoyl-[acyl-carrier-protein] hydrolase	FASN	Fatty acid synthase OS=Homo sapiens GN=FASN PE=1 SV=3	1	113	113	113	90	96	87	94	92	87	98	96	90	96	87	94	92	87	98	96	90	96	87	94	92	87	98	96	56.1	56.1	56.1	273.42	2511	2511	0	323.31	49.1	49.1	47.8	49.2	49.1	48.4
P49368	P49368	33	33	33	T-complex protein 1 subunit gamma	CCT3	T-complex protein 1 subunit gamma OS=Homo sapiens GN=CCT3 PE=1 SV=4	1	33	33	33	22	22	24	29	25	28	24	20	22	22	24	29	25	28	24	20	22	22	24	29	25	28	24	20	66.2	66.2	66.2	60.533	545	545	0	262.99	48.8	52.5	53.8	62	57.2	60.4
P49406	P49406	9	9	9	39S ribosomal protein L19, mitochondrial	MRPL19	39S ribosomal protein L19, mitochondrial OS=Homo sapiens GN=MRPL19 PE=1 SV=2	1	9	9	9	3	5	4	3	3	7	4	3	3	5	4	3	3	7	4	3	3	5	4	3	3	7	4	3	36	36	36	33.535	292	292	0	27.258	8.2	23.3	21.2	9.6	17.8	28.4
P49407	P49407	2	1	1	Beta-arrestin-1	ARRB1	Beta-arrestin-1 OS=Homo sapiens GN=ARRB1 PE=1 SV=2	1	2	1	1	2	1	0	1	0	1	0	0	1	1	0	1	0	1	0	0	1	1	0	1	0	1	0	0	6.2	4.3	4.3	47.065	418	418	0.00036982	3.1786	6.2	4.3	0	4.3	0	4.3
P49411	P49411	25	25	25	Elongation factor Tu, mitochondrial	TUFM	Elongation factor Tu, mitochondrial OS=Homo sapiens GN=TUFM PE=1 SV=2	1	25	25	25	20	21	18	21	20	23	20	22	20	21	18	21	20	23	20	22	20	21	18	21	20	23	20	22	60.4	60.4	60.4	49.541	452	452	0	323.31	54.2	57.5	53.3	54.9	53.8	60.4
P49419	P49419	6	6	6	Alpha-aminoadipic semialdehyde dehydrogenase	ALDH7A1	Alpha-aminoadipic semialdehyde dehydrogenase OS=Homo sapiens GN=ALDH7A1 PE=1 SV=5	1	6	6	6	2	4	2	1	0	1	1	2	2	4	2	1	0	1	1	2	2	4	2	1	0	1	1	2	13.9	13.9	13.9	58.486	539	539	0	13.034	4.8	9.5	3.2	1.7	0	1.7
P49427	P49427	6	6	5	Ubiquitin-conjugating enzyme E2 R1	CDC34	Ubiquitin-conjugating enzyme E2 R1 OS=Homo sapiens GN=CDC34 PE=1 SV=2	1	6	6	5	4	5	3	5	2	3	2	3	4	5	3	5	2	3	2	3	4	4	2	4	1	2	1	2	28.4	28.4	25	26.736	236	236	0	19.145	20.3	23.7	10.6	25.4	7.6	12.3
P49454;P19320	P49454	22;1	22;1	22;1	Centromere protein F	CENPF	Centromere protein F OS=Homo sapiens GN=CENPF PE=1 SV=2	2	22	22	22	8	9	11	8	2	4	2	5	8	9	11	8	2	4	2	5	8	9	11	8	2	4	2	5	7.8	7.8	7.8	367.76	3210	3210;739	0	58.51	2.7	2.9	4.2	3	0.7	1.5
P49458	P49458	3	3	3	Signal recognition particle 9 kDa protein	SRP9	Signal recognition particle 9 kDa protein OS=Homo sapiens GN=SRP9 PE=1 SV=2	1	3	3	3	2	3	2	2	3	2	3	3	2	3	2	2	3	2	3	3	2	3	2	2	3	2	3	3	34.9	34.9	34.9	10.112	86	86	0	28.719	25.6	34.9	25.6	22.1	34.9	25.6
P49459	P49459	3	3	3	Ubiquitin-conjugating enzyme E2 A	UBE2A	Ubiquitin-conjugating enzyme E2 A OS=Homo sapiens GN=UBE2A PE=1 SV=2	1	3	3	3	2	3	3	3	1	1	1	1	2	3	3	3	1	1	1	1	2	3	3	3	1	1	1	1	18.4	18.4	18.4	17.315	152	152	0	14.571	18.4	18.4	18.4	18.4	11.2	11.2
P49588	P49588	26	26	26	Alanine--tRNA ligase, cytoplasmic	AARS	Alanine--tRNA ligase, cytoplasmic OS=Homo sapiens GN=AARS PE=1 SV=2	1	26	26	26	16	16	17	19	10	12	15	12	16	16	17	19	10	12	15	12	16	16	17	19	10	12	15	12	33.8	33.8	33.8	106.81	968	968	0	125.34	18.8	20.5	22.4	27.1	14.3	17.5
P49589	P49589	2	2	2	Cysteine--tRNA ligase, cytoplasmic	CARS	Cysteine--tRNA ligase, cytoplasmic OS=Homo sapiens GN=CARS PE=1 SV=3	1	2	2	2	2	1	2	0	0	1	1	1	2	1	2	0	0	1	1	1	2	1	2	0	0	1	1	1	3.2	3.2	3.2	85.472	748	748	0	4.2992	3.2	1.9	3.2	0	0	1.3
P49590	P49590	6	1	1	Probable histidine--tRNA ligase, mitochondrial	HARS2	Probable histidine--tRNA ligase, mitochondrial OS=Homo sapiens GN=HARS2 PE=1 SV=1	1	6	1	1	2	3	4	2	2	4	6	0	0	0	0	0	0	1	1	0	0	0	0	0	0	1	1	0	12.3	2.6	2.6	56.888	506	506	0	4.4294	3.8	5.7	7.5	3.8	3.6	8.1
P49591	P49591	18	18	18	Serine--tRNA ligase, cytoplasmic	SARS	Serine--tRNA ligase, cytoplasmic OS=Homo sapiens GN=SARS PE=1 SV=3	1	18	18	18	8	10	8	10	11	10	11	13	8	10	8	10	11	10	11	13	8	10	8	10	11	10	11	13	39.3	39.3	39.3	58.777	514	514	0	83.671	21.6	24.7	18.3	20.6	26.5	18.9
P49593	P49593	4	4	4	Protein phosphatase 1F	PPM1F	Protein phosphatase 1F OS=Homo sapiens GN=PPM1F PE=1 SV=3	1	4	4	4	2	1	1	1	0	1	0	2	2	1	1	1	0	1	0	2	2	1	1	1	0	1	0	2	12.1	12.1	12.1	49.83	454	454	0	8.0993	6.6	3.5	2.2	2.2	0	2.2
P49641	P49641	1	1	1	Alpha-mannosidase 2x	MAN2A2	Alpha-mannosidase 2x OS=Homo sapiens GN=MAN2A2 PE=2 SV=3	1	1	1	1	0	0	0	0	0	0	1	0	0	0	0	0	0	0	1	0	0	0	0	0	0	0	1	0	1.3	1.3	1.3	130.54	1150	1150	1	-2	0	0	0	0	0	0
P49642	P49642	10	10	10	DNA primase small subunit	PRIM1	DNA primase small subunit OS=Homo sapiens GN=PRIM1 PE=1 SV=1	1	10	10	10	0	2	3	3	4	7	6	8	0	2	3	3	4	7	6	8	0	2	3	3	4	7	6	8	28.3	28.3	28.3	49.901	420	420	0	24.612	0	8.3	8.8	8.6	11.2	19.5
P49643	P49643	6	6	6	DNA primase large subunit	PRIM2	DNA primase large subunit OS=Homo sapiens GN=PRIM2 PE=1 SV=2	1	6	6	6	2	0	1	0	1	3	1	2	2	0	1	0	1	3	1	2	2	0	1	0	1	3	1	2	15.3	15.3	15.3	58.805	509	509	0	11.672	4.1	0	1.6	0	2	8.3
P49674	P49674	14	14	5	Casein kinase I isoform epsilon	CSNK1E	Casein kinase I isoform epsilon OS=Homo sapiens GN=CSNK1E PE=1 SV=1	1	14	14	5	5	2	1	4	7	11	8	9	5	2	1	4	7	11	8	9	2	2	0	2	2	4	3	4	38.9	38.9	16.1	47.315	416	416	0	51.653	15.6	6.5	3.1	12.7	19.2	31.5
P49711	P49711	4	4	4	Transcriptional repressor CTCF	CTCF	Transcriptional repressor CTCF OS=Homo sapiens GN=CTCF PE=1 SV=1	1	4	4	4	2	2	2	1	0	1	0	0	2	2	2	1	0	1	0	0	2	2	2	1	0	1	0	0	5.1	5.1	5.1	82.785	727	727	0	8.2264	3.9	2.9	3.3	1.2	0	1.2
P49720	P49720	9	9	9	Proteasome subunit beta type-3	PSMB3	Proteasome subunit beta type-3 OS=Homo sapiens GN=PSMB3 PE=1 SV=2	1	9	9	9	5	4	5	4	8	7	7	6	5	4	5	4	8	7	7	6	5	4	5	4	8	7	7	6	48.8	48.8	48.8	22.949	205	205	0	75.48	22.9	20	19.5	21.5	40	37.1
P49721	P49721	8	8	8	Proteasome subunit beta type-2	PSMB2	Proteasome subunit beta type-2 OS=Homo sapiens GN=PSMB2 PE=1 SV=1	1	8	8	8	3	2	4	6	5	6	7	6	3	2	4	6	5	6	7	6	3	2	4	6	5	6	7	6	31.3	31.3	31.3	22.836	201	201	0	44.839	16.4	10.9	17.4	28.9	24.9	26.4
P49736	P49736	21	21	21	DNA replication licensing factor MCM2	MCM2	DNA replication licensing factor MCM2 OS=Homo sapiens GN=MCM2 PE=1 SV=4	1	21	21	21	10	8	10	11	8	11	10	10	10	8	10	11	8	11	10	10	10	8	10	11	8	11	10	10	28.1	28.1	28.1	101.89	904	904	0	69.542	13.1	10.8	14.3	15.2	10.2	14.6
P49750	P49750	1	1	1	YLP motif-containing protein 1	YLPM1	YLP motif-containing protein 1 OS=Homo sapiens GN=YLPM1 PE=1 SV=3	1	1	1	1	1	0	0	0	0	0	0	0	1	0	0	0	0	0	0	0	1	0	0	0	0	0	0	0	0.7	0.7	0.7	219.98	1951	1951	0.0014306	2.7571	0.7	0	0	0	0	0
P49755	P49755	8	8	8	Transmembrane emp24 domain-containing protein 10	TMED10	Transmembrane emp24 domain-containing protein 10 OS=Homo sapiens GN=TMED10 PE=1 SV=2	1	8	8	8	6	7	4	4	3	2	5	4	6	7	4	4	3	2	5	4	6	7	4	4	3	2	5	4	31.1	31.1	31.1	24.976	219	219	0	25.013	21.5	31.1	16.4	16.4	15.1	11.9
P49756	P49756	8	8	8	RNA-binding protein 25	RBM25	RNA-binding protein 25 OS=Homo sapiens GN=RBM25 PE=1 SV=3	1	8	8	8	1	1	5	3	0	0	1	3	1	1	5	3	0	0	1	3	1	1	5	3	0	0	1	3	14.7	14.7	14.7	100.18	843	843	0	16.905	1.8	1.8	8.9	4.7	0	0
P49773	P49773	7	7	7	Histidine triad nucleotide-binding protein 1	HINT1	Histidine triad nucleotide-binding protein 1 OS=Homo sapiens GN=HINT1 PE=1 SV=2	1	7	7	7	3	3	5	5	4	3	3	5	3	3	5	5	4	3	3	5	3	3	5	5	4	3	3	5	79.4	79.4	79.4	13.802	126	126	0	52.602	37.3	37.3	59.5	58.7	58.7	37.3
P49790	P49790	26	26	26	Nuclear pore complex protein Nup153	NUP153	Nuclear pore complex protein Nup153 OS=Homo sapiens GN=NUP153 PE=1 SV=2	1	26	26	26	12	7	7	6	6	14	11	8	12	7	7	6	6	14	11	8	12	7	7	6	6	14	11	8	26	26	26	153.94	1475	1475	0	119.01	10.9	7.7	7.3	7.3	7.8	15.5
P49792;P0DJD0;P0DJD1;Q05823	P49792	74;15;15;1	74;15;15;1	47;0;0;0	E3 SUMO-protein ligase RanBP2	RANBP2	E3 SUMO-protein ligase RanBP2 OS=Homo sapiens GN=RANBP2 PE=1 SV=2	4	74	74	47	34	29	32	33	27	31	31	26	34	29	32	33	27	31	31	26	23	17	21	24	16	20	19	16	29.8	29.8	21.2	358.2	3224	3224;1748;1756;741	0	243.79	13.5	13.3	13.8	15.1	11	12.7
P49815	P49815	10	10	10	Tuberin	TSC2	Tuberin OS=Homo sapiens GN=TSC2 PE=1 SV=2	1	10	10	10	1	0	0	0	4	5	4	5	1	0	0	0	4	5	4	5	1	0	0	0	4	5	4	5	8	8	8	200.61	1807	1807	0	46.712	0.6	0	0	0	3.8	4.1
P49821	P49821	10	10	10	NADH dehydrogenase [ubiquinone] flavoprotein 1, mitochondrial	NDUFV1	NADH dehydrogenase [ubiquinone] flavoprotein 1, mitochondrial OS=Homo sapiens GN=NDUFV1 PE=1 SV=4	1	10	10	10	2	1	1	2	2	6	4	5	2	1	1	2	2	6	4	5	2	1	1	2	2	6	4	5	26.9	26.9	26.9	50.817	464	464	0	22.232	4.3	1.9	2.2	4.1	6.7	16.8
P49840	P49840	4	3	3	Glycogen synthase kinase-3 alpha	GSK3A	Glycogen synthase kinase-3 alpha OS=Homo sapiens GN=GSK3A PE=1 SV=2	1	4	3	3	2	1	2	2	0	2	2	2	2	1	2	2	0	1	2	2	2	1	2	2	0	1	2	2	10.1	8.5	8.5	50.98	483	483	0	9.9082	6.4	2.9	5.6	5	0	5.2
P49841	P49841	5	5	4	Glycogen synthase kinase-3 beta	GSK3B	Glycogen synthase kinase-3 beta OS=Homo sapiens GN=GSK3B PE=1 SV=2	1	5	5	4	1	2	0	2	1	3	3	2	1	2	0	2	1	3	3	2	1	2	0	2	1	2	3	2	20.7	20.7	18.8	46.744	420	420	0	30.498	6.9	12.6	0	9	5.7	14.5
P49902	P49902	2	2	2	Cytosolic purine 5-nucleotidase	NT5C2	Cytosolic purine 5-nucleotidase OS=Homo sapiens GN=NT5C2 PE=1 SV=1	1	2	2	2	0	1	0	0	0	1	1	2	0	1	0	0	0	1	1	2	0	1	0	0	0	1	1	2	8.2	8.2	8.2	64.969	561	561	0	6.0272	0	3	0	0	0	3
P49915	P49915	29	29	29	GMP synthase [glutamine-hydrolyzing]	GMPS	GMP synthase [glutamine-hydrolyzing] OS=Homo sapiens GN=GMPS PE=1 SV=1	1	29	29	29	12	15	15	17	15	18	17	21	12	15	15	17	15	18	17	21	12	15	15	17	15	18	17	21	63.6	63.6	63.6	76.715	693	693	0	293.99	24.1	35.5	35.8	36.9	35.4	37.7
P49916	P49916	4	4	4	DNA ligase 3	LIG3	DNA ligase 3 OS=Homo sapiens GN=LIG3 PE=1 SV=2	1	4	4	4	0	0	0	1	1	0	1	3	0	0	0	1	1	0	1	3	0	0	0	1	1	0	1	3	4.2	4.2	4.2	112.91	1009	1009	0	12.3	0	0	0	0.8	1	0
P49959	P49959	2	2	2	Double-strand break repair protein MRE11A	MRE11A	Double-strand break repair protein MRE11A OS=Homo sapiens GN=MRE11A PE=1 SV=3	1	2	2	2	0	0	0	2	0	0	0	0	0	0	0	2	0	0	0	0	0	0	0	2	0	0	0	0	3.8	3.8	3.8	80.592	708	708	0.0031546	2.5716	0	0	0	3.8	0	0
P50213	P50213	2	2	2	Isocitrate dehydrogenase [NAD] subunit alpha, mitochondrial	IDH3A	Isocitrate dehydrogenase [NAD] subunit alpha, mitochondrial OS=Homo sapiens GN=IDH3A PE=1 SV=1	1	2	2	2	2	1	1	1	0	2	0	0	2	1	1	1	0	2	0	0	2	1	1	1	0	2	0	0	5.2	5.2	5.2	39.591	366	366	0	3.5643	5.2	3	2.2	2.2	0	5.2
P50336	P50336	2	2	2	Protoporphyrinogen oxidase	PPOX	Protoporphyrinogen oxidase OS=Homo sapiens GN=PPOX PE=1 SV=1	1	2	2	2	0	0	0	1	1	1	0	1	0	0	0	1	1	1	0	1	0	0	0	1	1	1	0	1	8.4	8.4	8.4	50.765	477	477	0.0044766	2.3748	0	0	0	1.9	6.5	6.5
P50395	P50395	29	29	21	Rab GDP dissociation inhibitor beta	GDI2	Rab GDP dissociation inhibitor beta OS=Homo sapiens GN=GDI2 PE=1 SV=2	1	29	29	21	15	23	18	20	14	15	16	22	15	23	18	20	14	15	16	22	11	17	13	14	9	10	9	15	69.4	69.4	52.4	50.663	445	445	0	197.13	50.1	65.4	52.8	59.3	39.3	44.9
P50402	P50402	8	8	8	Emerin	EMD	Emerin OS=Homo sapiens GN=EMD PE=1 SV=1	1	8	8	8	4	6	4	4	3	3	4	7	4	6	4	4	3	3	4	7	4	6	4	4	3	3	4	7	33.9	33.9	33.9	28.994	254	254	0	52.807	16.1	30.3	21.3	19.7	16.5	17.3
P50416	P50416	3	3	3	Carnitine O-palmitoyltransferase 1, liver isoform	CPT1A	Carnitine O-palmitoyltransferase 1, liver isoform OS=Homo sapiens GN=CPT1A PE=1 SV=2	1	3	3	3	1	1	2	1	0	1	0	1	1	1	2	1	0	1	0	1	1	1	2	1	0	1	0	1	5.2	5.2	5.2	88.367	773	773	0	9.0557	1.4	1.8	3.8	1.8	0	1.8
P50440	P50440	1	1	1	Glycine amidinotransferase, mitochondrial	GATM	Glycine amidinotransferase, mitochondrial OS=Homo sapiens GN=GATM PE=1 SV=1	1	1	1	1	0	0	0	1	0	0	0	0	0	0	0	1	0	0	0	0	0	0	0	1	0	0	0	0	8	8	8	48.455	423	423	0	19.02	0	0	0	8	0	0
P50454	P50454	9	9	9	Serpin H1	SERPINH1	Serpin H1 OS=Homo sapiens GN=SERPINH1 PE=1 SV=2	1	9	9	9	6	7	3	6	4	4	4	5	6	7	3	6	4	4	4	5	6	7	3	6	4	4	4	5	32.8	32.8	32.8	46.44	418	418	0	40.891	23.7	27.3	13.4	24.6	16.3	16.3
P50502;Q8NFI4;Q8IZP2	P50502;Q8NFI4	11;9;5	11;9;5	11;9;5	Hsc70-interacting protein;Putative protein FAM10A5	ST13;ST13P5	Hsc70-interacting protein OS=Homo sapiens GN=ST13 PE=1 SV=2;Putative protein FAM10A5 OS=Homo sapiens GN=ST13P5 PE=5 SV=1	3	11	11	11	7	7	7	5	3	5	4	3	7	7	7	5	3	5	4	3	7	7	7	5	3	5	4	3	30.1	30.1	30.1	41.331	369	369;369;240	0	50.004	19.8	23	20.3	10.6	8.1	14.6
P50570;Q05193	P50570	10;4	10;4	8;3	Dynamin-2	DNM2	Dynamin-2 OS=Homo sapiens GN=DNM2 PE=1 SV=2	2	10	10	8	3	6	2	1	2	2	2	3	3	6	2	1	2	2	2	3	2	5	2	1	2	2	1	3	13.2	13.2	11.4	98.063	870	870;864	0	16.547	3	6.2	3	1.1	2.1	4.5
P50579	P50579	3	3	3	Methionine aminopeptidase 2	METAP2	Methionine aminopeptidase 2 OS=Homo sapiens GN=METAP2 PE=1 SV=1	1	3	3	3	1	0	2	1	2	1	1	3	1	0	2	1	2	1	1	3	1	0	2	1	2	1	1	3	6.3	6.3	6.3	52.891	478	478	0	5.0443	2.7	0	3.6	2.7	4.8	2.7
P50583	P50583	3	3	3	Bis(5-nucleosyl)-tetraphosphatase [asymmetrical]	NUDT2	Bis(5-nucleosyl)-tetraphosphatase [asymmetrical] OS=Homo sapiens GN=NUDT2 PE=1 SV=3	1	3	3	3	1	0	1	0	0	2	0	0	1	0	1	0	0	2	0	0	1	0	1	0	0	2	0	0	19.7	19.7	19.7	16.829	147	147	0	5.1014	4.8	0	5.4	0	0	14.3
P50748	P50748	7	7	7	Kinetochore-associated protein 1	KNTC1	Kinetochore-associated protein 1 OS=Homo sapiens GN=KNTC1 PE=1 SV=1	1	7	7	7	1	2	0	3	2	1	0	2	1	2	0	3	2	1	0	2	1	2	0	3	2	1	0	2	3.7	3.7	3.7	250.75	2209	2209	0	12.365	0.6	1.1	0	1.4	0.7	0.4
P50750	P50750	5	4	4	Cyclin-dependent kinase 9	CDK9	Cyclin-dependent kinase 9 OS=Homo sapiens GN=CDK9 PE=1 SV=3	1	5	4	4	1	1	2	2	2	2	2	4	0	0	1	1	1	1	1	3	0	0	1	1	1	1	1	3	13.7	11.6	11.6	42.777	372	372	0	11.8	2.2	2.2	5.4	5.4	5.4	5.4
P50914	P50914	9	9	9	60S ribosomal protein L14	RPL14	60S ribosomal protein L14 OS=Homo sapiens GN=RPL14 PE=1 SV=4	1	9	9	9	7	6	4	6	4	5	6	6	7	6	4	6	4	5	6	6	7	6	4	6	4	5	6	6	38.6	38.6	38.6	23.432	215	215	0	31.024	28.4	25.1	20.5	25.1	15.8	23.7
P50990	P50990	36	36	36	T-complex protein 1 subunit theta	CCT8	T-complex protein 1 subunit theta OS=Homo sapiens GN=CCT8 PE=1 SV=4	1	36	36	36	26	25	29	27	24	23	26	23	26	25	29	27	24	23	26	23	26	25	29	27	24	23	26	23	75.7	75.7	75.7	59.62	548	548	0	175.66	56.9	48.9	62.8	56.8	51.3	45.4
P50991	P50991	29	29	29	T-complex protein 1 subunit delta	CCT4	T-complex protein 1 subunit delta OS=Homo sapiens GN=CCT4 PE=1 SV=4	1	29	29	29	22	23	24	24	20	25	25	24	22	23	24	24	20	25	25	24	22	23	24	24	20	25	25	24	63.3	63.3	63.3	57.924	539	539	0	271.53	49.7	57.1	51.4	48.6	49.7	54
P50995	P50995	2	2	2	Annexin A11	ANXA11	Annexin A11 OS=Homo sapiens GN=ANXA11 PE=1 SV=1	1	2	2	2	1	0	0	1	0	0	0	0	1	0	0	1	0	0	0	0	1	0	0	1	0	0	0	0	5	5	5	54.389	505	505	0.0084995	1.9178	1.8	0	0	3.2	0	0
Q9NRJ5;P51003	Q9NRJ5;P51003	1;1	1;1	1;1	Poly(A) polymerase beta;Poly(A) polymerase alpha	PAPOLB;PAPOLA	Poly(A) polymerase beta OS=Homo sapiens GN=PAPOLB PE=2 SV=1;Poly(A) polymerase alpha OS=Homo sapiens GN=PAPOLA PE=1 SV=4	2	1	1	1	1	1	0	0	0	0	1	0	1	1	0	0	0	0	1	0	1	1	0	0	0	0	1	0	1.7	1.7	1.7	71.681	636	636;745	0.0085274	1.9489	1.7	1.7	0	0	0	0
P51114;P51116;Q06787	P51114	8;2;1	8;2;1	8;2;1	Fragile X mental retardation syndrome-related protein 1	FXR1	Fragile X mental retardation syndrome-related protein 1 OS=Homo sapiens GN=FXR1 PE=1 SV=3	3	8	8	8	5	4	4	3	2	2	2	3	5	4	4	3	2	2	2	3	5	4	4	3	2	2	2	3	20.3	20.3	20.3	69.72	621	621;673;632	0	13.998	8.4	7.1	12.7	5.8	4.2	4.2
P51148	P51148	9	9	6	Ras-related protein Rab-5C	RAB5C	Ras-related protein Rab-5C OS=Homo sapiens GN=RAB5C PE=1 SV=2	1	9	9	6	4	7	8	4	4	7	4	3	4	7	8	4	4	7	4	3	2	4	5	2	3	4	3	2	60.2	60.2	45.4	23.482	216	216	0	38.091	22.7	43.1	48.6	21.8	26.9	45.8
P51149	P51149	17	17	17	Ras-related protein Rab-7a	RAB7A	Ras-related protein Rab-7a OS=Homo sapiens GN=RAB7A PE=1 SV=1	1	17	17	17	11	12	11	14	12	13	15	12	11	12	11	14	12	13	15	12	11	12	11	14	12	13	15	12	80.7	80.7	80.7	23.489	207	207	0	132.09	57	57	57.5	68.6	69.1	68.6
P51151;Q9NP90	P51151	3;1	3;1	3;1	Ras-related protein Rab-9A	RAB9A	Ras-related protein Rab-9A OS=Homo sapiens GN=RAB9A PE=1 SV=1	2	3	3	3	1	2	1	1	2	1	2	2	1	2	1	1	2	1	2	2	1	2	1	1	2	1	2	2	18.9	18.9	18.9	22.837	201	201;201	0	14.715	5.5	12.9	5.5	5.5	11.4	5.5
P51153	P51153	4	1	1	Ras-related protein Rab-13	RAB13	Ras-related protein Rab-13 OS=Homo sapiens GN=RAB13 PE=1 SV=1	1	4	1	1	4	3	4	4	4	3	3	3	1	0	1	1	1	0	0	0	1	0	1	1	1	0	0	0	19.7	6.9	6.9	22.774	203	203	0.0003775	3.3794	19.7	12.8	19.7	19.7	19.7	12.8
P51530	P51530	6	6	6	DNA replication ATP-dependent helicase/nuclease DNA2;DNA replication nuclease DNA2;DNA replication ATP-dependent helicase DNA2	DNA2	DNA replication ATP-dependent helicase/nuclease DNA2 OS=Homo sapiens GN=DNA2 PE=1 SV=3	1	6	6	6	2	0	1	0	0	3	2	2	2	0	1	0	0	3	2	2	2	0	1	0	0	3	2	2	6.7	6.7	6.7	120.41	1060	1060	0	13.116	1.7	0	1.9	0	0	2.9
P51532;P51531	P51532;P51531	9;5	9;5	9;5	Transcription activator BRG1;Probable global transcription activator SNF2L2	SMARCA4;SMARCA2	Transcription activator BRG1 OS=Homo sapiens GN=SMARCA4 PE=1 SV=2;Probable global transcription activator SNF2L2 OS=Homo sapiens GN=SMARCA2 PE=1 SV=2	2	9	9	9	3	6	8	2	2	4	2	3	3	6	8	2	2	4	2	3	3	6	8	2	2	4	2	3	6.2	6.2	6.2	184.64	1647	1647;1590	0	31.693	2.2	4.4	5.5	1.5	1.6	2.6
P51553	P51553	4	4	4	Isocitrate dehydrogenase [NAD] subunit gamma, mitochondrial	IDH3G	Isocitrate dehydrogenase [NAD] subunit gamma, mitochondrial OS=Homo sapiens GN=IDH3G PE=1 SV=1	1	4	4	4	1	1	0	1	0	1	1	1	1	1	0	1	0	1	1	1	1	1	0	1	0	1	1	1	10.9	10.9	10.9	42.794	393	393	0	4.0039	2.8	2.8	0	2.5	0	2.8
P51570	P51570	6	6	6	Galactokinase	GALK1	Galactokinase OS=Homo sapiens GN=GALK1 PE=1 SV=1	1	6	6	6	2	1	2	1	1	3	1	3	2	1	2	1	1	3	1	3	2	1	2	1	1	3	1	3	19.9	19.9	19.9	42.272	392	392	0	19.425	5.4	2.8	4.8	4.1	3.3	11
P51571	P51571	6	6	6	Translocon-associated protein subunit delta	SSR4	Translocon-associated protein subunit delta OS=Homo sapiens GN=SSR4 PE=1 SV=1	1	6	6	6	3	5	5	5	3	6	3	6	3	5	5	5	3	6	3	6	3	5	5	5	3	6	3	6	32.4	32.4	32.4	18.998	173	173	0	25.494	12.7	21.4	21.4	31.2	12.7	32.4
P51572	P51572	6	6	6	B-cell receptor-associated protein 31	BCAP31	B-cell receptor-associated protein 31 OS=Homo sapiens GN=BCAP31 PE=1 SV=3	1	6	6	6	3	3	3	3	3	2	4	1	3	3	3	3	3	2	4	1	3	3	3	3	3	2	4	1	25.6	25.6	25.6	27.991	246	246	0	14.818	13	13	11.8	11	13	7.3
P51610;Q9Y5Z7	P51610	30;1	30;1	30;1	Host cell factor 1;HCF N-terminal chain 1;HCF N-terminal chain 2;HCF N-terminal chain 3;HCF N-terminal chain 4;HCF N-terminal chain 5;HCF N-terminal chain 6;HCF C-terminal chain 1;HCF C-terminal chain 2;HCF C-terminal chain 3;HCF C-terminal chain 4;HCF C-terminal chain 5;HCF C-terminal chain 6	HCFC1	Host cell factor 1 OS=Homo sapiens GN=HCFC1 PE=1 SV=2	2	30	30	30	16	14	12	11	15	19	19	18	16	14	12	11	15	19	19	18	16	14	12	11	15	19	19	18	22.6	22.6	22.6	208.73	2035	2035;792	0	152.27	11.5	9.9	8.4	7.5	10.4	13.2
P51648	P51648	5	5	5	Fatty aldehyde dehydrogenase	ALDH3A2	Fatty aldehyde dehydrogenase OS=Homo sapiens GN=ALDH3A2 PE=1 SV=1	1	5	5	5	2	3	2	2	0	1	1	2	2	3	2	2	0	1	1	2	2	3	2	2	0	1	1	2	13	13	13	54.847	485	485	0	9.3376	6.2	8	6.2	4.5	0	3.5
P51649	P51649	3	3	3	Succinate-semialdehyde dehydrogenase, mitochondrial	ALDH5A1	Succinate-semialdehyde dehydrogenase, mitochondrial OS=Homo sapiens GN=ALDH5A1 PE=1 SV=2	1	3	3	3	1	2	1	0	1	1	1	3	1	2	1	0	1	1	1	3	1	2	1	0	1	1	1	3	5.4	5.4	5.4	57.214	535	535	0	6.6699	2.1	3.9	1.9	0	1.9	1.9
P51659	P51659	32	32	32	Peroxisomal multifunctional enzyme type 2;(3R)-hydroxyacyl-CoA dehydrogenase;Enoyl-CoA hydratase 2	HSD17B4	Peroxisomal multifunctional enzyme type 2 OS=Homo sapiens GN=HSD17B4 PE=1 SV=3	1	32	32	32	24	21	21	25	20	22	22	24	24	21	21	25	20	22	22	24	24	21	21	25	20	22	22	24	54.9	54.9	54.9	79.685	736	736	0	267.14	40.8	41.8	37.6	42.4	37	41.3
P51665	P51665	6	6	6	26S proteasome non-ATPase regulatory subunit 7	PSMD7	26S proteasome non-ATPase regulatory subunit 7 OS=Homo sapiens GN=PSMD7 PE=1 SV=2	1	6	6	6	2	4	3	3	4	2	2	2	2	4	3	3	4	2	2	2	2	4	3	3	4	2	2	2	25.6	25.6	25.6	37.025	324	324	0	16.072	7.4	16.4	9.3	9	19.8	7.1
Q9Y2X8;P51668	Q9Y2X8;P51668	2;2	1;1	1;1	Ubiquitin-conjugating enzyme E2 D4;Ubiquitin-conjugating enzyme E2 D1	UBE2D4;UBE2D1	Ubiquitin-conjugating enzyme E2 D4 OS=Homo sapiens GN=UBE2D4 PE=1 SV=1;Ubiquitin-conjugating enzyme E2 D1 OS=Homo sapiens GN=UBE2D1 PE=1 SV=1	2	2	1	1	2	1	2	1	1	2	2	1	1	0	1	0	0	1	1	0	1	0	1	0	0	1	1	0	19.7	7.5	7.5	16.649	147	147;147	0.0060382	2.1318	19.7	12.2	19.7	12.2	12.2	19.7
P51784	P51784	2	1	1	Ubiquitin carboxyl-terminal hydrolase 11	USP11	Ubiquitin carboxyl-terminal hydrolase 11 OS=Homo sapiens GN=USP11 PE=1 SV=3	1	2	1	1	1	0	0	1	1	2	0	1	0	0	0	0	0	1	0	1	0	0	0	0	0	1	0	1	2.2	1.2	1.2	109.82	963	963	0.0014373	2.7917	0.9	0	0	0.9	0.9	2.2
P51786	P51786	1	1	1	Zinc finger protein 157	ZNF157	Zinc finger protein 157 OS=Homo sapiens GN=ZNF157 PE=2 SV=2	1	1	1	1	1	1	1	1	0	1	1	1	1	1	1	1	0	1	1	1	1	1	1	1	0	1	1	1	2	2	2	58.29	506	506	0.010039	1.8155	2	2	2	2	0	2
P51808	P51808	2	2	2	Dynein light chain Tctex-type 3	DYNLT3	Dynein light chain Tctex-type 3 OS=Homo sapiens GN=DYNLT3 PE=1 SV=1	1	2	2	2	0	0	0	0	0	0	0	2	0	0	0	0	0	0	0	2	0	0	0	0	0	0	0	2	23.3	23.3	23.3	13.062	116	116	0.008494	1.9143	0	0	0	0	0	0
P51809	P51809	5	5	5	Vesicle-associated membrane protein 7	VAMP7	Vesicle-associated membrane protein 7 OS=Homo sapiens GN=VAMP7 PE=1 SV=3	1	5	5	5	1	2	1	1	2	0	1	2	1	2	1	1	2	0	1	2	1	2	1	1	2	0	1	2	24.1	24.1	24.1	24.935	220	220	0	6.9896	4.5	8.2	4.1	4.1	11.4	0
P51812;Q15418;Q15349;O60307;Q9Y2H9	P51812	7;2;1;1;1	7;2;1;1;1	5;0;1;0;0	Ribosomal protein S6 kinase alpha-3	RPS6KA3	Ribosomal protein S6 kinase alpha-3 OS=Homo sapiens GN=RPS6KA3 PE=1 SV=1	5	7	7	5	2	3	2	2	1	3	4	3	2	3	2	2	1	3	4	3	2	2	1	0	1	2	3	2	9.9	9.9	7.6	83.735	740	740;735;733;1309;1570	0	18.518	3	4.5	2.7	2.3	1.5	4.5
P51955;P51617	P51955;P51617	2;1	2;1	2;1	Serine/threonine-protein kinase Nek2;Interleukin-1 receptor-associated kinase 1	NEK2;IRAK1	Serine/threonine-protein kinase Nek2 OS=Homo sapiens GN=NEK2 PE=1 SV=1;Interleukin-1 receptor-associated kinase 1 OS=Homo sapiens GN=IRAK1 PE=1 SV=2	2	2	2	2	1	0	0	0	1	1	2	1	1	0	0	0	1	1	2	1	1	0	0	0	1	1	2	1	4	4	4	51.763	445	445;712	0.00037189	3.2186	1.8	0	0	0	1.8	1.8
P51965	P51965	3	3	2	Ubiquitin-conjugating enzyme E2 E1	UBE2E1	Ubiquitin-conjugating enzyme E2 E1 OS=Homo sapiens GN=UBE2E1 PE=1 SV=1	1	3	3	2	3	2	3	3	3	2	2	2	3	2	3	3	3	2	2	2	2	2	2	2	2	1	1	1	17.1	17.1	13	21.404	193	193	0	15.813	17.1	13	17.1	17.1	17.1	13.5
P51991	P51991	18	18	18	Heterogeneous nuclear ribonucleoprotein A3	HNRNPA3	Heterogeneous nuclear ribonucleoprotein A3 OS=Homo sapiens GN=HNRNPA3 PE=1 SV=2	1	18	18	18	18	16	14	15	16	17	16	15	18	16	14	15	16	17	16	15	18	16	14	15	16	17	16	15	45	45	45	39.594	378	378	0	323.31	45	43.9	43.4	43.9	44.7	45
P52209	P52209	16	16	16	6-phosphogluconate dehydrogenase, decarboxylating	PGD	6-phosphogluconate dehydrogenase, decarboxylating OS=Homo sapiens GN=PGD PE=1 SV=3	1	16	16	16	8	9	7	6	6	8	10	9	8	9	7	6	6	8	10	9	8	9	7	6	6	8	10	9	40.8	40.8	40.8	53.139	483	483	0	62.407	23.6	30.6	25.5	16.8	15.5	20.3
P52272	P52272	48	48	48	Heterogeneous nuclear ribonucleoprotein M	HNRNPM	Heterogeneous nuclear ribonucleoprotein M OS=Homo sapiens GN=HNRNPM PE=1 SV=3	1	48	48	48	29	26	24	30	37	37	37	41	29	26	24	30	37	37	37	41	29	26	24	30	37	37	37	41	73.6	73.6	73.6	77.515	730	730	0	224.77	50.7	44	41.6	51	61	61.8
P52292	P52292	19	19	19	Importin subunit alpha-1	KPNA2	Importin subunit alpha-1 OS=Homo sapiens GN=KPNA2 PE=1 SV=1	1	19	19	19	11	15	11	14	11	14	15	15	11	15	11	14	11	14	15	15	11	15	11	14	11	14	15	15	59	59	59	57.861	529	529	0	241.93	30.6	45.4	30.1	46.1	34.6	41
P52294	P52294	7	3	3	Importin subunit alpha-5;Importin subunit alpha-5, N-terminally processed	KPNA1	Importin subunit alpha-5 OS=Homo sapiens GN=KPNA1 PE=1 SV=3	1	7	3	3	3	5	3	3	3	3	4	3	1	2	1	1	1	1	1	1	1	2	1	1	1	1	1	1	17.5	8	8	60.221	538	538	0	13.341	6.9	13	6.9	6.9	6.7	6.1
P52298	P52298	3	3	3	Nuclear cap-binding protein subunit 2	NCBP2	Nuclear cap-binding protein subunit 2 OS=Homo sapiens GN=NCBP2 PE=1 SV=1	1	3	3	3	1	1	2	1	0	2	2	0	1	1	2	1	0	2	2	0	1	1	2	1	0	2	2	0	16	16	16	18.001	156	156	0	9.2797	7.1	7.1	14.1	7.1	0	14.1
P52306	P52306	1	1	1	Rap1 GTPase-GDP dissociation stimulator 1	RAP1GDS1	Rap1 GTPase-GDP dissociation stimulator 1 OS=Homo sapiens GN=RAP1GDS1 PE=1 SV=3	1	1	1	1	0	0	0	1	0	0	0	0	0	0	0	1	0	0	0	0	0	0	0	1	0	0	0	0	2	2	2	66.316	607	607	0.0050676	2.1927	0	0	0	2	0	0
P52434	P52434	4	4	4	DNA-directed RNA polymerases I, II, and III subunit RPABC3	POLR2H	DNA-directed RNA polymerases I, II, and III subunit RPABC3 OS=Homo sapiens GN=POLR2H PE=1 SV=4	1	4	4	4	2	2	3	2	2	2	3	2	2	2	3	2	2	2	3	2	2	2	3	2	2	2	3	2	37.3	37.3	37.3	17.143	150	150	0	25.22	21.3	21.3	28.7	21.3	21.3	21.3
P52565	P52565	6	6	6	Rho GDP-dissociation inhibitor 1	ARHGDIA	Rho GDP-dissociation inhibitor 1 OS=Homo sapiens GN=ARHGDIA PE=1 SV=3	1	6	6	6	4	5	3	3	5	5	6	6	4	5	3	3	5	5	6	6	4	5	3	3	5	5	6	6	41.7	41.7	41.7	23.207	204	204	0	98.408	31.4	36.8	15.7	31.4	36.8	36.8
P52569	P52569	3	2	2	Cationic amino acid transporter 2	SLC7A2	Cationic amino acid transporter 2 OS=Homo sapiens GN=SLC7A2 PE=1 SV=2	1	3	2	2	0	0	1	1	0	0	0	1	0	0	1	1	0	0	0	0	0	0	1	1	0	0	0	0	5.3	3.3	3.3	71.672	658	658	0.010032	1.8135	0	0	1.7	1.7	0	0
P52597	P52597	16	14	14	Heterogeneous nuclear ribonucleoprotein F;Heterogeneous nuclear ribonucleoprotein F, N-terminally processed	HNRNPF	Heterogeneous nuclear ribonucleoprotein F OS=Homo sapiens GN=HNRNPF PE=1 SV=3	1	16	14	14	12	10	8	11	9	13	11	11	10	8	6	9	7	11	9	9	10	8	6	9	7	11	9	9	56.9	50.4	50.4	45.671	415	415	0	323.31	46.5	30.4	28	40.7	32	48.7
P52701	P52701	31	31	31	DNA mismatch repair protein Msh6	MSH6	DNA mismatch repair protein Msh6 OS=Homo sapiens GN=MSH6 PE=1 SV=2	1	31	31	31	9	13	12	10	10	15	13	13	9	13	12	10	10	15	13	13	9	13	12	10	10	15	13	13	28.6	28.6	28.6	152.78	1360	1360	0	135.79	8.2	12.4	11.4	10.1	10.1	14
P52732	P52732	11	11	11	Kinesin-like protein KIF11	KIF11	Kinesin-like protein KIF11 OS=Homo sapiens GN=KIF11 PE=1 SV=2	1	11	11	11	4	4	5	2	6	5	5	3	4	4	5	2	6	5	5	3	4	4	5	2	6	5	5	3	13	13	13	119.16	1056	1056	0	32.409	4.1	4.1	6.1	2.3	7	5.4
P52744	P52744	1	1	1	Zinc finger protein 138	ZNF138	Zinc finger protein 138 OS=Homo sapiens GN=ZNF138 PE=1 SV=2	1	1	1	1	0	0	0	0	0	1	0	0	0	0	0	0	0	1	0	0	0	0	0	0	0	1	0	0	5.3	5.3	5.3	30.591	262	262	1	-2	0	0	0	0	0	5.3
P52789	P52789	19	16	16	Hexokinase-2	HK2	Hexokinase-2 OS=Homo sapiens GN=HK2 PE=1 SV=2	1	19	16	16	6	7	4	8	3	7	3	8	4	5	3	7	3	6	2	5	4	5	3	7	3	6	2	5	26.1	23.2	23.2	102.38	917	917	0	39.95	8.8	8.6	4.7	11.3	4	9.4
P52888	P52888	10	10	10	Thimet oligopeptidase	THOP1	Thimet oligopeptidase OS=Homo sapiens GN=THOP1 PE=1 SV=2	1	10	10	10	4	1	6	5	2	3	3	4	4	1	6	5	2	3	3	4	4	1	6	5	2	3	3	4	16.8	16.8	16.8	78.839	689	689	0	37.385	6.5	1	8.3	7.7	4.2	4.8
P52907	P52907	12	12	11	F-actin-capping protein subunit alpha-1	CAPZA1	F-actin-capping protein subunit alpha-1 OS=Homo sapiens GN=CAPZA1 PE=1 SV=3	1	12	12	11	7	8	9	5	9	7	8	7	7	8	9	5	9	7	8	7	6	7	8	4	8	6	7	6	70.3	70.3	66.8	32.922	286	286	0	123.1	39.9	47.9	51.7	25.2	66.4	41.3
P52948	P52948	16	16	16	Nuclear pore complex protein Nup98-Nup96;Nuclear pore complex protein Nup98;Nuclear pore complex protein Nup96	NUP98	Nuclear pore complex protein Nup98-Nup96 OS=Homo sapiens GN=NUP98 PE=1 SV=4	1	16	16	16	7	9	9	8	7	6	5	4	7	9	9	8	7	6	5	4	7	9	9	8	7	6	5	4	11.4	11.4	11.4	197.58	1817	1817	0	69.304	5.3	6.1	6.4	5.2	5.1	4.3
P53004	P53004	8	8	8	Biliverdin reductase A	BLVRA	Biliverdin reductase A OS=Homo sapiens GN=BLVRA PE=1 SV=2	1	8	8	8	2	5	3	2	2	2	2	4	2	5	3	2	2	2	2	4	2	5	3	2	2	2	2	4	39.2	39.2	39.2	33.428	296	296	0	23.823	8.1	21.6	12.5	9.1	8.1	12.8
P53007	P53007	8	8	8	Tricarboxylate transport protein, mitochondrial	SLC25A1	Tricarboxylate transport protein, mitochondrial OS=Homo sapiens GN=SLC25A1 PE=1 SV=2	1	8	8	8	4	3	2	3	3	4	3	5	4	3	2	3	3	4	3	5	4	3	2	3	3	4	3	5	27.7	27.7	27.7	34.012	311	311	0	26.683	12.2	11.3	6.1	10	10.3	18
P53041	P53041	9	9	9	Serine/threonine-protein phosphatase 5	PPP5C	Serine/threonine-protein phosphatase 5 OS=Homo sapiens GN=PPP5C PE=1 SV=1	1	9	9	9	2	3	2	1	2	2	4	2	2	3	2	1	2	2	4	2	2	3	2	1	2	2	4	2	26.1	26.1	26.1	56.878	499	499	0	45.836	4.2	8	4.8	3.8	6.4	5.6
P53350	P53350	12	12	12	Serine/threonine-protein kinase PLK1	PLK1	Serine/threonine-protein kinase PLK1 OS=Homo sapiens GN=PLK1 PE=1 SV=1	1	12	12	12	4	2	2	0	2	6	6	4	4	2	2	0	2	6	6	4	4	2	2	0	2	6	6	4	28.9	28.9	28.9	68.254	603	603	0	24.576	9.6	6.6	6.1	0	5.1	16.3
P53384	P53384	1	1	1	Cytosolic Fe-S cluster assembly factor NUBP1	NUBP1	Cytosolic Fe-S cluster assembly factor NUBP1 OS=Homo sapiens GN=NUBP1 PE=1 SV=2	1	1	1	1	0	1	0	1	1	0	0	1	0	1	0	1	1	0	0	1	0	1	0	1	1	0	0	1	6.2	6.2	6.2	34.534	320	320	0.0031657	2.5958	0	6.2	0	6.2	6.2	0
P53396	P53396	55	55	55	ATP-citrate synthase	ACLY	ATP-citrate synthase OS=Homo sapiens GN=ACLY PE=1 SV=3	1	55	55	55	36	38	39	38	37	38	40	42	36	38	39	38	37	38	40	42	36	38	39	38	37	38	40	42	53.3	53.3	53.3	120.84	1101	1101	0	323.31	39.2	43	43	42	43.5	40.2
P53582	P53582	10	10	10	Methionine aminopeptidase 1	METAP1	Methionine aminopeptidase 1 OS=Homo sapiens GN=METAP1 PE=1 SV=2	1	10	10	10	5	4	3	4	6	7	3	6	5	4	3	4	6	7	3	6	5	4	3	4	6	7	3	6	38.6	38.6	38.6	43.215	386	386	0	145.08	13.7	10.4	8.5	12.7	22.8	24.9
P53597	P53597	9	9	9	Succinyl-CoA ligase [ADP/GDP-forming] subunit alpha, mitochondrial	SUCLG1	Succinyl-CoA ligase [ADP/GDP-forming] subunit alpha, mitochondrial OS=Homo sapiens GN=SUCLG1 PE=1 SV=4	1	9	9	9	4	6	4	6	7	6	7	7	4	6	4	6	7	6	7	7	4	6	4	6	7	6	7	7	40.2	40.2	40.2	36.249	346	346	0	43.552	19.7	26.6	18.8	26.6	32.4	26.6
P53602	P53602	5	5	5	Diphosphomevalonate decarboxylase	MVD	Diphosphomevalonate decarboxylase OS=Homo sapiens GN=MVD PE=1 SV=1	1	5	5	5	0	0	2	2	2	0	0	1	0	0	2	2	2	0	0	1	0	0	2	2	2	0	0	1	21.2	21.2	21.2	43.404	400	400	0	11.89	0	0	4.8	13.2	5.8	0
P53611	P53611	1	1	1	Geranylgeranyl transferase type-2 subunit beta	RABGGTB	Geranylgeranyl transferase type-2 subunit beta OS=Homo sapiens GN=RABGGTB PE=1 SV=2	1	1	1	1	0	1	1	1	0	0	1	0	0	1	1	1	0	0	1	0	0	1	1	1	0	0	1	0	3.3	3.3	3.3	36.924	331	331	0	3.9082	0	3.3	3.3	3.3	0	0
P53618	P53618	28	28	28	Coatomer subunit beta	COPB1	Coatomer subunit beta OS=Homo sapiens GN=COPB1 PE=1 SV=3	1	28	28	28	13	12	13	16	17	17	18	17	13	12	13	16	17	17	18	17	13	12	13	16	17	17	18	17	40.5	40.5	40.5	107.14	953	953	0	267.67	21.3	18.4	21.6	26.2	29.3	27.4
P53621	P53621	47	47	47	Coatomer subunit alpha;Xenin;Proxenin	COPA	Coatomer subunit alpha OS=Homo sapiens GN=COPA PE=1 SV=2	1	47	47	47	27	29	34	29	23	29	31	29	27	29	34	29	23	29	31	29	27	29	34	29	23	29	31	29	50.5	50.5	50.5	138.34	1224	1224	0	226.26	28.4	27.8	35.8	29.1	28.4	30.1
P53680	P53680	3	3	3	AP-2 complex subunit sigma	AP2S1	AP-2 complex subunit sigma OS=Homo sapiens GN=AP2S1 PE=1 SV=2	1	3	3	3	2	1	1	1	2	1	1	2	2	1	1	1	2	1	1	2	2	1	1	1	2	1	1	2	16.9	16.9	16.9	17.018	142	142	0	4.2461	10.6	4.9	4.9	4.9	11.3	4.9
P53985	P53985	8	8	8	Monocarboxylate transporter 1	SLC16A1	Monocarboxylate transporter 1 OS=Homo sapiens GN=SLC16A1 PE=1 SV=3	1	8	8	8	7	7	5	6	6	8	7	7	7	7	5	6	6	8	7	7	7	7	5	6	6	8	7	7	16.4	16.4	16.4	53.944	500	500	0	53.5	16.4	16.4	11.6	15.8	10.8	16.4
P53990	P53990	7	7	7	IST1 homolog	IST1	IST1 homolog OS=Homo sapiens GN=IST1 PE=1 SV=1	1	7	7	7	5	5	4	4	4	4	4	2	5	5	4	4	4	4	4	2	5	5	4	4	4	4	4	2	20.6	20.6	20.6	39.75	364	364	0	16.093	14.8	15.4	10.4	14	9.6	9.6
P53992	P53992	10	10	10	Protein transport protein Sec24C	SEC24C	Protein transport protein Sec24C OS=Homo sapiens GN=SEC24C PE=1 SV=3	1	10	10	10	5	7	1	2	0	0	2	1	5	7	1	2	0	0	2	1	5	7	1	2	0	0	2	1	11.9	11.9	11.9	118.32	1094	1094	0	40.454	6.4	8	1.1	2.5	0	0
P53999	P53999	2	2	2	Activated RNA polymerase II transcriptional coactivator p15	SUB1	Activated RNA polymerase II transcriptional coactivator p15 OS=Homo sapiens GN=SUB1 PE=1 SV=3	1	2	2	2	0	1	0	0	0	1	1	0	0	1	0	0	0	1	1	0	0	1	0	0	0	1	1	0	18.9	18.9	18.9	14.395	127	127	0	32.63	0	8.7	0	0	0	18.9
P54105	P54105	3	3	3	Methylosome subunit pICln	CLNS1A	Methylosome subunit pICln OS=Homo sapiens GN=CLNS1A PE=1 SV=1	1	3	3	3	1	1	2	1	1	0	0	1	1	1	2	1	1	0	0	1	1	1	2	1	1	0	0	1	16	16	16	26.215	237	237	0	18.369	5.5	5.5	10.5	5.5	5.1	0
P54132	P54132	1	1	1	Bloom syndrome protein	BLM	Bloom syndrome protein OS=Homo sapiens GN=BLM PE=1 SV=1	1	1	1	1	1	1	1	1	1	1	1	1	1	1	1	1	1	1	1	1	1	1	1	1	1	1	1	1	0.6	0.6	0.6	159	1417	1417	0.0094095	1.8354	0.6	0.6	0.6	0.6	0.6	0.6
P54136	P54136	20	20	20	Arginine--tRNA ligase, cytoplasmic	RARS	Arginine--tRNA ligase, cytoplasmic OS=Homo sapiens GN=RARS PE=1 SV=2	1	20	20	20	9	15	9	11	5	7	6	7	9	15	9	11	5	7	6	7	9	15	9	11	5	7	6	7	33.9	33.9	33.9	75.378	660	660	0	62.19	17.7	27.9	17.3	21.1	10.9	13.5
P54252	P54252	4	4	4	Ataxin-3	ATXN3	Ataxin-3 OS=Homo sapiens GN=ATXN3 PE=1 SV=4	1	4	4	4	0	0	3	2	0	0	0	0	0	0	3	2	0	0	0	0	0	0	3	2	0	0	0	0	16.2	16.2	16.2	41.78	364	364	0	13.281	0	0	12.4	9.6	0	0
P54577	P54577	20	20	20	Tyrosine--tRNA ligase, cytoplasmic;Tyrosine--tRNA ligase, cytoplasmic, N-terminally processed	YARS	Tyrosine--tRNA ligase, cytoplasmic OS=Homo sapiens GN=YARS PE=1 SV=4	1	20	20	20	10	13	13	8	8	9	12	8	10	13	13	8	8	9	12	8	10	13	13	8	8	9	12	8	41.7	41.7	41.7	59.143	528	528	0	52.007	23.5	26.7	27.7	19.7	16.1	20.8
P54578	P54578	13	13	13	Ubiquitin carboxyl-terminal hydrolase 14	USP14	Ubiquitin carboxyl-terminal hydrolase 14 OS=Homo sapiens GN=USP14 PE=1 SV=3	1	13	13	13	2	6	5	8	5	4	5	7	2	6	5	8	5	4	5	7	2	6	5	8	5	4	5	7	37	37	37	56.068	494	494	0	144.37	7.5	16	13.4	21.9	17.8	10.9
P54619;Q9UGJ0	P54619;Q9UGJ0	2;1	2;1	2;1	5-AMP-activated protein kinase subunit gamma-1;5-AMP-activated protein kinase subunit gamma-2	PRKAG1;PRKAG2	5-AMP-activated protein kinase subunit gamma-1 OS=Homo sapiens GN=PRKAG1 PE=1 SV=1;5-AMP-activated protein kinase subunit gamma-2 OS=Homo sapiens GN=PRKAG2 PE=1 SV=1	2	2	2	2	1	1	0	0	0	0	0	0	1	1	0	0	0	0	0	0	1	1	0	0	0	0	0	0	6.3	6.3	6.3	37.579	331	331;569	0.00037665	3.3532	3.3	3	0	0	0	0
P54646	P54646	4	2	2	5-AMP-activated protein kinase catalytic subunit alpha-2	PRKAA2	5-AMP-activated protein kinase catalytic subunit alpha-2 OS=Homo sapiens GN=PRKAA2 PE=1 SV=2	1	4	2	2	2	1	2	3	1	3	3	2	0	0	0	1	0	1	1	0	0	0	0	1	0	1	1	0	10.9	4.9	4.9	62.319	552	552	0	5.0272	6	3.1	6	7.8	3.1	9.1
P54707;REV__Q15772	P54707	4;1	1;1	1;1	Potassium-transporting ATPase alpha chain 2	ATP12A	Potassium-transporting ATPase alpha chain 2 OS=Homo sapiens GN=ATP12A PE=1 SV=3	2	4	1	1	2	0	3	3	2	2	2	2	1	0	1	1	1	1	1	1	1	0	1	1	1	1	1	1	3.5	0.7	0.7	115.51	1039	1039;3267	1	-2	1.3	0	2.8	2.8	1.5	1.5
P54709	P54709	2	2	2	Sodium/potassium-transporting ATPase subunit beta-3	ATP1B3	Sodium/potassium-transporting ATPase subunit beta-3 OS=Homo sapiens GN=ATP1B3 PE=1 SV=1	1	2	2	2	2	1	1	2	1	2	1	0	2	1	1	2	1	2	1	0	2	1	1	2	1	2	1	0	9.3	9.3	9.3	31.512	279	279	0	5.0673	9.3	3.9	3.9	9.3	5.4	9.3
P54725	P54725	4	2	2	UV excision repair protein RAD23 homolog A	RAD23A	UV excision repair protein RAD23 homolog A OS=Homo sapiens GN=RAD23A PE=1 SV=1	1	4	2	2	1	1	3	1	2	1	1	2	0	0	1	0	1	0	0	1	0	0	1	0	1	0	0	1	10.5	5.8	5.8	39.609	363	363	0	5.2962	2.2	2.2	7.2	2.2	5.5	2.2
P54727	P54727	11	11	9	UV excision repair protein RAD23 homolog B	RAD23B	UV excision repair protein RAD23 homolog B OS=Homo sapiens GN=RAD23B PE=1 SV=1	1	11	11	9	8	7	10	10	8	8	10	9	8	7	10	10	8	8	10	9	7	6	8	9	7	7	9	8	28.9	28.9	28.9	43.171	409	409	0	143.94	27.9	25.4	28.9	28.9	27.9	22.7
P54819	P54819	12	12	12	Adenylate kinase 2, mitochondrial;Adenylate kinase 2, mitochondrial, N-terminally processed	AK2	Adenylate kinase 2, mitochondrial OS=Homo sapiens GN=AK2 PE=1 SV=2	1	12	12	12	9	5	6	6	6	7	7	8	9	5	6	6	6	7	7	8	9	5	6	6	6	7	7	8	67.4	67.4	67.4	26.477	239	239	0	32.894	50.2	24.3	34.3	28.9	27.6	36
P54886	P54886	38	38	38	Delta-1-pyrroline-5-carboxylate synthase;Glutamate 5-kinase;Gamma-glutamyl phosphate reductase	ALDH18A1	Delta-1-pyrroline-5-carboxylate synthase OS=Homo sapiens GN=ALDH18A1 PE=1 SV=2	1	38	38	38	31	27	28	30	27	28	25	28	31	27	28	30	27	28	25	28	31	27	28	30	27	28	25	28	50.7	50.7	50.7	87.301	795	795	0	323.31	41.8	38.7	40.5	46.4	40.4	37.4
P54920	P54920	1	1	1	Alpha-soluble NSF attachment protein	NAPA	Alpha-soluble NSF attachment protein OS=Homo sapiens GN=NAPA PE=1 SV=3	1	1	1	1	1	1	1	1	0	0	0	0	1	1	1	1	0	0	0	0	1	1	1	1	0	0	0	0	3.4	3.4	3.4	33.232	295	295	0.0045092	2.4348	3.4	3.4	3.4	3.4	0	0
P55011;Q13621	P55011	17;1	17;1	17;1	Solute carrier family 12 member 2	SLC12A2	Solute carrier family 12 member 2 OS=Homo sapiens GN=SLC12A2 PE=1 SV=1	2	17	17	17	14	12	9	11	3	2	2	2	14	12	9	11	3	2	2	2	14	12	9	11	3	2	2	2	20.3	20.3	20.3	131.45	1212	1212;1099	0	110.93	18.1	15.3	13.4	14.9	6	3.4
P55036	P55036	12	12	10	26S proteasome non-ATPase regulatory subunit 4	PSMD4	26S proteasome non-ATPase regulatory subunit 4 OS=Homo sapiens GN=PSMD4 PE=1 SV=1	1	12	12	10	8	8	9	11	7	9	6	7	8	8	9	11	7	9	6	7	6	7	8	9	6	8	5	6	44.8	44.8	37.4	40.736	377	377	0	147.09	31.6	30.2	37.7	37.4	22.8	36.9
P55039	P55039	14	12	12	Developmentally-regulated GTP-binding protein 2	DRG2	Developmentally-regulated GTP-binding protein 2 OS=Homo sapiens GN=DRG2 PE=1 SV=1	1	14	12	12	9	5	4	6	9	5	7	6	7	4	3	5	8	4	6	5	7	4	3	5	8	4	6	5	38.7	36.3	36.3	40.746	364	364	0	64.246	25.3	15.4	12.9	19.2	26.9	15.9
P55060	P55060	7	7	7	Exportin-2	CSE1L	Exportin-2 OS=Homo sapiens GN=CSE1L PE=1 SV=3	1	7	7	7	2	6	3	3	0	3	0	0	2	6	3	3	0	3	0	0	2	6	3	3	0	3	0	0	8.7	8.7	8.7	110.42	971	971	0	25.272	2.7	7	3.4	2.9	0	3.4
P55072	P55072	54	54	54	Transitional endoplasmic reticulum ATPase	VCP	Transitional endoplasmic reticulum ATPase OS=Homo sapiens GN=VCP PE=1 SV=4	1	54	54	54	40	34	34	40	32	39	38	40	40	34	34	40	32	39	38	40	40	34	34	40	32	39	38	40	63.6	63.6	63.6	89.321	806	806	0	323.31	56.1	53.7	51.2	57.8	57.2	57.3
P55084	P55084	18	18	18	Trifunctional enzyme subunit beta, mitochondrial;3-ketoacyl-CoA thiolase	HADHB	Trifunctional enzyme subunit beta, mitochondrial OS=Homo sapiens GN=HADHB PE=1 SV=3	1	18	18	18	13	12	12	9	15	15	13	13	13	12	12	9	15	15	13	13	13	12	12	9	15	15	13	13	53.4	53.4	53.4	51.294	474	474	0	110.14	39	27.2	36.5	24.3	41.6	44.1
P55196	P55196	1	1	1	Afadin	MLLT4	Afadin OS=Homo sapiens GN=MLLT4 PE=1 SV=3	1	1	1	1	1	0	0	0	0	0	0	0	1	0	0	0	0	0	0	0	1	0	0	0	0	0	0	0	0.5	0.5	0.5	206.8	1824	1824	0.0047554	2.2516	0.5	0	0	0	0	0
P55209	P55209	6	5	5	Nucleosome assembly protein 1-like 1	NAP1L1	Nucleosome assembly protein 1-like 1 OS=Homo sapiens GN=NAP1L1 PE=1 SV=1	1	6	5	5	6	5	4	5	2	3	3	3	5	4	3	4	2	3	2	3	5	4	3	4	2	3	2	3	22.3	19.4	19.4	45.374	391	391	0	24.527	22.3	17.4	14.8	17.4	9	11.8
P55263	P55263	3	3	3	Adenosine kinase	ADK	Adenosine kinase OS=Homo sapiens GN=ADK PE=1 SV=2	1	3	3	3	2	0	2	1	1	1	1	1	2	0	2	1	1	1	1	1	2	0	2	1	1	1	1	1	10.8	10.8	10.8	40.545	362	362	0	8.3043	7.2	0	7.2	4.4	3.6	3.6
P55265	P55265	41	41	41	Double-stranded RNA-specific adenosine deaminase	ADAR	Double-stranded RNA-specific adenosine deaminase OS=Homo sapiens GN=ADAR PE=1 SV=4	1	41	41	41	22	18	21	19	19	21	23	23	22	18	21	19	19	21	23	23	22	18	21	19	19	21	23	23	39.5	39.5	39.5	136.06	1226	1226	0	323.31	21.9	19.2	22.1	18.8	19.6	21.5
P55327	P55327	1	1	1	Tumor protein D52	TPD52	Tumor protein D52 OS=Homo sapiens GN=TPD52 PE=1 SV=2	1	1	1	1	0	0	0	0	0	0	1	0	0	0	0	0	0	0	1	0	0	0	0	0	0	0	1	0	6.7	6.7	6.7	24.327	224	224	1	-2	0	0	0	0	0	0
P55735	P55735	13	13	13	Protein SEC13 homolog	SEC13	Protein SEC13 homolog OS=Homo sapiens GN=SEC13 PE=1 SV=3	1	13	13	13	5	3	8	5	3	7	5	9	5	3	8	5	3	7	5	9	5	3	8	5	3	7	5	9	57.5	57.5	57.5	35.54	322	322	0	96.251	25.2	10.2	39.1	28.9	16.8	38.5
P55769	P55769	7	7	7	NHP2-like protein 1;NHP2-like protein 1, N-terminally processed	NHP2L1	NHP2-like protein 1 OS=Homo sapiens GN=SNU13 PE=1 SV=3	1	7	7	7	6	4	5	5	6	5	6	5	6	4	5	5	6	5	6	5	6	4	5	5	6	5	6	5	53.1	53.1	53.1	14.173	128	128	0	42.454	46.9	36.7	46.9	46.1	46.9	40.6
P55786;A6NEC2	P55786	23;10	23;10	23;10	Puromycin-sensitive aminopeptidase	NPEPPS	Puromycin-sensitive aminopeptidase OS=Homo sapiens GN=NPEPPS PE=1 SV=2	2	23	23	23	9	15	8	9	5	6	8	12	9	15	8	9	5	6	8	12	9	15	8	9	5	6	8	12	29.7	29.7	29.7	103.28	919	919;478	0	52.3	11.9	19.5	9.2	10	5.7	6.2
P55795	P55795	19	12	12	Heterogeneous nuclear ribonucleoprotein H2	HNRNPH2	Heterogeneous nuclear ribonucleoprotein H2 OS=Homo sapiens GN=HNRNPH2 PE=1 SV=1	1	19	12	12	13	10	15	12	11	15	15	18	8	5	10	7	6	8	9	12	8	5	10	7	6	8	9	12	50.1	35.6	35.6	49.263	449	449	0	259.26	44.8	31.6	45.4	41	34.1	42.8
P55854	P55854	8	2	2	Small ubiquitin-related modifier 3	SUMO3	Small ubiquitin-related modifier 3 OS=Homo sapiens GN=SUMO3 PE=1 SV=2	1	8	2	2	5	6	5	5	6	6	7	7	1	1	1	1	1	1	1	2	1	1	1	1	1	1	1	2	40.8	12.6	12.6	11.637	103	103	0	4.1574	31.1	36.9	32	31.1	36.9	32
P55884	P55884	27	27	27	Eukaryotic translation initiation factor 3 subunit B	EIF3B	Eukaryotic translation initiation factor 3 subunit B OS=Homo sapiens GN=EIF3B PE=1 SV=3	1	27	27	27	14	17	22	17	16	15	20	19	14	17	22	17	16	15	20	19	14	17	22	17	16	15	20	19	45.6	45.6	45.6	92.48	814	814	0	145.3	25.7	27.8	38.9	25.8	26.9	24.8
P55957	P55957	1	1	1	BH3-interacting domain death agonist;BH3-interacting domain death agonist p15;BH3-interacting domain death agonist p13;BH3-interacting domain death agonist p11	BID	BH3-interacting domain death agonist OS=Homo sapiens GN=BID PE=1 SV=1	1	1	1	1	1	0	0	1	0	0	0	0	1	0	0	1	0	0	0	0	1	0	0	1	0	0	0	0	7.7	7.7	7.7	21.994	195	195	0.0050624	2.1891	7.7	0	0	7.7	0	0
P56134	P56134	4	4	4	ATP synthase subunit f, mitochondrial	ATP5J2	ATP synthase subunit f, mitochondrial OS=Homo sapiens GN=ATP5J2 PE=1 SV=3	1	4	4	4	3	3	3	3	3	4	3	4	3	3	3	3	3	4	3	4	3	3	3	3	3	4	3	4	42.6	42.6	42.6	10.918	94	94	0	18.09	41.5	41.5	28.7	42.6	30.9	42.6
P56182	P56182	2	2	2	Ribosomal RNA processing protein 1 homolog A	RRP1	Ribosomal RNA processing protein 1 homolog A OS=Homo sapiens GN=RRP1 PE=1 SV=1	1	2	2	2	2	0	0	0	0	0	0	0	2	0	0	0	0	0	0	0	2	0	0	0	0	0	0	0	3.7	3.7	3.7	52.839	461	461	0.0082102	1.9541	3.7	0	0	0	0	0
P56192	P56192	24	24	24	Methionine--tRNA ligase, cytoplasmic	MARS	Methionine--tRNA ligase, cytoplasmic OS=Homo sapiens GN=MARS PE=1 SV=2	1	24	24	24	10	17	12	15	10	12	11	10	10	17	12	15	10	12	11	10	10	17	12	15	10	12	11	10	31	31	31	101.11	900	900	0	100.07	16	22.8	18.8	22.8	14	14.6
P56270	P56270	3	3	3	Myc-associated zinc finger protein	MAZ	Myc-associated zinc finger protein OS=Homo sapiens GN=MAZ PE=1 SV=1	1	3	3	3	2	1	0	1	1	1	0	0	2	1	0	1	1	1	0	0	2	1	0	1	1	1	0	0	8	8	8	48.607	477	477	0	5.7636	5.2	3.6	0	3.6	2.7	1.7
P56377	P56377	1	1	1	AP-1 complex subunit sigma-2	AP1S2	AP-1 complex subunit sigma-2 OS=Homo sapiens GN=AP1S2 PE=1 SV=1	1	1	1	1	0	0	0	0	0	0	1	0	0	0	0	0	0	0	1	0	0	0	0	0	0	0	1	0	5.7	5.7	5.7	18.615	157	157	0.0085302	1.949	0	0	0	0	0	0
Q5VTU8;P56381	Q5VTU8;P56381	2;2	2;2	2;2	ATP synthase subunit epsilon-like protein, mitochondrial;ATP synthase subunit epsilon, mitochondrial	ATP5EP2;ATP5E	ATP synthase subunit epsilon-like protein, mitochondrial OS=Homo sapiens GN=ATP5EP2 PE=3 SV=1;ATP synthase subunit epsilon, mitochondrial OS=Homo sapiens GN=ATP5E PE=1 SV=2	2	2	2	2	1	1	0	1	0	1	1	0	1	1	0	1	0	1	1	0	1	1	0	1	0	1	1	0	29.4	29.4	29.4	5.8068	51	51;51	0.0044643	2.3534	13.7	15.7	0	13.7	0	15.7
P56537	P56537	6	6	6	Eukaryotic translation initiation factor 6	EIF6	Eukaryotic translation initiation factor 6 OS=Homo sapiens GN=EIF6 PE=1 SV=1	1	6	6	6	4	6	4	5	5	6	5	4	4	6	4	5	5	6	5	4	4	6	4	5	5	6	5	4	42.9	42.9	42.9	26.599	245	245	0	174.18	27.3	42.9	33.1	32.7	37.1	42.9
P56545	P56545	9	9	5	C-terminal-binding protein 2	CTBP2	C-terminal-binding protein 2 OS=Homo sapiens GN=CTBP2 PE=1 SV=1	1	9	9	5	4	6	5	6	2	4	7	5	4	6	5	6	2	4	7	5	3	4	2	4	1	3	3	3	21.8	21.8	16	48.944	445	445	0	27.698	10.3	15.3	8.3	16.2	4	12.1
P57076	P57076	1	1	1	UPF0769 protein C21orf59	C21orf59	UPF0769 protein C21orf59 OS=Homo sapiens GN=C21orf59 PE=1 SV=1	1	1	1	1	1	0	1	0	0	0	0	1	1	0	1	0	0	0	0	1	1	0	1	0	0	0	0	1	5.9	5.9	5.9	33.224	290	290	0.0007286	2.9601	5.9	0	5.9	0	0	0
P57081	P57081	3	3	3	tRNA (guanine-N(7)-)-methyltransferase non-catalytic subunit WDR4	WDR4	tRNA (guanine-N(7)-)-methyltransferase non-catalytic subunit WDR4 OS=Homo sapiens GN=WDR4 PE=1 SV=2	1	3	3	3	0	0	1	1	1	1	0	0	0	0	1	1	1	1	0	0	0	0	1	1	1	1	0	0	10.2	10.2	10.2	45.489	412	412	0.000369	3.1491	0	0	2.7	2.4	5.1	2.7
P57088	P57088	7	7	7	Transmembrane protein 33	TMEM33	Transmembrane protein 33 OS=Homo sapiens GN=TMEM33 PE=1 SV=2	1	7	7	7	5	3	3	4	5	5	4	6	5	3	3	4	5	5	4	6	5	3	3	4	5	5	4	6	27.1	27.1	27.1	27.978	247	247	0	23.484	20.2	12.6	13.4	14.6	20.2	22.3
P57678	P57678	6	6	6	Gem-associated protein 4	GEMIN4	Gem-associated protein 4 OS=Homo sapiens GN=GEMIN4 PE=1 SV=2	1	6	6	6	2	1	3	1	2	1	1	3	2	1	3	1	2	1	1	3	2	1	3	1	2	1	1	3	5.6	5.6	5.6	120.04	1058	1058	0	11.609	2.1	1	2.9	0.8	1.8	0.8
P57721;P57723	P57721	7;2	1;0	1;0	Poly(rC)-binding protein 3	PCBP3	Poly(rC)-binding protein 3 OS=Homo sapiens GN=PCBP3 PE=2 SV=2	2	7	1	1	6	7	6	5	6	5	6	6	1	1	1	1	1	1	1	1	1	1	1	1	1	1	1	1	19.9	3.2	3.2	39.465	371	371;403	0	3.8911	19.9	19.9	19.7	17.5	17.8	17.5
P57737	P57737	7	7	7	Coronin-7	CORO7	Coronin-7 OS=Homo sapiens GN=CORO7 PE=1 SV=2	1	7	7	7	0	2	0	2	0	2	1	4	0	2	0	2	0	2	1	4	0	2	0	2	0	2	1	4	13.1	13.1	13.1	100.6	925	925	0	19.922	0	2.5	0	3.4	0	4.3
P57740	P57740	16	16	16	Nuclear pore complex protein Nup107	NUP107	Nuclear pore complex protein Nup107 OS=Homo sapiens GN=NUP107 PE=1 SV=1	1	16	16	16	4	5	7	5	4	7	7	8	4	5	7	5	4	7	7	8	4	5	7	5	4	7	7	8	22.6	22.6	22.6	106.37	925	925	0	48.23	6.1	7.5	8.8	5.5	5.3	11.6
P57772	P57772	1	1	1	Selenocysteine-specific elongation factor	EEFSEC	Selenocysteine-specific elongation factor OS=Homo sapiens GN=EEFSEC PE=1 SV=4	1	1	1	1	1	0	0	1	0	1	0	0	1	0	0	1	0	1	0	0	1	0	0	1	0	1	0	0	3	3	3	65.304	596	596	0.00037481	3.3016	3	0	0	3	0	3
P58546	P58546	5	5	5	Myotrophin	MTPN	Myotrophin OS=Homo sapiens GN=MTPN PE=1 SV=2	1	5	5	5	4	1	3	2	2	0	0	0	4	1	3	2	2	0	0	0	4	1	3	2	2	0	0	0	65.3	65.3	65.3	12.895	118	118	0	11.522	57.6	16.1	40.7	33.1	33.1	0
Q99879;Q99877;Q93079;Q5QNW6;P62807;P58876;Q99880;P57053;O60814	Q99879;Q99877;Q93079;Q5QNW6;P62807;P58876;Q99880;P57053;O60814	9;9;9;9;9;9;8;8;8	9;9;9;9;9;9;8;8;8	2;2;2;2;2;2;2;2;2	Histone H2B type 1-M;Histone H2B type 1-N;Histone H2B type 1-H;Histone H2B type 2-F;Histone H2B type 1-C/E/F/G/I;Histone H2B type 1-D;Histone H2B type 1-L;Histone H2B type F-S;Histone H2B type 1-K	HIST1H2BM;HIST1H2BN;HIST1H2BH;HIST2H2BF;HIST1H2BC;HIST1H2BD;HIST1H2BL;H2BFS;HIST1H2BK	Histone H2B type 1-M OS=Homo sapiens GN=HIST1H2BM PE=1 SV=3;Histone H2B type 1-N OS=Homo sapiens GN=HIST1H2BN PE=1 SV=3;Histone H2B type 1-H OS=Homo sapiens GN=HIST1H2BH PE=1 SV=3;Histone H2B type 2-F OS=Homo sapiens GN=HIST2H2BF PE=1 SV=3;Histone H2B type	9	9	9	2	9	9	8	9	8	8	7	7	9	9	8	9	8	8	7	7	2	2	2	2	2	2	1	1	56.3	56.3	7.9	13.989	126	126;126;126;126;126;126;126;126;126	0	97.11	56.3	56.3	50.8	56.3	50.8	50.8
P59817	P59817	2	2	2	Zinc finger protein 280A	ZNF280A	Zinc finger protein 280A OS=Homo sapiens GN=ZNF280A PE=2 SV=3	1	2	2	2	0	0	0	0	1	0	1	0	0	0	0	0	1	0	1	0	0	0	0	0	1	0	1	0	6.3	6.3	6.3	60.815	542	542	0.0085134	1.9356	0	0	0	0	3.7	0
P59998	P59998	6	6	6	Actin-related protein 2/3 complex subunit 4	ARPC4	Actin-related protein 2/3 complex subunit 4 OS=Homo sapiens GN=ARPC4 PE=1 SV=3	1	6	6	6	4	4	6	6	3	4	4	2	4	4	6	6	3	4	4	2	4	4	6	6	3	4	4	2	41.1	41.1	41.1	19.667	168	168	0	26.604	23.2	23.2	41.1	41.1	18.5	23.2
P60059	P60059	2	2	2	Protein transport protein Sec61 subunit gamma	SEC61G	Protein transport protein Sec61 subunit gamma OS=Homo sapiens GN=SEC61G PE=1 SV=1	1	2	2	2	1	1	2	1	1	1	0	0	1	1	2	1	1	1	0	0	1	1	2	1	1	1	0	0	36.8	36.8	36.8	7.7412	68	68	0	5.5896	17.6	17.6	36.8	17.6	17.6	17.6
P60174	P60174	12	12	12	Triosephosphate isomerase	TPI1	Triosephosphate isomerase OS=Homo sapiens GN=TPI1 PE=1 SV=3	1	12	12	12	7	5	9	5	5	3	2	4	7	5	9	5	5	3	2	4	7	5	9	5	5	3	2	4	59.4	59.4	59.4	30.791	286	286	0	73.675	36	26.2	46.2	28.7	30.1	17.5
P60228	P60228	11	11	11	Eukaryotic translation initiation factor 3 subunit E	EIF3E	Eukaryotic translation initiation factor 3 subunit E OS=Homo sapiens GN=EIF3E PE=1 SV=1	1	11	11	11	2	5	4	2	5	8	6	5	2	5	4	2	5	8	6	5	2	5	4	2	5	8	6	5	27.6	27.6	27.6	52.22	445	445	0	37.27	7.2	13.9	11.7	4.7	13.9	22.7
P60468	P60468	2	2	2	Protein transport protein Sec61 subunit beta	SEC61B	Protein transport protein Sec61 subunit beta OS=Homo sapiens GN=SEC61B PE=1 SV=2	1	2	2	2	1	1	0	2	1	1	0	2	1	1	0	2	1	1	0	2	1	1	0	2	1	1	0	2	27.1	27.1	27.1	9.9743	96	96	0	10.441	11.5	11.5	0	27.1	11.5	11.5
P60510	P60510	11	9	9	Serine/threonine-protein phosphatase 4 catalytic subunit	PPP4C	Serine/threonine-protein phosphatase 4 catalytic subunit OS=Homo sapiens GN=PPP4C PE=1 SV=1	1	11	9	9	6	3	6	7	6	6	6	6	4	2	5	5	4	5	5	5	4	2	5	5	4	5	5	5	51.1	46.3	46.3	35.08	307	307	0	80.183	24.4	18.6	32.2	34.2	21.2	32.6
P60604	P60604	4	4	4	Ubiquitin-conjugating enzyme E2 G2	UBE2G2	Ubiquitin-conjugating enzyme E2 G2 OS=Homo sapiens GN=UBE2G2 PE=1 SV=1	1	4	4	4	3	4	4	4	2	4	4	4	3	4	4	4	2	4	4	4	3	4	4	4	2	4	4	4	32.1	32.1	32.1	18.566	165	165	0	18.113	27.9	32.1	32.1	32.1	14.5	32.1
P60660;P14649	P60660	6;2	6;2	6;2	Myosin light polypeptide 6	MYL6	Myosin light polypeptide 6 OS=Homo sapiens GN=MYL6 PE=1 SV=2	2	6	6	6	4	6	5	4	5	3	4	3	4	6	5	4	5	3	4	3	4	6	5	4	5	3	4	3	47.7	47.7	47.7	16.93	151	151;208	0	18.947	31.8	47.7	42.4	35.1	42.4	21.2
P63261;P60709;Q6S8J3;Q562R1;A5A3E0;P0CG38;P0CG39;Q9BYX7	P63261;P60709	31;31;9;8;8;7;5;4	31;31;9;8;8;7;5;4	15;15;3;1;2;2;2;2	Actin, cytoplasmic 2;Actin, cytoplasmic 2, N-terminally processed;Actin, cytoplasmic 1;Actin, cytoplasmic 1, N-terminally processed	ACTG1;ACTB	Actin, cytoplasmic 2 OS=Homo sapiens GN=ACTG1 PE=1 SV=1;Actin, cytoplasmic 1 OS=Homo sapiens GN=ACTB PE=1 SV=1	8	31	31	15	28	24	27	28	27	26	27	30	28	24	27	28	27	26	27	30	13	10	13	13	11	12	12	15	77.6	77.6	46.9	41.792	375	375;375;1075;376;1075;1075;1038;375	0	323.31	70.9	69.3	72.5	72.8	70.9	73.1
P60763	P60763	7	2	2	Ras-related C3 botulinum toxin substrate 3	RAC3	Ras-related C3 botulinum toxin substrate 3 OS=Homo sapiens GN=RAC3 PE=1 SV=1	1	7	2	2	5	5	6	4	5	5	5	6	1	1	2	1	1	1	1	1	1	1	2	1	1	1	1	1	33.9	13.5	13.5	21.379	192	192	0	4.4651	26	26	33.3	21.4	26	26
P60842	P60842	31	31	17	Eukaryotic initiation factor 4A-I	EIF4A1	Eukaryotic initiation factor 4A-I OS=Homo sapiens GN=EIF4A1 PE=1 SV=1	1	31	31	17	26	24	25	26	27	28	28	27	26	24	25	26	27	28	28	27	14	12	12	14	15	15	15	14	62.6	62.6	35.7	46.153	406	406	0	323.31	58.9	58.9	60.8	57.9	60.6	60.6
P60866	P60866	9	9	9	40S ribosomal protein S20	RPS20	40S ribosomal protein S20 OS=Homo sapiens GN=RPS20 PE=1 SV=1	1	9	9	9	7	8	7	8	9	7	8	7	7	8	7	8	9	7	8	7	7	8	7	8	9	7	8	7	45.4	45.4	45.4	13.373	119	119	0	67.28	38.7	38.7	38.7	38.7	45.4	38.7
P60891	P60891	25	25	10	Ribose-phosphate pyrophosphokinase 1	PRPS1	Ribose-phosphate pyrophosphokinase 1 OS=Homo sapiens GN=PRPS1 PE=1 SV=2	1	25	25	10	17	19	16	15	16	18	17	18	17	19	16	15	16	18	17	18	5	7	5	4	6	7	6	6	61.9	61.9	20.4	34.834	318	318	0	162.03	58.8	61.9	61	50.6	58.5	53.1
P60900	P60900	15	15	15	Proteasome subunit alpha type-6	PSMA6	Proteasome subunit alpha type-6 OS=Homo sapiens GN=PSMA6 PE=1 SV=1	1	15	15	15	10	11	8	12	9	10	12	10	10	11	8	12	9	10	12	10	10	11	8	12	9	10	12	10	55.7	55.7	55.7	27.399	246	246	0	53.602	37.8	40.2	30.9	47.6	40.7	51.6
P60953	P60953	6	5	5	Cell division control protein 42 homolog	CDC42	Cell division control protein 42 homolog OS=Homo sapiens GN=CDC42 PE=1 SV=2	1	6	5	5	5	4	4	4	4	5	4	5	4	3	3	4	3	4	3	4	4	3	3	4	3	4	3	4	36.6	30.9	30.9	21.258	191	191	0	39.179	30.9	25.7	25.7	30.9	31.4	36.6
P60981	P60981	8	7	7	Destrin	DSTN	Destrin OS=Homo sapiens GN=DSTN PE=1 SV=3	1	8	7	7	7	6	6	6	6	6	7	7	7	5	6	5	6	6	6	6	7	5	6	5	6	6	6	6	40.6	36.4	36.4	18.506	165	165	0	70.967	36.4	40.6	36.4	40.6	35.8	35.8
P60983;O60234	P60983	3;1	3;1	3;1	Glia maturation factor beta	GMFB	Glia maturation factor beta OS=Homo sapiens GN=GMFB PE=1 SV=2	2	3	3	3	0	1	2	1	0	1	0	1	0	1	2	1	0	1	0	1	0	1	2	1	0	1	0	1	18.3	18.3	18.3	16.713	142	142;142	0	4.6895	0	6.3	11.3	4.9	0	6.3
P61006;Q92930;P20337;Q96E17	P61006	8;3;1;1	6;1;1;1	5;0;0;0	Ras-related protein Rab-8A	RAB8A	Ras-related protein Rab-8A OS=Homo sapiens GN=RAB8A PE=1 SV=1	4	8	6	5	6	7	5	7	6	5	7	6	4	5	3	5	4	3	5	4	3	4	2	4	3	2	4	3	39.1	30.4	26.6	23.668	207	207;207;219;227	0	29.966	29	32.4	23.2	32.4	29	23.2
P61009	P61009	3	3	3	Signal peptidase complex subunit 3	SPCS3	Signal peptidase complex subunit 3 OS=Homo sapiens GN=SPCS3 PE=1 SV=1	1	3	3	3	2	1	1	2	2	1	1	1	2	1	1	2	2	1	1	1	2	1	1	2	2	1	1	1	19.4	19.4	19.4	20.313	180	180	0	7.397	12.8	5	5	12.8	11.7	5
P61019;Q8WUD1	P61019	10;3	10;3	10;3	Ras-related protein Rab-2A	RAB2A	Ras-related protein Rab-2A OS=Homo sapiens GN=RAB2A PE=1 SV=1	2	10	10	10	4	6	7	9	6	6	5	8	4	6	7	9	6	6	5	8	4	6	7	9	6	6	5	8	54.2	54.2	54.2	23.545	212	212;216	0	84.119	23.1	35.8	41.5	50.9	38.2	36.3
P61020	P61020	5	2	2	Ras-related protein Rab-5B	RAB5B	Ras-related protein Rab-5B OS=Homo sapiens GN=RAB5B PE=1 SV=1	1	5	2	2	4	5	5	3	2	4	3	2	2	2	2	1	1	1	2	1	2	2	2	1	1	1	2	1	27	12.1	12.1	23.707	215	215	0	7.2082	21.9	27	27	16.3	11.6	21.4
P61026	P61026	9	8	7	Ras-related protein Rab-10	RAB10	Ras-related protein Rab-10 OS=Homo sapiens GN=RAB10 PE=1 SV=1	1	9	8	7	5	8	8	7	7	7	7	6	4	7	7	6	6	6	6	5	3	6	6	5	5	5	5	4	48.5	43	39.5	22.541	200	200	0	28.971	24	44.5	44.5	32.5	41	33
P61077	P61077	6	6	3	Ubiquitin-conjugating enzyme E2 D3	UBE2D3	Ubiquitin-conjugating enzyme E2 D3 OS=Homo sapiens GN=UBE2D3 PE=1 SV=1	1	6	6	3	6	5	5	5	6	6	6	4	6	5	5	5	6	6	6	4	3	3	3	2	3	3	3	2	43.5	43.5	7.5	16.687	147	147	0	23.337	43.5	27.2	27.2	43.5	43.5	43.5
P61081	P61081	6	6	6	NEDD8-conjugating enzyme Ubc12	UBE2M	NEDD8-conjugating enzyme Ubc12 OS=Homo sapiens GN=UBE2M PE=1 SV=1	1	6	6	6	4	5	3	4	3	5	5	5	4	5	3	4	3	5	5	5	4	5	3	4	3	5	5	5	37.2	37.2	37.2	20.9	183	183	0	38.983	24	30.1	16.4	24	15.3	30.1
P61086	P61086	10	10	10	Ubiquitin-conjugating enzyme E2 K	UBE2K	Ubiquitin-conjugating enzyme E2 K OS=Homo sapiens GN=UBE2K PE=1 SV=3	1	10	10	10	5	6	7	9	1	1	4	3	5	6	7	9	1	1	4	3	5	6	7	9	1	1	4	3	49.5	49.5	49.5	22.406	200	200	0	27.751	31.5	28.5	32	36	9	9
P61088;Q5JXB2	P61088	11;5	11;5	11;5	Ubiquitin-conjugating enzyme E2 N	UBE2N	Ubiquitin-conjugating enzyme E2 N OS=Homo sapiens GN=UBE2N PE=1 SV=1	2	11	11	11	8	9	9	10	5	7	5	7	8	9	9	10	5	7	5	7	8	9	9	10	5	7	5	7	58.6	58.6	58.6	17.138	152	152;153	0	49.841	53.9	58.6	53.9	58.6	40.8	53.9
P61106	P61106	15	15	15	Ras-related protein Rab-14	RAB14	Ras-related protein Rab-14 OS=Homo sapiens GN=RAB14 PE=1 SV=4	1	15	15	15	8	10	8	7	8	8	8	6	8	10	8	7	8	8	8	6	8	10	8	7	8	8	8	6	79.1	79.1	79.1	23.897	215	215	0	171.14	41.9	65.6	56.3	50.2	50.2	56.7
P61129	P61129	1	1	1	Zinc finger CCCH domain-containing protein 6	ZC3H6	Zinc finger CCCH domain-containing protein 6 OS=Homo sapiens GN=ZC3H6 PE=1 SV=2	1	1	1	1	1	0	0	0	0	0	0	0	1	0	0	0	0	0	0	0	1	0	0	0	0	0	0	0	1.5	1.5	1.5	131.67	1189	1189	1	-2	1.5	0	0	0	0	0
P61158;Q9P1U1;Q9C0K3	P61158	19;4;2	19;4;2	19;4;2	Actin-related protein 3	ACTR3	Actin-related protein 3 OS=Homo sapiens GN=ACTR3 PE=1 SV=3	3	19	19	19	14	17	13	16	10	13	12	16	14	17	13	16	10	13	12	16	14	17	13	16	10	13	12	16	53.8	53.8	53.8	47.371	418	418;418;210	0	135.27	42.8	50	42.8	50	31.1	35.2
P61160	P61160	14	14	14	Actin-related protein 2	ACTR2	Actin-related protein 2 OS=Homo sapiens GN=ACTR2 PE=1 SV=1	1	14	14	14	7	9	9	9	10	12	12	11	7	9	9	9	10	12	12	11	7	9	9	9	10	12	12	11	37.3	37.3	37.3	44.76	394	394	0	142.27	26.9	27.9	32.7	32.7	30.5	37.3
P61163	P61163	18	18	10	Alpha-centractin	ACTR1A	Alpha-centractin OS=Homo sapiens GN=ACTR1A PE=1 SV=1	1	18	18	10	8	10	9	8	10	7	10	11	8	10	9	8	10	7	10	11	5	5	6	4	4	3	5	5	61.2	61.2	38.6	42.613	376	376	0	119.05	26.9	45.2	35.6	27.9	39.9	33
P84077;P61204	P84077;P61204	11;11	11;11	8;8	ADP-ribosylation factor 1;ADP-ribosylation factor 3	ARF1;ARF3	ADP-ribosylation factor 1 OS=Homo sapiens GN=ARF1 PE=1 SV=2;ADP-ribosylation factor 3 OS=Homo sapiens GN=ARF3 PE=1 SV=2	2	11	11	8	5	5	7	8	7	10	9	8	5	5	7	8	7	10	9	8	3	3	4	5	4	7	6	5	55.8	55.8	38.7	20.697	181	181;181	0	172.69	34.8	34.3	44.8	48.1	40.3	55.8
P61221	P61221	24	24	24	ATP-binding cassette sub-family E member 1	ABCE1	ATP-binding cassette sub-family E member 1 OS=Homo sapiens GN=ABCE1 PE=1 SV=1	1	24	24	24	13	16	13	15	13	13	17	19	13	16	13	15	13	13	17	19	13	16	13	15	13	13	17	19	42.9	42.9	42.9	67.314	599	599	0	107.32	24.5	29	20	31.1	22.4	26.9
P61224;A6NIZ1	P61224;A6NIZ1	12;8	12;8	3;2	Ras-related protein Rap-1b;Ras-related protein Rap-1b-like protein	RAP1B	Ras-related protein Rap-1b OS=Homo sapiens GN=RAP1B PE=1 SV=1;Ras-related protein Rap-1b-like protein OS=Homo sapiens PE=2 SV=1	2	12	12	3	9	8	6	7	7	9	7	7	9	8	6	7	7	9	7	7	2	2	2	2	2	3	2	2	66.3	66.3	29.3	20.825	184	184;184	0	66.494	45.7	39.7	33.7	52.2	47.8	59.8
P61247	P61247	22	22	22	40S ribosomal protein S3a	RPS3A	40S ribosomal protein S3a OS=Homo sapiens GN=RPS3A PE=1 SV=2	1	22	22	22	19	14	12	15	18	14	18	14	19	14	12	15	18	14	18	14	19	14	12	15	18	14	18	14	65.2	65.2	65.2	29.945	264	264	0	106.5	62.1	53	43.9	57.2	61	49.6
P61254	P61254	13	13	3	60S ribosomal protein L26	RPL26	60S ribosomal protein L26 OS=Homo sapiens GN=RPL26 PE=1 SV=1	1	13	13	3	10	9	9	8	8	9	8	10	10	9	9	8	8	9	8	10	2	1	2	1	1	2	2	1	55.9	55.9	15.2	17.258	145	145	0	51.943	50.3	44.8	36.6	44.8	38.6	43.4
P61289	P61289	1	1	1	Proteasome activator complex subunit 3	PSME3	Proteasome activator complex subunit 3 OS=Homo sapiens GN=PSME3 PE=1 SV=1	1	1	1	1	1	0	1	1	0	0	0	0	1	0	1	1	0	0	0	0	1	0	1	1	0	0	0	0	4.3	4.3	4.3	29.506	254	254	0.00037147	3.2122	4.3	0	4.3	4.3	0	0
P61313	P61313	9	9	9	60S ribosomal protein L15	RPL15	60S ribosomal protein L15 OS=Homo sapiens GN=RPL15 PE=1 SV=2	1	9	9	9	8	8	8	7	7	9	8	9	8	8	8	7	7	9	8	9	8	8	8	7	7	9	8	9	42.2	42.2	42.2	24.146	204	204	0	150.57	34.3	38.7	34.3	30.9	30.9	42.2
P61353	P61353	9	9	9	60S ribosomal protein L27	RPL27	60S ribosomal protein L27 OS=Homo sapiens GN=RPL27 PE=1 SV=2	1	9	9	9	8	8	7	8	8	8	8	9	8	8	7	8	8	8	8	9	8	8	7	8	8	8	8	9	49.3	49.3	49.3	15.798	136	136	0	157.37	49.3	49.3	48.5	49.3	49.3	49.3
P61421	P61421	5	5	5	V-type proton ATPase subunit d 1	ATP6V0D1	V-type proton ATPase subunit d 1 OS=Homo sapiens GN=ATP6V0D1 PE=1 SV=1	1	5	5	5	5	3	3	1	1	1	1	1	5	3	3	1	1	1	1	1	5	3	3	1	1	1	1	1	14.2	14.2	14.2	40.329	351	351	0	7.2662	14.2	9.1	9.1	3.1	3.1	3.1
P61457	P61457	3	3	3	Pterin-4-alpha-carbinolamine dehydratase	PCBD1	Pterin-4-alpha-carbinolamine dehydratase OS=Homo sapiens GN=PCBD1 PE=1 SV=2	1	3	3	3	1	1	2	2	1	0	1	1	1	1	2	2	1	0	1	1	1	1	2	2	1	0	1	1	29.8	29.8	29.8	11.999	104	104	0	17.683	13.5	13.5	23.1	20.2	13.5	0
P61513;A6NKH3	P61513	5;1	5;1	5;1	60S ribosomal protein L37a	RPL37A	60S ribosomal protein L37a OS=Homo sapiens GN=RPL37A PE=1 SV=2	2	5	5	5	4	4	4	3	4	4	4	4	4	4	4	3	4	4	4	4	4	4	4	3	4	4	4	4	52.2	52.2	52.2	10.275	92	92;93	0	89.105	51.1	42.4	51.1	41.3	51.1	51.1
P61586	P61586	9	9	3	Transforming protein RhoA	RHOA	Transforming protein RhoA OS=Homo sapiens GN=RHOA PE=1 SV=1	1	9	9	3	5	7	7	9	8	7	5	7	5	7	7	9	8	7	5	7	1	2	1	3	2	2	1	1	38.9	38.9	20.2	21.768	193	193	0	21.931	23.8	32.1	29	38.9	31.1	30.6
P61604	P61604	6	6	6	10 kDa heat shock protein, mitochondrial	HSPE1	10 kDa heat shock protein, mitochondrial OS=Homo sapiens GN=HSPE1 PE=1 SV=2	1	6	6	6	5	4	1	3	4	4	2	4	5	4	1	3	4	4	2	4	5	4	1	3	4	4	2	4	58.8	58.8	58.8	10.932	102	102	0	13.588	52	39.2	9.8	30.4	45.1	40.2
P61619;Q9H9S3	P61619	3;1	3;1	3;1	Protein transport protein Sec61 subunit alpha isoform 1	SEC61A1	Protein transport protein Sec61 subunit alpha isoform 1 OS=Homo sapiens GN=SEC61A1 PE=1 SV=2	2	3	3	3	0	2	3	1	0	1	0	2	0	2	3	1	0	1	0	2	0	2	3	1	0	1	0	2	8.8	8.8	8.8	52.264	476	476;476	0	7.8613	0	4.6	8.8	4.2	0	2.3
P61758	P61758	4	4	4	Prefoldin subunit 3	VBP1	Prefoldin subunit 3 OS=Homo sapiens GN=VBP1 PE=1 SV=3	1	4	4	4	2	2	2	3	1	2	1	1	2	2	2	3	1	2	1	1	2	2	2	3	1	2	1	1	16.8	16.8	16.8	22.658	197	197	0	5.2197	8.6	8.6	9.6	13.2	5.1	8.6
P61764	P61764	3	3	3	Syntaxin-binding protein 1	STXBP1	Syntaxin-binding protein 1 OS=Homo sapiens GN=STXBP1 PE=1 SV=1	1	3	3	3	0	2	0	1	0	0	0	0	0	2	0	1	0	0	0	0	0	2	0	1	0	0	0	0	4.9	4.9	4.9	67.568	594	594	0.00037994	3.4558	0	3	0	1.9	0	0
P61803	P61803	3	3	3	Dolichyl-diphosphooligosaccharide--protein glycosyltransferase subunit DAD1	DAD1	Dolichyl-diphosphooligosaccharide--protein glycosyltransferase subunit DAD1 OS=Homo sapiens GN=DAD1 PE=1 SV=3	1	3	3	3	2	1	2	0	1	1	2	1	2	1	2	0	1	1	2	1	2	1	2	0	1	1	2	1	28.3	28.3	28.3	12.497	113	113	0	18.365	19.5	10.6	17.7	0	10.6	10.6
P61812	P61812	1	1	1	Transforming growth factor beta-2;Latency-associated peptide	TGFB2	Transforming growth factor beta-2 OS=Homo sapiens GN=TGFB2 PE=1 SV=1	1	1	1	1	0	1	0	0	0	0	0	0	0	1	0	0	0	0	0	0	0	1	0	0	0	0	0	0	2.4	2.4	2.4	47.747	414	414	1	-2	0	2.4	0	0	0	0
P61923	P61923	4	4	4	Coatomer subunit zeta-1	COPZ1	Coatomer subunit zeta-1 OS=Homo sapiens GN=COPZ1 PE=1 SV=1	1	4	4	4	3	3	3	3	3	4	2	2	3	3	3	3	3	4	2	2	3	3	3	3	3	4	2	2	35	35	35	20.198	177	177	0	69.626	29.4	29.4	29.4	29.4	29.4	35
P61927	P61927	1	1	1	60S ribosomal protein L37	RPL37	60S ribosomal protein L37 OS=Homo sapiens GN=RPL37 PE=1 SV=2	1	1	1	1	1	1	1	1	1	1	1	1	1	1	1	1	1	1	1	1	1	1	1	1	1	1	1	1	10.3	10.3	10.3	11.078	97	97	0.001087	2.8815	10.3	10.3	10.3	10.3	10.3	10.3
P61956;Q6EEV6	P61956	10;3	10;3	4;0	Small ubiquitin-related modifier 2	SUMO2	Small ubiquitin-related modifier 2 OS=Homo sapiens GN=SUMO2 PE=1 SV=3	2	10	10	4	8	8	7	8	7	9	10	9	8	8	7	8	7	9	10	9	4	3	3	4	2	4	4	4	51.6	51.6	33.7	10.871	95	95;95	0	59.197	45.3	51.6	46.3	45.3	51.6	46.3
P61960	P61960	3	3	3	Ubiquitin-fold modifier 1	UFM1	Ubiquitin-fold modifier 1 OS=Homo sapiens GN=UFM1 PE=1 SV=1	1	3	3	3	2	2	2	3	2	1	0	1	2	2	2	3	2	1	0	1	2	2	2	3	2	1	0	1	68.2	68.2	68.2	9.1175	85	85	0	35.762	58.8	50.6	50.6	68.2	58.8	17.6
P61962	P61962	12	12	12	DDB1- and CUL4-associated factor 7	DCAF7	DDB1- and CUL4-associated factor 7 OS=Homo sapiens GN=DCAF7 PE=1 SV=1	1	12	12	12	6	6	8	4	8	8	9	7	6	6	8	4	8	8	9	7	6	6	8	4	8	8	9	7	48.8	48.8	48.8	38.926	342	342	0	44.4	19.3	22.5	31.6	13.2	39.2	35.7
P61964	P61964	6	6	6	WD repeat-containing protein 5	WDR5	WD repeat-containing protein 5 OS=Homo sapiens GN=WDR5 PE=1 SV=1	1	6	6	6	1	2	2	2	2	2	4	1	1	2	2	2	2	2	4	1	1	2	2	2	2	2	4	1	26	26	26	36.588	334	334	0	18.239	7.2	10.5	10.8	12.6	11.4	10.8
P61970	P61970	5	5	5	Nuclear transport factor 2	NUTF2	Nuclear transport factor 2 OS=Homo sapiens GN=NUTF2 PE=1 SV=1	1	5	5	5	2	4	2	2	2	2	4	2	2	4	2	2	2	2	4	2	2	4	2	2	2	2	4	2	56.7	56.7	56.7	14.478	127	127	0	40.132	11.8	35.4	32.3	16.5	32.3	26.8
P61978	P61978	29	29	29	Heterogeneous nuclear ribonucleoprotein K	HNRNPK	Heterogeneous nuclear ribonucleoprotein K OS=Homo sapiens GN=HNRNPK PE=1 SV=1	1	29	29	29	23	21	24	26	25	26	25	26	23	21	24	26	25	26	25	26	23	21	24	26	25	26	25	26	60.5	60.5	60.5	50.976	463	463	0	323.31	54.4	51.8	56.6	58.1	57.2	55.7
P61981	P61981	10	6	6	14-3-3 protein gamma;14-3-3 protein gamma, N-terminally processed	YWHAG	14-3-3 protein gamma OS=Homo sapiens GN=YWHAG PE=1 SV=2	1	10	6	6	5	8	7	4	5	4	5	4	4	5	4	3	3	2	3	3	4	5	4	3	3	2	3	3	49.8	36	36	28.302	247	247	0	108.28	23.9	42.5	27.9	19.8	23.1	19
P62070	P62070	5	5	5	Ras-related protein R-Ras2	RRAS2	Ras-related protein R-Ras2 OS=Homo sapiens GN=RRAS2 PE=1 SV=1	1	5	5	5	2	1	1	2	1	1	3	1	2	1	1	2	1	1	3	1	2	1	1	2	1	1	3	1	27	27	27	23.399	204	204	0	35	11.8	5.9	5.9	9.3	5.9	5.9
P62081	P62081	15	15	15	40S ribosomal protein S7	RPS7	40S ribosomal protein S7 OS=Homo sapiens GN=RPS7 PE=1 SV=1	1	15	15	15	13	11	13	11	13	12	13	10	13	11	13	11	13	12	13	10	13	11	13	11	13	12	13	10	63.4	63.4	63.4	22.127	194	194	0	128.53	63.4	58.8	63.4	63.4	63.4	58.8
P62136	P62136	19	19	4	Serine/threonine-protein phosphatase PP1-alpha catalytic subunit	PPP1CA	Serine/threonine-protein phosphatase PP1-alpha catalytic subunit OS=Homo sapiens GN=PPP1CA PE=1 SV=1	1	19	19	4	11	10	13	12	14	16	15	14	11	10	13	12	14	16	15	14	2	4	3	2	3	2	2	1	61.5	61.5	13	37.512	330	330	0	185.78	42.1	36.4	49.4	43.3	53.6	57
P62140	P62140	17	4	4	Serine/threonine-protein phosphatase PP1-beta catalytic subunit	PPP1CB	Serine/threonine-protein phosphatase PP1-beta catalytic subunit OS=Homo sapiens GN=PPP1CB PE=1 SV=3	1	17	4	4	11	8	13	13	13	15	16	14	3	2	3	3	3	3	4	2	3	2	3	3	3	3	4	2	51.1	15.6	15.6	37.186	327	327	0	33.1	39.1	31.5	45.9	43.1	46.8	49.5
P62158;P27482;P02585	P62158;P27482;P02585	2;1;1	2;1;1	2;1;1	Calmodulin;Calmodulin-like protein 3;Troponin C, skeletal muscle	CALM1;CALML3;TNNC2	Calmodulin OS=Homo sapiens GN=CALM1 PE=1 SV=2;Calmodulin-like protein 3 OS=Homo sapiens GN=CALML3 PE=1 SV=2;Troponin C, skeletal muscle OS=Homo sapiens GN=TNNC2 PE=1 SV=2	3	2	2	2	1	2	1	1	1	2	1	0	1	2	1	1	1	2	1	0	1	2	1	1	1	2	1	0	15.4	15.4	15.4	16.837	149	149;149;160	0	5.2923	10.7	15.4	10.7	10.7	10.7	15.4
P62191	P62191	16	16	16	26S protease regulatory subunit 4	PSMC1	26S protease regulatory subunit 4 OS=Homo sapiens GN=PSMC1 PE=1 SV=1	1	16	16	16	6	6	6	6	7	5	7	11	6	6	6	6	7	5	7	11	6	6	6	6	7	5	7	11	38.9	38.9	38.9	49.184	440	440	0	95.793	15	14.8	15.2	16.4	21.4	15.9
P62195	P62195	20	20	19	26S protease regulatory subunit 8	PSMC5	26S protease regulatory subunit 8 OS=Homo sapiens GN=PSMC5 PE=1 SV=1	1	20	20	19	9	8	9	11	11	10	12	10	9	8	9	11	11	10	12	10	8	7	8	10	10	9	11	9	64.8	64.8	61.8	45.626	406	406	0	246.08	30.8	23.4	27.6	36.7	36	37.4
P62241	P62241	24	24	24	40S ribosomal protein S8	RPS8	40S ribosomal protein S8 OS=Homo sapiens GN=RPS8 PE=1 SV=2	1	24	24	24	22	19	22	20	21	24	23	22	22	19	22	20	21	24	23	22	22	19	22	20	21	24	23	22	63	63	63	24.205	208	208	0	323.31	62.5	53.4	62.5	61.1	62.5	63
P62244	P62244	16	16	16	40S ribosomal protein S15a	RPS15A	40S ribosomal protein S15a OS=Homo sapiens GN=RPS15A PE=1 SV=2	1	16	16	16	14	11	11	13	12	13	12	15	14	11	11	13	12	13	12	15	14	11	11	13	12	13	12	15	79.2	79.2	79.2	14.839	130	130	0	125.31	76.2	75.4	69.2	76.2	69.2	70.8
P62249	P62249	19	19	19	40S ribosomal protein S16	RPS16	40S ribosomal protein S16 OS=Homo sapiens GN=RPS16 PE=1 SV=2	1	19	19	19	15	13	14	14	15	12	14	16	15	13	14	14	15	12	14	16	15	13	14	14	15	12	14	16	76	76	76	16.445	146	146	0	65.146	65.8	68.5	69.9	68.5	70.5	65.1
P62253	P62253	2	2	2	Ubiquitin-conjugating enzyme E2 G1;Ubiquitin-conjugating enzyme E2 G1, N-terminally processed	UBE2G1	Ubiquitin-conjugating enzyme E2 G1 OS=Homo sapiens GN=UBE2G1 PE=1 SV=3	1	2	2	2	0	2	1	0	0	0	0	0	0	2	1	0	0	0	0	0	0	2	1	0	0	0	0	0	10	10	10	19.509	170	170	0	7.1008	0	10	4.1	0	0	0
P62258	P62258	13	11	11	14-3-3 protein epsilon	YWHAE	14-3-3 protein epsilon OS=Homo sapiens GN=YWHAE PE=1 SV=1	1	13	11	11	7	9	8	8	6	5	6	6	7	8	7	8	5	4	5	5	7	8	7	8	5	4	5	5	49.8	42.7	42.7	29.174	255	255	0	50.834	32.2	39.2	35.7	36.1	31.8	26.3
P62263	P62263	9	9	9	40S ribosomal protein S14	RPS14	40S ribosomal protein S14 OS=Homo sapiens GN=RPS14 PE=1 SV=3	1	9	9	9	9	9	8	9	9	9	9	9	9	9	8	9	9	9	9	9	9	9	8	9	9	9	9	9	41.7	41.7	41.7	16.273	151	151	0	208.53	41.7	41.7	40.4	41.7	41.7	41.7
P62266	P62266	10	10	10	40S ribosomal protein S23	RPS23	40S ribosomal protein S23 OS=Homo sapiens GN=RPS23 PE=1 SV=3	1	10	10	10	8	8	7	7	7	6	8	7	8	8	7	7	7	6	8	7	8	8	7	7	7	6	8	7	49.7	49.7	49.7	15.807	143	143	0	89.578	49.7	49	49	35.7	43.4	41.3
P62269	P62269	9	9	9	40S ribosomal protein S18	RPS18	40S ribosomal protein S18 OS=Homo sapiens GN=RPS18 PE=1 SV=3	1	9	9	9	3	3	5	5	5	6	3	6	3	3	5	5	5	6	3	6	3	3	5	5	5	6	3	6	53.9	53.9	53.9	17.718	152	152	0	23.955	19.7	21.7	33.6	29.6	33.6	37.5
P62273	P62273	2	2	2	40S ribosomal protein S29	RPS29	40S ribosomal protein S29 OS=Homo sapiens GN=RPS29 PE=1 SV=2	1	2	2	2	2	2	2	2	2	1	1	2	2	2	2	2	2	1	1	2	2	2	2	2	2	1	1	2	32.1	32.1	32.1	6.6767	56	56	0	7.8943	32.1	32.1	32.1	32.1	32.1	12.5
P62277	P62277	6	6	6	40S ribosomal protein S13	RPS13	40S ribosomal protein S13 OS=Homo sapiens GN=RPS13 PE=1 SV=2	1	6	6	6	4	6	6	6	4	6	4	5	4	6	6	6	4	6	4	5	4	6	6	6	4	6	4	5	38.4	38.4	38.4	17.222	151	151	0	23.623	33.8	38.4	38.4	38.4	28.5	38.4
P62280	P62280	23	23	23	40S ribosomal protein S11	RPS11	40S ribosomal protein S11 OS=Homo sapiens GN=RPS11 PE=1 SV=3	1	23	23	23	18	18	13	18	16	18	20	21	18	18	13	18	16	18	20	21	18	18	13	18	16	18	20	21	71.5	71.5	71.5	18.431	158	158	0	152.98	68.4	70.3	67.1	70.3	63.9	63.9
P62304	P62304	2	2	2	Small nuclear ribonucleoprotein E	SNRPE	Small nuclear ribonucleoprotein E OS=Homo sapiens GN=SNRPE PE=1 SV=1	1	2	2	2	2	1	2	1	1	1	1	1	2	1	2	1	1	1	1	1	2	1	2	1	1	1	1	1	25	25	25	10.803	92	92	0	7.5828	25	12	25	12	12	12
P62306	P62306	3	3	3	Small nuclear ribonucleoprotein F	SNRPF	Small nuclear ribonucleoprotein F OS=Homo sapiens GN=SNRPF PE=1 SV=1	1	3	3	3	1	2	3	1	2	2	2	2	1	2	3	1	2	2	2	2	1	2	3	1	2	2	2	2	33.7	33.7	33.7	9.7251	86	86	0	12.025	24.4	33.7	33.7	9.3	33.7	33.7
P62314	P62314	3	3	3	Small nuclear ribonucleoprotein Sm D1	SNRPD1	Small nuclear ribonucleoprotein Sm D1 OS=Homo sapiens GN=SNRPD1 PE=1 SV=1	1	3	3	3	3	2	2	3	3	3	3	3	3	2	2	3	3	3	3	3	3	2	2	3	3	3	3	3	37.8	37.8	37.8	13.281	119	119	0	42.567	37.8	20.2	20.2	37.8	37.8	37.8
P62316	P62316	11	11	11	Small nuclear ribonucleoprotein Sm D2	SNRPD2	Small nuclear ribonucleoprotein Sm D2 OS=Homo sapiens GN=SNRPD2 PE=1 SV=1	1	11	11	11	5	6	7	7	5	6	8	7	5	6	7	7	5	6	8	7	5	6	7	7	5	6	8	7	71.2	71.2	71.2	13.527	118	118	0	37.249	50.8	47.5	55.9	58.5	46.6	53.4
P62318	P62318	5	5	5	Small nuclear ribonucleoprotein Sm D3	SNRPD3	Small nuclear ribonucleoprotein Sm D3 OS=Homo sapiens GN=SNRPD3 PE=1 SV=1	1	5	5	5	4	4	4	4	4	4	4	5	4	4	4	4	4	4	4	5	4	4	4	4	4	4	4	5	37.3	37.3	37.3	13.916	126	126	0	102.26	37.3	37.3	37.3	37.3	37.3	37.3
P62330	P62330	3	3	3	ADP-ribosylation factor 6	ARF6	ADP-ribosylation factor 6 OS=Homo sapiens GN=ARF6 PE=1 SV=2	1	3	3	3	0	2	1	0	0	1	2	1	0	2	1	0	0	1	2	1	0	2	1	0	0	1	2	1	30.9	30.9	30.9	20.082	175	175	0	7.2087	0	14.9	6.3	0	0	6.3
P62333	P62333	20	20	20	26S protease regulatory subunit 10B	PSMC6	26S protease regulatory subunit 10B OS=Homo sapiens GN=PSMC6 PE=1 SV=1	1	20	20	20	11	12	13	11	9	15	11	12	11	12	13	11	9	15	11	12	11	12	13	11	9	15	11	12	58.9	58.9	58.9	44.172	389	389	0	217.72	41.4	33.4	42.2	32.4	32.9	50.6
P62380	P62380	3	3	3	TATA box-binding protein-like protein 1	TBPL1	TATA box-binding protein-like protein 1 OS=Homo sapiens GN=TBPL1 PE=1 SV=1	1	3	3	3	1	1	0	1	1	0	2	2	1	1	0	1	1	0	2	2	1	1	0	1	1	0	2	2	18.8	18.8	18.8	20.886	186	186	0	6.0836	7	7	0	7	7	0
P62424	P62424	22	22	22	60S ribosomal protein L7a	RPL7A	60S ribosomal protein L7a OS=Homo sapiens GN=RPL7A PE=1 SV=2	1	22	22	22	18	18	19	15	19	21	20	22	18	18	19	15	19	21	20	22	18	18	19	15	19	21	20	22	50.8	50.8	50.8	29.995	266	266	0	182.28	49.6	49.6	50	44.7	50.4	50.4
P62487	P62487	5	5	5	DNA-directed RNA polymerase II subunit RPB7	POLR2G	DNA-directed RNA polymerase II subunit RPB7 OS=Homo sapiens GN=POLR2G PE=1 SV=1	1	5	5	5	2	3	3	3	3	5	4	5	2	3	3	3	3	5	4	5	2	3	3	3	3	5	4	5	36.6	36.6	36.6	19.294	172	172	0	21.291	11.6	25.6	19.2	20.9	18	36.6
P62491;Q15907;P57735	P62491;Q15907	9;9;1	9;9;1	9;9;1	Ras-related protein Rab-11A;Ras-related protein Rab-11B	RAB11A;RAB11B	Ras-related protein Rab-11A OS=Homo sapiens GN=RAB11A PE=1 SV=3;Ras-related protein Rab-11B OS=Homo sapiens GN=RAB11B PE=1 SV=4	3	9	9	9	5	8	7	6	7	5	5	3	5	8	7	6	7	5	5	3	5	8	7	6	7	5	5	3	36.6	36.6	36.6	24.393	216	216;218;213	0	30.601	24.1	33.3	29.2	29.2	28.2	19.4
P62495	P62495	14	14	14	Eukaryotic peptide chain release factor subunit 1	ETF1	Eukaryotic peptide chain release factor subunit 1 OS=Homo sapiens GN=ETF1 PE=1 SV=3	1	14	14	14	5	5	6	5	6	11	9	9	5	5	6	5	6	11	9	9	5	5	6	5	6	11	9	9	50.3	50.3	50.3	49.03	437	437	0	69.81	16.2	14.9	19.5	14	19.5	37.3
P62633	P62633	3	3	3	Cellular nucleic acid-binding protein	CNBP	Cellular nucleic acid-binding protein OS=Homo sapiens GN=CNBP PE=1 SV=1	1	3	3	3	3	2	0	2	0	0	0	0	3	2	0	2	0	0	0	0	3	2	0	2	0	0	0	0	19.2	19.2	19.2	19.463	177	177	0	8.1405	19.2	11.3	0	11.3	0	0
P62699	P62699	2	2	2	Protein yippee-like 5	YPEL5	Protein yippee-like 5 OS=Homo sapiens GN=YPEL5 PE=1 SV=1	1	2	2	2	0	0	0	2	0	0	0	0	0	0	0	2	0	0	0	0	0	0	0	2	0	0	0	0	18.2	18.2	18.2	13.841	121	121	0.0069238	1.9899	0	0	0	18.2	0	0
P62701;P22090;Q8TD47	P62701	28;10;10	28;10;10	28;10;10	40S ribosomal protein S4, X isoform	RPS4X	40S ribosomal protein S4, X isoform OS=Homo sapiens GN=RPS4X PE=1 SV=2	3	28	28	28	20	22	20	20	22	23	22	22	20	22	20	20	22	23	22	22	20	22	20	20	22	23	22	22	75.7	75.7	75.7	29.597	263	263;263;263	0	258.51	67.3	60.1	65	66.9	65.8	68.8
P62750	P62750	11	11	11	60S ribosomal protein L23a	RPL23A	60S ribosomal protein L23a OS=Homo sapiens GN=RPL23A PE=1 SV=1	1	11	11	11	7	8	6	9	8	9	9	10	7	8	6	9	8	9	9	10	7	8	6	9	8	9	9	10	48.1	48.1	48.1	17.695	156	156	0	29.261	38.5	47.4	35.9	47.4	47.4	48.1
P62753	P62753	22	22	22	40S ribosomal protein S6	RPS6	40S ribosomal protein S6 OS=Homo sapiens GN=RPS6 PE=1 SV=1	1	22	22	22	18	17	18	17	19	17	19	17	18	17	18	17	19	17	19	17	18	17	18	17	19	17	19	17	53.8	53.8	53.8	28.68	249	249	0	323.31	44.2	40.2	49.4	40.6	44.6	46.2
P62805	P62805	12	12	12	Histone H4	HIST1H4A	Histone H4 OS=Homo sapiens GN=HIST1H4A PE=1 SV=2	1	12	12	12	11	9	11	11	12	9	9	11	11	9	11	11	12	9	9	11	11	9	11	11	12	9	9	11	60.2	60.2	60.2	11.367	103	103	0	49.082	60.2	56.3	60.2	60.2	60.2	57.3
P62820	P62820	13	13	7	Ras-related protein Rab-1A	RAB1A	Ras-related protein Rab-1A OS=Homo sapiens GN=RAB1A PE=1 SV=3	1	13	13	7	7	7	7	8	8	11	8	12	7	7	7	8	8	11	8	12	3	2	3	2	2	5	3	6	62.9	62.9	42.4	22.677	205	205	0	87.793	33.2	38	46.8	40.5	40.5	57.1
P62826	P62826	19	19	19	GTP-binding nuclear protein Ran	RAN	GTP-binding nuclear protein Ran OS=Homo sapiens GN=RAN PE=1 SV=3	1	19	19	19	13	15	16	14	15	18	16	17	13	15	16	14	15	18	16	17	13	15	16	14	15	18	16	17	65.3	65.3	65.3	24.423	216	216	0	261.05	50.5	50.5	54.2	47.7	50.5	65.3
P62829	P62829	13	13	13	60S ribosomal protein L23	RPL23	60S ribosomal protein L23 OS=Homo sapiens GN=RPL23 PE=1 SV=1	1	13	13	13	11	10	8	11	8	12	12	11	11	10	8	11	8	12	12	11	11	10	8	11	8	12	12	11	77.1	77.1	77.1	14.865	140	140	0	120.35	69.3	53.6	56.4	70	50.7	71.4
P62834	P62834	11	2	2	Ras-related protein Rap-1A	RAP1A	Ras-related protein Rap-1A OS=Homo sapiens GN=RAP1A PE=1 SV=1	1	11	2	2	9	7	6	7	6	8	7	7	2	1	2	2	1	2	2	2	2	1	2	2	1	2	2	2	52.2	15.2	15.2	20.987	184	184	0	15.812	45.7	31.5	33.7	52.2	40.8	45.7
P62837	P62837	4	1	1	Ubiquitin-conjugating enzyme E2 D2	UBE2D2	Ubiquitin-conjugating enzyme E2 D2 OS=Homo sapiens GN=UBE2D2 PE=1 SV=1	1	4	1	1	4	2	3	3	3	3	3	2	1	0	1	0	0	0	0	0	1	0	1	0	0	0	0	0	42.9	6.8	6.8	16.735	147	147	0.0044843	2.3862	42.9	19.7	26.5	36.1	36.1	36.1
P62841	P62841	3	3	3	40S ribosomal protein S15	RPS15	40S ribosomal protein S15 OS=Homo sapiens GN=RPS15 PE=1 SV=2	1	3	3	3	1	1	1	3	2	2	1	2	1	1	1	3	2	2	1	2	1	1	1	3	2	2	1	2	40.7	40.7	40.7	17.04	145	145	0	14.591	13.1	13.1	13.1	40.7	22.1	31.7
P62847	P62847	6	6	6	40S ribosomal protein S24	RPS24	40S ribosomal protein S24 OS=Homo sapiens GN=RPS24 PE=1 SV=1	1	6	6	6	6	5	6	6	6	6	6	5	6	5	6	6	6	6	6	5	6	5	6	6	6	6	6	5	36.1	36.1	36.1	15.423	133	133	0	31.432	36.1	35.3	36.1	36.1	36.1	36.1
P62851	P62851	5	5	5	40S ribosomal protein S25	RPS25	40S ribosomal protein S25 OS=Homo sapiens GN=RPS25 PE=1 SV=1	1	5	5	5	3	3	4	3	2	3	3	3	3	3	4	3	2	3	3	3	3	3	4	3	2	3	3	3	29.6	29.6	29.6	13.742	125	125	0	8.6945	22.4	20.8	29.6	20.8	12.8	20.8
P62854;Q5JNZ5	P62854;Q5JNZ5	5;3	5;3	5;3	40S ribosomal protein S26;Putative 40S ribosomal protein S26-like 1	RPS26;RPS26P11	40S ribosomal protein S26 OS=Homo sapiens GN=RPS26 PE=1 SV=3;Putative 40S ribosomal protein S26-like 1 OS=Homo sapiens GN=RPS26P11 PE=5 SV=1	2	5	5	5	4	5	4	5	5	4	5	5	4	5	4	5	5	4	5	5	4	5	4	5	5	4	5	5	37.4	37.4	37.4	13.015	115	115;115	0	37.059	37.4	37.4	37.4	37.4	37.4	37.4
P62857	P62857	6	6	6	40S ribosomal protein S28	RPS28	40S ribosomal protein S28 OS=Homo sapiens GN=RPS28 PE=1 SV=1	1	6	6	6	3	5	5	4	3	4	2	2	3	5	5	4	3	4	2	2	3	5	5	4	3	4	2	2	56.5	56.5	56.5	7.8409	69	69	0	28.812	40.6	56.5	56.5	56.5	40.6	40.6
P62861	P62861	3	3	3	40S ribosomal protein S30	FAU	40S ribosomal protein S30 OS=Homo sapiens GN=FAU PE=1 SV=1	1	3	3	3	3	2	2	3	2	2	3	3	3	2	2	3	2	2	3	3	3	2	2	3	2	2	3	3	20.3	20.3	20.3	6.6478	59	59	0	10.853	20.3	18.6	18.6	20.3	18.6	18.6
P62873;P16520	P62873	16;2	16;2	10;0	Guanine nucleotide-binding protein G(I)/G(S)/G(T) subunit beta-1	GNB1	Guanine nucleotide-binding protein G(I)/G(S)/G(T) subunit beta-1 OS=Homo sapiens GN=GNB1 PE=1 SV=3	2	16	16	10	10	11	9	10	11	9	11	10	10	11	9	10	11	9	11	10	6	7	7	6	7	5	6	7	68.5	68.5	41.2	37.377	340	340;340	0	323.31	48.8	46.2	37.6	35.9	47.9	34.4
P62875	P62875	2	2	2	DNA-directed RNA polymerases I, II, and III subunit RPABC5	POLR2L	DNA-directed RNA polymerases I, II, and III subunit RPABC5 OS=Homo sapiens GN=POLR2L PE=1 SV=1	1	2	2	2	2	1	1	0	1	1	0	1	2	1	1	0	1	1	0	1	2	1	1	0	1	1	0	1	29.9	29.9	29.9	7.645	67	67	0	3.8585	29.9	13.4	16.4	0	16.4	13.4
P62877	P62877	2	2	2	E3 ubiquitin-protein ligase RBX1;E3 ubiquitin-protein ligase RBX1, N-terminally processed	RBX1	E3 ubiquitin-protein ligase RBX1 OS=Homo sapiens GN=RBX1 PE=1 SV=1	1	2	2	2	1	1	1	1	1	1	0	2	1	1	1	1	1	1	0	2	1	1	1	1	1	1	0	2	30.6	30.6	30.6	12.274	108	108	0	66.669	17.6	17.6	17.6	17.6	13	13
P62879	P62879	14	9	7	Guanine nucleotide-binding protein G(I)/G(S)/G(T) subunit beta-2	GNB2	Guanine nucleotide-binding protein G(I)/G(S)/G(T) subunit beta-2 OS=Homo sapiens GN=GNB2 PE=1 SV=3	1	14	9	7	11	8	6	11	12	10	11	11	7	4	4	7	8	6	7	8	5	2	2	5	6	4	5	6	58.2	40	32.1	37.331	340	340	0	106.54	45.9	28.8	26.2	48.8	45.6	45.3
P62888	P62888	8	8	8	60S ribosomal protein L30	RPL30	60S ribosomal protein L30 OS=Homo sapiens GN=RPL30 PE=1 SV=2	1	8	8	8	7	8	8	7	8	8	8	7	7	8	8	7	8	8	8	7	7	8	8	7	8	8	8	7	66.1	66.1	66.1	12.784	115	115	0	88.397	52.2	66.1	66.1	59.1	66.1	66.1
Q59GN2;P62891	Q59GN2;P62891	1;1	1;1	1;1	Putative 60S ribosomal protein L39-like 5;60S ribosomal protein L39	RPL39P5;RPL39	Putative 60S ribosomal protein L39-like 5 OS=Homo sapiens GN=RPL39P5 PE=5 SV=2;60S ribosomal protein L39 OS=Homo sapiens GN=RPL39 PE=1 SV=2	2	1	1	1	1	1	1	1	1	1	1	1	1	1	1	1	1	1	1	1	1	1	1	1	1	1	1	1	19.6	19.6	19.6	6.3225	51	51;51	0	9.4861	19.6	19.6	19.6	19.6	19.6	19.6
P62899	P62899	7	7	7	60S ribosomal protein L31	RPL31	60S ribosomal protein L31 OS=Homo sapiens GN=RPL31 PE=1 SV=1	1	7	7	7	6	6	6	5	6	6	5	6	6	6	6	5	6	6	5	6	6	6	6	5	6	6	5	6	43.2	43.2	43.2	14.463	125	125	0	63.948	43.2	43.2	43.2	35.2	35.2	35.2
P62906	P62906	11	11	11	60S ribosomal protein L10a	RPL10A	60S ribosomal protein L10a OS=Homo sapiens GN=RPL10A PE=1 SV=2	1	11	11	11	9	10	10	9	9	11	10	10	9	10	10	9	9	11	10	10	9	10	10	9	9	11	10	10	39.6	39.6	39.6	24.831	217	217	0	55.21	39.6	39.6	39.6	35.9	32.3	39.6
P62910	P62910	13	13	13	60S ribosomal protein L32	RPL32	60S ribosomal protein L32 OS=Homo sapiens GN=RPL32 PE=1 SV=2	1	13	13	13	9	9	6	12	10	11	10	11	9	9	6	12	10	11	10	11	9	9	6	12	10	11	10	11	59.3	59.3	59.3	15.86	135	135	0	52.006	52.6	54.1	40.7	54.1	51.9	54.1
P62913	P62913	10	10	10	60S ribosomal protein L11	RPL11	60S ribosomal protein L11 OS=Homo sapiens GN=RPL11 PE=1 SV=2	1	10	10	10	7	8	6	5	8	6	7	8	7	8	6	5	8	6	7	8	7	8	6	5	8	6	7	8	43.3	43.3	43.3	20.252	178	178	0	116.19	38.8	38.8	34.3	30.3	34.8	30.9
P62917	P62917	25	25	25	60S ribosomal protein L8	RPL8	60S ribosomal protein L8 OS=Homo sapiens GN=RPL8 PE=1 SV=2	1	25	25	25	18	20	20	21	21	22	22	21	18	20	20	21	21	22	22	21	18	20	20	21	21	22	22	21	68.5	68.5	68.5	28.024	257	257	0	323.31	61.5	64.6	61.5	64.2	61.5	64.6
P62937;P0DN26;A0A0B4J2A2;A0A075B759;Q9Y536;F5H284;P0DN37	P62937	16;2;2;2;2;2;1	16;2;2;2;2;2;1	16;2;2;2;2;2;1	Peptidyl-prolyl cis-trans isomerase A;Peptidyl-prolyl cis-trans isomerase A, N-terminally processed	PPIA	Peptidyl-prolyl cis-trans isomerase A OS=Homo sapiens GN=PPIA PE=1 SV=2	7	16	16	16	13	11	12	14	13	10	13	12	13	11	12	14	13	10	13	12	13	11	12	14	13	10	13	12	86.1	86.1	86.1	18.012	165	165;164;164;164;164;164;164	0	209.72	74.5	74.5	74.5	78.2	74.5	67.9
P62942	P62942	2	2	2	Peptidyl-prolyl cis-trans isomerase FKBP1A	FKBP1A	Peptidyl-prolyl cis-trans isomerase FKBP1A OS=Homo sapiens GN=FKBP1A PE=1 SV=2	1	2	2	2	1	1	2	1	1	1	0	1	1	1	2	1	1	1	0	1	1	1	2	1	1	1	0	1	28.7	28.7	28.7	11.951	108	108	0	8.2803	12	12	28.7	12	12	12
P62979	P62979	22	22	5	Ubiquitin-40S ribosomal protein S27a;Ubiquitin;40S ribosomal protein S27a	RPS27A	Ubiquitin-40S ribosomal protein S27a OS=Homo sapiens GN=RPS27A PE=1 SV=2	1	22	22	5	22	20	20	20	20	20	20	20	22	20	20	20	20	20	20	20	5	4	4	4	3	3	3	3	77.6	77.6	30.1	17.965	156	156	0	323.31	77.6	69.9	69.9	69.9	68.6	68.6
P62993	P62993	5	5	5	Growth factor receptor-bound protein 2	GRB2	Growth factor receptor-bound protein 2 OS=Homo sapiens GN=GRB2 PE=1 SV=1	1	5	5	5	1	3	1	3	1	2	1	0	1	3	1	3	1	2	1	0	1	3	1	3	1	2	1	0	22.6	22.6	22.6	25.206	217	217	0	13.654	3.7	15.7	3.7	13.4	3.7	9.2
P62995	P62995	19	19	16	Transformer-2 protein homolog beta	TRA2B	Transformer-2 protein homolog beta OS=Homo sapiens GN=TRA2B PE=1 SV=1	1	19	19	16	13	12	14	13	13	12	11	11	13	12	14	13	13	12	11	11	11	10	12	11	11	11	10	10	55.2	55.2	48.3	33.665	288	288	0	159.84	36.8	31.6	45.5	43.4	43.1	43.1
P63000	P63000	8	8	2	Ras-related C3 botulinum toxin substrate 1	RAC1	Ras-related C3 botulinum toxin substrate 1 OS=Homo sapiens GN=RAC1 PE=1 SV=1	1	8	8	2	7	7	7	6	7	7	7	8	7	7	7	6	7	7	7	8	2	2	2	2	2	2	2	2	41.1	41.1	14.6	21.45	192	192	0	20.83	40.6	40.6	40.6	34.9	40.6	40.6
P63010	P63010	14	5	5	AP-2 complex subunit beta	AP2B1	AP-2 complex subunit beta OS=Homo sapiens GN=AP2B1 PE=1 SV=1	1	14	5	5	8	8	11	7	5	9	5	6	3	2	4	2	3	3	3	3	3	2	4	2	3	3	3	3	15.7	5.8	5.8	104.55	937	937	0	8.409	9.1	8.6	12.3	8.2	5.2	10
P63092;Q5JWF2;P38405	P63092;Q5JWF2	9;9;3	9;9;3	9;9;3	Guanine nucleotide-binding protein G(s) subunit alpha isoforms short;Guanine nucleotide-binding protein G(s) subunit alpha isoforms XLas	GNAS	Guanine nucleotide-binding protein G(s) subunit alpha isoforms short OS=Homo sapiens GN=GNAS PE=1 SV=1;Guanine nucleotide-binding protein G(s) subunit alpha isoforms XLas OS=Homo sapiens GN=GNAS PE=1 SV=2	3	9	9	9	6	7	8	8	4	4	8	7	6	7	8	8	4	4	8	7	6	7	8	8	4	4	8	7	24.4	24.4	24.4	45.664	394	394;1037;381	0	37.538	17	21.8	24.4	21.8	9.9	9.9
P63096	P63096	7	1	1	Guanine nucleotide-binding protein G(i) subunit alpha-1	GNAI1	Guanine nucleotide-binding protein G(i) subunit alpha-1 OS=Homo sapiens GN=GNAI1 PE=1 SV=2	1	7	1	1	2	3	2	4	2	3	5	5	0	1	0	0	0	0	0	1	0	1	0	0	0	0	0	1	18.9	4.2	4.2	40.361	354	354	0.00072886	2.9662	6.2	10.5	5.9	9.3	4.8	8.5
P63104	P63104	16	16	12	14-3-3 protein zeta/delta	YWHAZ	14-3-3 protein zeta/delta OS=Homo sapiens GN=YWHAZ PE=1 SV=1	1	16	16	12	9	14	9	9	7	5	3	5	9	14	9	9	7	5	3	5	9	12	7	9	6	4	2	4	49	49	38	27.745	245	245	0	127.75	33.1	45.7	40.8	38	34.3	20.4
P63146	P63146	2	2	2	Ubiquitin-conjugating enzyme E2 B	UBE2B	Ubiquitin-conjugating enzyme E2 B OS=Homo sapiens GN=UBE2B PE=1 SV=1	1	2	2	2	2	1	1	1	0	0	0	0	2	1	1	1	0	0	0	0	2	1	1	1	0	0	0	0	19.7	19.7	19.7	17.312	152	152	0	4.21	19.7	11.2	8.6	8.6	0	0
P63151;Q66LE6;Q00005;Q9Y2T4	P63151	18;7;3;2	18;7;3;2	18;7;3;2	Serine/threonine-protein phosphatase 2A 55 kDa regulatory subunit B alpha isoform	PPP2R2A	Serine/threonine-protein phosphatase 2A 55 kDa regulatory subunit B alpha isoform OS=Homo sapiens GN=PPP2R2A PE=1 SV=1	4	18	18	18	10	12	6	9	7	8	9	9	10	12	6	9	7	8	9	9	10	12	6	9	7	8	9	9	52.6	52.6	52.6	51.691	447	447;453;443;447	0	90.099	35.1	39.8	18.6	31.8	20.1	21.3
P63165	P63165	7	7	7	Small ubiquitin-related modifier 1	SUMO1	Small ubiquitin-related modifier 1 OS=Homo sapiens GN=SUMO1 PE=1 SV=1	1	7	7	7	7	7	7	7	7	7	7	6	7	7	7	7	7	7	7	6	7	7	7	7	7	7	7	6	58.4	58.4	58.4	11.557	101	101	0	81.591	58.4	58.4	58.4	58.4	58.4	58.4
P63167;Q96FJ2	P63167;Q96FJ2	3;2	3;2	3;2	Dynein light chain 1, cytoplasmic;Dynein light chain 2, cytoplasmic	DYNLL1;DYNLL2	Dynein light chain 1, cytoplasmic OS=Homo sapiens GN=DYNLL1 PE=1 SV=1;Dynein light chain 2, cytoplasmic OS=Homo sapiens GN=DYNLL2 PE=1 SV=1	2	3	3	3	1	2	0	1	1	3	2	2	1	2	0	1	1	3	2	2	1	2	0	1	1	3	2	2	39.3	39.3	39.3	10.366	89	89;89	0	7.2724	13.5	27	0	13.5	13.5	39.3
P63172	P63172	2	2	2	Dynein light chain Tctex-type 1	DYNLT1	Dynein light chain Tctex-type 1 OS=Homo sapiens GN=DYNLT1 PE=1 SV=1	1	2	2	2	0	2	0	0	0	0	0	1	0	2	0	0	0	0	0	1	0	2	0	0	0	0	0	1	23	23	23	12.452	113	113	0	4.509	0	23	0	0	0	0
P63173	P63173	7	7	7	60S ribosomal protein L38	RPL38	60S ribosomal protein L38 OS=Homo sapiens GN=RPL38 PE=1 SV=2	1	7	7	7	7	6	7	6	6	5	6	6	7	6	7	6	6	5	6	6	7	6	7	6	6	5	6	6	57.1	57.1	57.1	8.2178	70	70	0	32.379	57.1	55.7	57.1	55.7	57.1	55.7
P63220	P63220	6	6	6	40S ribosomal protein S21	RPS21	40S ribosomal protein S21 OS=Homo sapiens GN=RPS21 PE=1 SV=1	1	6	6	6	5	6	5	5	6	4	3	5	5	6	5	5	6	4	3	5	5	6	5	5	6	4	3	5	65.1	65.1	65.1	9.1113	83	83	0	111.57	54.2	65.1	63.9	65.1	65.1	62.7
P63241;Q9GZV4;Q6IS14	P63241;Q9GZV4;Q6IS14	12;8;8	12;8;8	12;8;8	Eukaryotic translation initiation factor 5A-1;Eukaryotic translation initiation factor 5A-2;Eukaryotic translation initiation factor 5A-1-like	EIF5A;EIF5A2;EIF5AL1	Eukaryotic translation initiation factor 5A-1 OS=Homo sapiens GN=EIF5A PE=1 SV=2;Eukaryotic translation initiation factor 5A-2 OS=Homo sapiens GN=EIF5A2 PE=1 SV=3;Eukaryotic translation initiation factor 5A-1-like OS=Homo sapiens GN=EIF5AL1 PE=2 SV=2	3	12	12	12	9	7	7	9	8	7	9	9	9	7	7	9	8	7	9	9	9	7	7	9	8	7	9	9	72.7	72.7	72.7	16.832	154	154;153;154	0	134.96	63	36.4	36.4	68.2	57.8	53.2
P63244	P63244	30	30	30	Guanine nucleotide-binding protein subunit beta-2-like 1;Guanine nucleotide-binding protein subunit beta-2-like 1, N-terminally processed	GNB2L1	Receptor of activated protein C kinase 1 OS=Homo sapiens GN=RACK1 PE=1 SV=3	1	30	30	30	25	24	23	27	27	28	27	27	25	24	23	27	27	28	27	27	25	24	23	27	27	28	27	27	88.3	88.3	88.3	35.076	317	317	0	323.31	83.6	82.3	82.3	85.5	86.1	85.8
P63279	P63279	6	6	6	SUMO-conjugating enzyme UBC9	UBE2I	SUMO-conjugating enzyme UBC9 OS=Homo sapiens GN=UBE2I PE=1 SV=1	1	6	6	6	2	4	2	2	0	2	0	2	2	4	2	2	0	2	0	2	2	4	2	2	0	2	0	2	60.8	60.8	60.8	18.007	158	158	0	20.685	15.2	19.6	14.6	25.9	0	27.8
P67775;P62714	P67775;P62714	14;12	14;12	12;10	Serine/threonine-protein phosphatase 2A catalytic subunit alpha isoform;Serine/threonine-protein phosphatase 2A catalytic subunit beta isoform	PPP2CA;PPP2CB	Serine/threonine-protein phosphatase 2A catalytic subunit alpha isoform OS=Homo sapiens GN=PPP2CA PE=1 SV=1;Serine/threonine-protein phosphatase 2A catalytic subunit beta isoform OS=Homo sapiens GN=PPP2CB PE=1 SV=1	2	14	14	12	9	8	6	11	6	8	8	8	9	8	6	11	6	8	8	8	7	7	5	9	4	7	7	7	51.8	51.8	46.9	35.594	309	309;309	0	204.08	32	42.1	33	34	30.1	37.2
P67809;Q9Y2T7	P67809	9;1	9;1	7;0	Nuclease-sensitive element-binding protein 1	YBX1	Nuclease-sensitive element-binding protein 1 OS=Homo sapiens GN=YBX1 PE=1 SV=3	2	9	9	7	7	6	4	7	4	2	3	3	7	6	4	7	4	2	3	3	5	4	3	5	3	2	2	2	62.3	62.3	54.9	35.924	324	324;364	0	323.31	39.5	36.7	34.6	39.5	26.5	15.1
P67812	P67812	1	1	1	Signal peptidase complex catalytic subunit SEC11A	SEC11A	Signal peptidase complex catalytic subunit SEC11A OS=Homo sapiens GN=SEC11A PE=1 SV=1	1	1	1	1	1	1	1	1	1	0	1	1	1	1	1	1	1	0	1	1	1	1	1	1	1	0	1	1	6.7	6.7	6.7	20.625	179	179	0	40.93	6.7	6.7	6.7	6.7	6.7	0
P67870	P67870	7	7	7	Casein kinase II subunit beta	CSNK2B	Casein kinase II subunit beta OS=Homo sapiens GN=CSNK2B PE=1 SV=1	1	7	7	7	4	4	2	2	3	5	3	5	4	4	2	2	3	5	3	5	4	4	2	2	3	5	3	5	51.2	51.2	51.2	24.942	215	215	0	70.651	23.7	33.5	14.9	7.9	19.5	37.7
P67936;CON__Q3SX28;P09493;P07951	P67936;CON__Q3SX28;P09493;P07951	4;3;3;3	1;0;0;0	1;0;0;0	Tropomyosin alpha-4 chain;Tropomyosin alpha-1 chain;Tropomyosin beta chain	TPM4;TPM1;TPM2	Tropomyosin alpha-4 chain OS=Homo sapiens GN=TPM4 PE=1 SV=3;;Tropomyosin alpha-1 chain OS=Homo sapiens GN=TPM1 PE=1 SV=2;Tropomyosin beta chain OS=Homo sapiens GN=TPM2 PE=1 SV=1	4	4	1	1	1	3	1	3	1	2	0	1	1	0	0	0	0	0	0	0	1	0	0	0	0	0	0	0	21.8	8.1	8.1	28.521	248	248;284;284;284	0	9.8829	8.1	13.7	2.8	13.7	5.2	8.5
P68133;P68032;P63267;P62736	P68133;P68032;P63267;P62736	21;21;20;20	5;5;5;5	5;5;5;5	Actin, alpha skeletal muscle;Actin, alpha cardiac muscle 1;Actin, gamma-enteric smooth muscle;Actin, aortic smooth muscle	ACTA1;ACTC1;ACTG2;ACTA2	Actin, alpha skeletal muscle OS=Homo sapiens GN=ACTA1 PE=1 SV=1;Actin, alpha cardiac muscle 1 OS=Homo sapiens GN=ACTC1 PE=1 SV=1;Actin, gamma-enteric smooth muscle OS=Homo sapiens GN=ACTG2 PE=1 SV=1;Actin, aortic smooth muscle OS=Homo sapiens GN=ACTA2 PE=1	4	21	5	5	17	15	16	19	18	17	18	18	2	1	2	4	2	3	3	3	2	1	2	4	2	3	3	3	42.2	13.5	13.5	42.051	377	377;377;376;377	0	121.12	34.7	33.2	34	41.6	34.7	34.2
P68036	P68036	11	11	11	Ubiquitin-conjugating enzyme E2 L3	UBE2L3	Ubiquitin-conjugating enzyme E2 L3 OS=Homo sapiens GN=UBE2L3 PE=1 SV=1	1	11	11	11	8	6	6	8	5	2	3	2	8	6	6	8	5	2	3	2	8	6	6	8	5	2	3	2	72.7	72.7	72.7	17.861	154	154	0	116.51	68.2	48.1	48.7	67.5	48.1	27.3
P68104;Q5VTE0	P68104;Q5VTE0	27;25	27;25	15;14	Elongation factor 1-alpha 1;Putative elongation factor 1-alpha-like 3	EEF1A1;EEF1A1P5	Elongation factor 1-alpha 1 OS=Homo sapiens GN=EEF1A1 PE=1 SV=1;Putative elongation factor 1-alpha-like 3 OS=Homo sapiens GN=EEF1A1P5 PE=5 SV=1	2	27	27	15	22	20	21	22	18	21	19	22	22	20	21	22	18	21	19	22	13	10	11	12	10	12	12	13	73.4	73.4	42.2	50.14	462	462;462	0	323.31	66.2	68.8	71.2	66.2	57.6	65.2
P68363;A6NHL2;Q9H853	P68363	40;5;1	40;5;1	0;0;0	Tubulin alpha-1B chain	TUBA1B	Tubulin alpha-1B chain OS=Homo sapiens GN=TUBA1B PE=1 SV=1	3	40	40	0	31	30	30	29	24	29	31	31	31	30	30	29	24	29	31	31	0	0	0	0	0	0	0	0	82.5	82.5	0	50.151	451	451;446;241	0	323.31	66.3	69.6	70.3	65.2	66.5	76.7
P68366	P68366	26	1	1	Tubulin alpha-4A chain	TUBA4A	Tubulin alpha-4A chain OS=Homo sapiens GN=TUBA4A PE=1 SV=1	1	26	1	1	19	23	20	19	17	18	20	20	0	1	0	0	0	0	0	0	0	1	0	0	0	0	0	0	58.9	7.1	7.1	49.924	448	448	0	6.1686	43.3	56.2	48.4	43.3	47.5	47.5
P68371	P68371	33	33	2	Tubulin beta-4B chain	TUBB4B	Tubulin beta-4B chain OS=Homo sapiens GN=TUBB4B PE=1 SV=1	1	33	33	2	28	31	30	30	30	30	30	29	28	31	30	30	30	30	30	29	1	1	1	1	2	1	1	1	68.8	68.8	3.6	49.83	445	445	0	323.31	67.2	67.9	67.9	67.9	68.1	67.9
P68400;Q8NEV1	P68400;Q8NEV1	11;9	11;9	11;9	Casein kinase II subunit alpha;Casein kinase II subunit alpha 3	CSNK2A1;CSNK2A3	Casein kinase II subunit alpha OS=Homo sapiens GN=CSNK2A1 PE=1 SV=1;Casein kinase II subunit alpha 3 OS=Homo sapiens GN=CSNK2A3 PE=1 SV=2	2	11	11	11	8	6	7	7	8	10	8	7	8	6	7	7	8	10	8	7	8	6	7	7	8	10	8	7	40.9	40.9	40.9	45.143	391	391;391	0	57.745	32.7	22.8	27.4	28.6	32.7	37.1
P68402	P68402	3	3	3	Platelet-activating factor acetylhydrolase IB subunit beta	PAFAH1B2	Platelet-activating factor acetylhydrolase IB subunit beta OS=Homo sapiens GN=PAFAH1B2 PE=1 SV=1	1	3	3	3	1	1	0	0	1	1	2	0	1	1	0	0	1	1	2	0	1	1	0	0	1	1	2	0	24.9	24.9	24.9	25.569	229	229	0	11.227	3.9	8.3	0	0	3.9	8.3
P68431;Q16695;Q6NXT2	P68431;Q16695;Q6NXT2	12;9;7	12;9;7	1;0;0	Histone H3.1;Histone H3.1t;Histone H3.3C	HIST1H3A;HIST3H3;H3F3C	Histone H3.1 OS=Homo sapiens GN=HIST1H3A PE=1 SV=2;Histone H3.1t OS=Homo sapiens GN=HIST3H3 PE=1 SV=3;Histone H3.3C OS=Homo sapiens GN=H3F3C PE=1 SV=3	3	12	12	1	9	11	8	10	9	10	10	7	9	11	8	10	9	10	10	7	1	1	1	1	1	1	1	1	58.8	58.8	23.5	15.404	136	136;136;135	0	111.11	53.7	58.8	51.5	58.8	53.7	58.8
P69849;Q5JPE7;Q15155	P69849;Q5JPE7;Q15155	25;25;24	25;25;24	25;25;24	Nodal modulator 3;Nodal modulator 2;Nodal modulator 1	NOMO3;NOMO2;NOMO1	Nodal modulator 3 OS=Homo sapiens GN=NOMO3 PE=3 SV=2;Nodal modulator 2 OS=Homo sapiens GN=NOMO2 PE=1 SV=1;Nodal modulator 1 OS=Homo sapiens GN=NOMO1 PE=1 SV=5	3	25	25	25	13	12	9	8	13	16	16	12	13	12	9	8	13	16	16	12	13	12	9	8	13	16	16	12	28	28	28	134.13	1222	1222;1267;1222	0	108.77	14.2	11.9	9.7	7.9	14.5	19
P78316	P78316	8	8	8	Nucleolar protein 14	NOP14	Nucleolar protein 14 OS=Homo sapiens GN=NOP14 PE=1 SV=3	1	8	8	8	6	2	1	1	0	3	2	2	6	2	1	1	0	3	2	2	6	2	1	1	0	3	2	2	11.4	11.4	11.4	97.667	857	857	0	23.934	10	3.3	1.1	1.1	0	4.1
P78317	P78317	1	1	1	E3 ubiquitin-protein ligase RNF4	RNF4	E3 ubiquitin-protein ligase RNF4 OS=Homo sapiens GN=RNF4 PE=1 SV=1	1	1	1	1	0	0	0	0	0	1	1	1	0	0	0	0	0	1	1	1	0	0	0	0	0	1	1	1	8.9	8.9	8.9	21.319	190	190	0	5.5039	0	0	0	0	0	8.9
P78332	P78332	4	4	3	RNA-binding protein 6	RBM6	RNA-binding protein 6 OS=Homo sapiens GN=RBM6 PE=1 SV=5	1	4	4	3	0	1	0	0	0	3	0	1	0	1	0	0	0	3	0	1	0	1	0	0	0	2	0	0	3.2	3.2	2.6	128.64	1123	1123	0	6.0484	0	0.9	0	0	0	2.3
P78344	P78344	17	17	17	Eukaryotic translation initiation factor 4 gamma 2	EIF4G2	Eukaryotic translation initiation factor 4 gamma 2 OS=Homo sapiens GN=EIF4G2 PE=1 SV=1	1	17	17	17	1	2	2	1	11	11	8	7	1	2	2	1	11	11	8	7	1	2	2	1	11	11	8	7	23	23	23	102.36	907	907	0	47.427	1.3	2.4	2.2	1.3	14.3	16.4
P78346	P78346	14	14	14	Ribonuclease P protein subunit p30	RPP30	Ribonuclease P protein subunit p30 OS=Homo sapiens GN=RPP30 PE=1 SV=1	1	14	14	14	6	4	5	3	4	5	8	11	6	4	5	3	4	5	8	11	6	4	5	3	4	5	8	11	70.1	70.1	70.1	29.321	268	268	0	61.165	25	20.5	23.5	16.8	23.5	30.6
P78347	P78347	21	21	21	General transcription factor II-I	GTF2I	General transcription factor II-I OS=Homo sapiens GN=GTF2I PE=1 SV=2	1	21	21	21	7	9	6	10	9	11	9	9	7	9	6	10	9	11	9	9	7	9	6	10	9	11	9	9	26.1	26.1	26.1	112.42	998	998	0	96.075	8.8	8.4	7.3	13.7	10.1	11.6
P78371	P78371	29	29	29	T-complex protein 1 subunit beta	CCT2	T-complex protein 1 subunit beta OS=Homo sapiens GN=CCT2 PE=1 SV=4	1	29	29	29	22	23	22	23	18	20	17	18	22	23	22	23	18	20	17	18	22	23	22	23	18	20	17	18	62.2	62.2	62.2	57.488	535	535	0	196.23	53.6	51.4	52	50.5	42.8	46
P78406	P78406	15	15	15	mRNA export factor	RAE1	mRNA export factor OS=Homo sapiens GN=RAE1 PE=1 SV=1	1	15	15	15	6	5	4	6	9	7	13	11	6	5	4	6	9	7	13	11	6	5	4	6	9	7	13	11	52.4	52.4	52.4	40.968	368	368	0	142.18	23.4	18.2	15.5	20.1	28.8	21.7
P78417	P78417	5	5	5	Glutathione S-transferase omega-1	GSTO1	Glutathione S-transferase omega-1 OS=Homo sapiens GN=GSTO1 PE=1 SV=2	1	5	5	5	1	3	3	1	1	1	1	2	1	3	3	1	1	1	1	2	1	3	3	1	1	1	1	2	16.6	16.6	16.6	27.566	241	241	0	8.7352	3.7	13.7	13.3	4.1	5.8	5.8
P78527	P78527	134	134	134	DNA-dependent protein kinase catalytic subunit	PRKDC	DNA-dependent protein kinase catalytic subunit OS=Homo sapiens GN=PRKDC PE=1 SV=3	1	134	134	134	61	74	68	70	78	90	91	84	61	74	68	70	78	90	91	84	61	74	68	70	78	90	91	84	34.9	34.9	34.9	469.08	4128	4128	0	323.31	17.3	22.6	20.4	20.9	22.5	26.4
P78540	P78540	1	1	1	Arginase-2, mitochondrial	ARG2	Arginase-2, mitochondrial OS=Homo sapiens GN=ARG2 PE=1 SV=1	1	1	1	1	1	0	0	1	0	1	1	1	1	0	0	1	0	1	1	1	1	0	0	1	0	1	1	1	4.2	4.2	4.2	38.577	354	354	0	11.702	4.2	0	0	4.2	0	4.2
P82650	P82650	9	9	9	28S ribosomal protein S22, mitochondrial	MRPS22	28S ribosomal protein S22, mitochondrial OS=Homo sapiens GN=MRPS22 PE=1 SV=1	1	9	9	9	6	5	4	3	2	4	4	4	6	5	4	3	2	4	4	4	6	5	4	3	2	4	4	4	35.3	35.3	35.3	41.28	360	360	0	25.718	18.1	16.4	11.4	10.6	6.9	12.8
P82663	P82663	3	3	3	28S ribosomal protein S25, mitochondrial	MRPS25	28S ribosomal protein S25, mitochondrial OS=Homo sapiens GN=MRPS25 PE=1 SV=1	1	3	3	3	0	0	1	0	0	1	0	1	0	0	1	0	0	1	0	1	0	0	1	0	0	1	0	1	26.6	26.6	26.6	20.116	173	173	0	4.1587	0	0	9.8	0	0	11.6
P82664	P82664	3	3	3	28S ribosomal protein S10, mitochondrial	MRPS10	28S ribosomal protein S10, mitochondrial OS=Homo sapiens GN=MRPS10 PE=1 SV=2	1	3	3	3	2	0	0	1	1	0	0	0	2	0	0	1	1	0	0	0	2	0	0	1	1	0	0	0	18.9	18.9	18.9	22.999	201	201	0	3.8653	11.4	0	0	5.5	7.5	0
P82675	P82675	15	15	15	28S ribosomal protein S5, mitochondrial	MRPS5	28S ribosomal protein S5, mitochondrial OS=Homo sapiens GN=MRPS5 PE=1 SV=2	1	15	15	15	5	3	6	3	5	8	7	8	5	3	6	3	5	8	7	8	5	3	6	3	5	8	7	8	38.1	38.1	38.1	48.006	430	430	0	33.55	10.2	7.2	16.3	6.5	14	23.3
P82912	P82912	5	5	5	28S ribosomal protein S11, mitochondrial	MRPS11	28S ribosomal protein S11, mitochondrial OS=Homo sapiens GN=MRPS11 PE=1 SV=2	1	5	5	5	4	4	4	4	3	3	5	4	4	4	4	4	3	3	5	4	4	4	4	4	3	3	5	4	37.1	37.1	37.1	20.616	194	194	0	145.31	22.2	22.2	22.2	22.2	21.6	21.6
P82921	P82921	1	1	1	28S ribosomal protein S21, mitochondrial	MRPS21	28S ribosomal protein S21, mitochondrial OS=Homo sapiens GN=MRPS21 PE=1 SV=2	1	1	1	1	0	0	0	0	0	1	0	0	0	0	0	0	0	1	0	0	0	0	0	0	0	1	0	0	16.1	16.1	16.1	10.741	87	87	0	6.6685	0	0	0	0	0	16.1
P82930	P82930	9	9	9	28S ribosomal protein S34, mitochondrial	MRPS34	28S ribosomal protein S34, mitochondrial OS=Homo sapiens GN=MRPS34 PE=1 SV=2	1	9	9	9	3	2	2	3	4	4	4	4	3	2	2	3	4	4	4	4	3	2	2	3	4	4	4	4	51.4	51.4	51.4	25.65	218	218	0	21.267	22.9	16.1	6.9	24.8	13.8	13.8
P82933	P82933	5	5	5	28S ribosomal protein S9, mitochondrial	MRPS9	28S ribosomal protein S9, mitochondrial OS=Homo sapiens GN=MRPS9 PE=1 SV=2	1	5	5	5	3	2	2	4	1	2	0	3	3	2	2	4	1	2	0	3	3	2	2	4	1	2	0	3	14.1	14.1	14.1	45.834	396	396	0	40.562	8.3	5.8	6.6	12.4	2.5	5.8
P82979	P82979	1	1	1	SAP domain-containing ribonucleoprotein	SARNP	SAP domain-containing ribonucleoprotein OS=Homo sapiens GN=SARNP PE=1 SV=3	1	1	1	1	1	0	0	0	0	0	0	0	1	0	0	0	0	0	0	0	1	0	0	0	0	0	0	0	4.8	4.8	4.8	23.671	210	210	0.0044874	2.3923	4.8	0	0	0	0	0
P83369	P83369	1	1	1	U7 snRNA-associated Sm-like protein LSm11	LSM11	U7 snRNA-associated Sm-like protein LSm11 OS=Homo sapiens GN=LSM11 PE=1 SV=2	1	1	1	1	0	1	0	0	0	1	0	0	0	1	0	0	0	1	0	0	0	1	0	0	0	1	0	0	5	5	5	39.499	360	360	0	5.0189	0	5	0	0	0	5
P83731	P83731	8	8	8	60S ribosomal protein L24	RPL24	60S ribosomal protein L24 OS=Homo sapiens GN=RPL24 PE=1 SV=1	1	8	8	8	6	6	5	5	6	7	6	6	6	6	5	5	6	7	6	6	6	6	5	5	6	7	6	6	40.8	40.8	40.8	17.779	157	157	0	18.318	35	35	30.6	30.6	31.2	40.1
P83881	P83881	9	9	1	60S ribosomal protein L36a	RPL36A	60S ribosomal protein L36a OS=Homo sapiens GN=RPL36A PE=1 SV=2	1	9	9	1	4	6	6	6	5	8	7	8	4	6	6	6	5	8	7	8	0	1	1	1	1	1	1	1	49.1	49.1	7.5	12.441	106	106	0	52.024	26.4	40.6	41.5	40.6	28.3	49.1
P84085	P84085	5	2	2	ADP-ribosylation factor 5	ARF5	ADP-ribosylation factor 5 OS=Homo sapiens GN=ARF5 PE=1 SV=2	1	5	2	2	3	3	4	5	4	3	4	4	1	1	1	2	1	0	1	1	1	1	1	2	1	0	1	1	36.7	13.9	13.9	20.529	180	180	0	5.0146	22.8	22.2	28.3	36.7	28.3	22.8
P84090	P84090	6	6	6	Enhancer of rudimentary homolog	ERH	Enhancer of rudimentary homolog OS=Homo sapiens GN=ERH PE=1 SV=1	1	6	6	6	5	5	5	4	4	4	5	4	5	5	5	4	4	4	5	4	5	5	5	4	4	4	5	4	48.1	48.1	48.1	12.259	104	104	0	161.59	46.2	48.1	46.2	42.3	46.2	42.3
P84095	P84095	6	5	5	Rho-related GTP-binding protein RhoG	RHOG	Rho-related GTP-binding protein RhoG OS=Homo sapiens GN=RHOG PE=1 SV=1	1	6	5	5	3	5	3	1	3	4	5	5	2	4	2	1	2	3	4	4	2	4	2	1	2	3	4	4	41.9	36.1	36.1	21.308	191	191	0	37.603	20.4	41.4	20.4	9.9	20.9	30.9
P84098	P84098	9	9	9	60S ribosomal protein L19	RPL19	60S ribosomal protein L19 OS=Homo sapiens GN=RPL19 PE=1 SV=1	1	9	9	9	6	6	3	6	3	7	5	7	6	6	3	6	3	7	5	7	6	6	3	6	3	7	5	7	34.7	34.7	34.7	23.466	196	196	0	109.03	23	23	20.4	26.5	14.3	26
P84103	P84103	9	8	8	Serine/arginine-rich splicing factor 3	SRSF3	Serine/arginine-rich splicing factor 3 OS=Homo sapiens GN=SRSF3 PE=1 SV=1	1	9	8	8	6	6	7	7	5	6	7	6	6	6	7	7	4	6	7	6	6	6	7	7	4	6	7	6	45.7	45.7	45.7	19.329	164	164	0	59.905	39.6	39.6	39.6	45.7	30.5	39.6
P84243	P84243	12	1	1	Histone H3.3	H3F3A	Histone H3.3 OS=Homo sapiens GN=H3F3A PE=1 SV=2	1	12	1	1	8	10	7	9	9	9	9	6	0	0	0	0	1	0	0	0	0	0	0	0	1	0	0	0	58.8	23.5	23.5	15.328	136	136	1	-2	30.1	35.3	27.9	35.3	53.7	35.3
P85037;Q01167	P85037;Q01167	2;1	2;1	2;1	Forkhead box protein K1;Forkhead box protein K2	FOXK1;FOXK2	Forkhead box protein K1 OS=Homo sapiens GN=FOXK1 PE=1 SV=1;Forkhead box protein K2 OS=Homo sapiens GN=FOXK2 PE=1 SV=3	2	2	2	2	0	1	1	1	0	1	2	1	0	1	1	1	0	1	2	1	0	1	1	1	0	1	2	1	2.7	2.7	2.7	75.456	733	733;660	0	4.3788	0	1.1	1.6	1.1	0	1.1
P85298	P85298	2	2	2	Rho GTPase-activating protein 8	ARHGAP8	Rho GTPase-activating protein 8 OS=Homo sapiens GN=ARHGAP8 PE=1 SV=1	1	2	2	2	0	0	0	0	0	1	2	0	0	0	0	0	0	1	2	0	0	0	0	0	0	1	2	0	3.4	3.4	3.4	53.483	464	464	0.00036603	3.0316	0	0	0	0	0	1.7
P86791;P86790	P86791;P86790	8;8	8;8	8;8	Vacuolar fusion protein CCZ1 homolog;Vacuolar fusion protein CCZ1 homolog B	CCZ1;CCZ1B	Vacuolar fusion protein CCZ1 homolog OS=Homo sapiens GN=CCZ1 PE=1 SV=1;Vacuolar fusion protein CCZ1 homolog B OS=Homo sapiens GN=CCZ1B PE=1 SV=1	2	8	8	8	1	2	3	2	1	1	4	4	1	2	3	2	1	1	4	4	1	2	3	2	1	1	4	4	21.4	21.4	21.4	55.866	482	482;482	0	37.22	3.5	5.4	8.1	5.4	3.5	3.5
P98160	P98160	1	1	1	Basement membrane-specific heparan sulfate proteoglycan core protein;Endorepellin;LG3 peptide	HSPG2	Basement membrane-specific heparan sulfate proteoglycan core protein OS=Homo sapiens GN=HSPG2 PE=1 SV=4	1	1	1	1	1	1	1	1	1	1	1	0	1	1	1	1	1	1	1	0	1	1	1	1	1	1	1	0	0.4	0.4	0.4	468.83	4391	4391	1	-2	0.4	0.4	0.4	0.4	0.4	0.4
P98170	P98170	8	8	8	E3 ubiquitin-protein ligase XIAP	XIAP	E3 ubiquitin-protein ligase XIAP OS=Homo sapiens GN=XIAP PE=1 SV=2	1	8	8	8	5	5	3	4	3	3	3	2	5	5	3	4	3	3	3	2	5	5	3	4	3	3	3	2	21.1	21.1	21.1	56.684	497	497	0	29.5	12.5	14.9	7.4	10.1	6.4	8.2
P99999;CON__P62894	P99999	6;2	6;2	6;2	Cytochrome c	CYCS	Cytochrome c OS=Homo sapiens GN=CYCS PE=1 SV=2	2	6	6	6	4	2	3	5	5	4	4	4	4	2	3	5	5	4	4	4	4	2	3	5	5	4	4	4	49.5	49.5	49.5	11.749	105	105;105	0	16.095	47.6	18.1	31.4	48.6	48.6	47.6
Q00013	Q00013	3	3	3	55 kDa erythrocyte membrane protein	MPP1	55 kDa erythrocyte membrane protein OS=Homo sapiens GN=MPP1 PE=1 SV=2	1	3	3	3	2	1	1	2	1	2	2	3	2	1	1	2	1	2	2	3	2	1	1	2	1	2	2	3	10.7	10.7	10.7	52.296	466	466	0	13.618	8.6	6	6	8.6	6	8.6
Q00059	Q00059	1	1	1	Transcription factor A, mitochondrial	TFAM	Transcription factor A, mitochondrial OS=Homo sapiens GN=TFAM PE=1 SV=1	1	1	1	1	0	1	0	0	0	0	0	0	0	1	0	0	0	0	0	0	0	1	0	0	0	0	0	0	4.1	4.1	4.1	29.096	246	246	0.0087719	1.8542	0	4.1	0	0	0	0
Q00169	Q00169	4	3	3	Phosphatidylinositol transfer protein alpha isoform	PITPNA	Phosphatidylinositol transfer protein alpha isoform OS=Homo sapiens GN=PITPNA PE=1 SV=2	1	4	3	3	1	2	1	1	2	2	1	2	1	2	0	1	1	1	0	1	1	2	0	1	1	1	0	1	19.6	16.3	16.3	31.806	270	270	0	4.7935	4.8	11.5	3.3	3	6.3	6.3
Q00325	Q00325	9	9	9	Phosphate carrier protein, mitochondrial	SLC25A3	Phosphate carrier protein, mitochondrial OS=Homo sapiens GN=SLC25A3 PE=1 SV=2	1	9	9	9	6	5	7	7	5	5	4	4	6	5	7	7	5	5	4	4	6	5	7	7	5	5	4	4	27.9	27.9	27.9	40.094	362	362	0	26.245	14.6	14.6	21	21.5	14.4	12.2
Q00341	Q00341	27	27	27	Vigilin	HDLBP	Vigilin OS=Homo sapiens GN=HDLBP PE=1 SV=2	1	27	27	27	4	7	12	10	19	16	16	14	4	7	12	10	19	16	16	14	4	7	12	10	19	16	16	14	26.3	26.3	26.3	141.45	1268	1268	0	77.871	4.3	7.2	11.8	10	17.7	17.5
Q00535	Q00535	7	6	6	Cyclin-dependent-like kinase 5	CDK5	Cyclin-dependent-like kinase 5 OS=Homo sapiens GN=CDK5 PE=1 SV=3	1	7	6	6	5	3	3	3	3	5	7	5	4	2	2	2	2	4	6	4	4	2	2	2	2	4	6	4	23.6	20.9	20.9	33.304	292	292	0	14.124	15.4	10.3	9.2	9.2	9.2	15.8
Q00537;Q00536;Q07002	Q00537;Q00536	5;3;2	4;2;1	4;2;1	Cyclin-dependent kinase 17;Cyclin-dependent kinase 16	CDK17;CDK16	Cyclin-dependent kinase 17 OS=Homo sapiens GN=CDK17 PE=1 SV=2;Cyclin-dependent kinase 16 OS=Homo sapiens GN=CDK16 PE=1 SV=1	3	5	4	4	1	1	1	1	1	1	3	3	0	0	0	0	0	0	2	2	0	0	0	0	0	0	2	2	10.3	8.8	8.8	59.582	523	523;496;472	0	5.1382	1.5	1.5	1.5	1.5	1.5	1.5
Q00577	Q00577	2	2	2	Transcriptional activator protein Pur-alpha	PURA	Transcriptional activator protein Pur-alpha OS=Homo sapiens GN=PURA PE=1 SV=2	1	2	2	2	1	1	0	0	0	1	0	1	1	1	0	0	0	1	0	1	1	1	0	0	0	1	0	1	5.3	5.3	5.3	34.91	322	322	0.0063354	2.0863	2.8	2.5	0	0	0	2.8
Q00610;P53675	Q00610	71;14	71;14	71;14	Clathrin heavy chain 1	CLTC	Clathrin heavy chain 1 OS=Homo sapiens GN=CLTC PE=1 SV=5	2	71	71	71	47	49	43	51	39	41	41	44	47	49	43	51	39	41	41	44	47	49	43	51	39	41	41	44	49.9	49.9	49.9	191.61	1675	1675;1640	0	323.31	33.9	36	31.5	40.5	30.3	33
Q00653	Q00653	15	15	15	Nuclear factor NF-kappa-B p100 subunit;Nuclear factor NF-kappa-B p52 subunit	NFKB2	Nuclear factor NF-kappa-B p100 subunit OS=Homo sapiens GN=NFKB2 PE=1 SV=4	1	15	15	15	1	2	0	1	9	5	5	8	1	2	0	1	9	5	5	8	1	2	0	1	9	5	5	8	24.7	24.7	24.7	96.748	900	900	0	36.796	0.8	2.6	0	1.4	15.1	9.3
Q00688	Q00688	1	1	1	Peptidyl-prolyl cis-trans isomerase FKBP3	FKBP3	Peptidyl-prolyl cis-trans isomerase FKBP3 OS=Homo sapiens GN=FKBP3 PE=1 SV=1	1	1	1	1	1	0	0	0	0	0	0	0	1	0	0	0	0	0	0	0	1	0	0	0	0	0	0	0	4.9	4.9	4.9	25.177	224	224	0.0031612	2.5835	4.9	0	0	0	0	0
Q00796	Q00796	4	4	4	Sorbitol dehydrogenase	SORD	Sorbitol dehydrogenase OS=Homo sapiens GN=SORD PE=1 SV=4	1	4	4	4	1	1	2	1	1	0	3	1	1	1	2	1	1	0	3	1	1	1	2	1	1	0	3	1	13.7	13.7	13.7	38.324	357	357	0	7.9021	2.2	2.2	4.8	6.7	2.5	0
Q00839	Q00839	51	51	51	Heterogeneous nuclear ribonucleoprotein U	HNRNPU	Heterogeneous nuclear ribonucleoprotein U OS=Homo sapiens GN=HNRNPU PE=1 SV=6	1	51	51	51	45	37	39	43	44	46	43	42	45	37	39	43	44	46	43	42	45	37	39	43	44	46	43	42	55.5	55.5	55.5	90.583	825	825	0	323.31	48.2	45.7	43.9	49.6	52	50.8
Q01082	Q01082	3	3	3	Spectrin beta chain, non-erythrocytic 1	SPTBN1	Spectrin beta chain, non-erythrocytic 1 OS=Homo sapiens GN=SPTBN1 PE=1 SV=2	1	3	3	3	3	0	0	0	0	0	0	0	3	0	0	0	0	0	0	0	3	0	0	0	0	0	0	0	1.8	1.8	1.8	274.61	2364	2364	0	4.3289	1.8	0	0	0	0	0
Q01085	Q01085	10	10	7	Nucleolysin TIAR	TIAL1	Nucleolysin TIAR OS=Homo sapiens GN=TIAL1 PE=1 SV=1	1	10	10	7	4	6	2	6	4	5	4	7	4	6	2	6	4	5	4	7	2	5	0	3	2	2	2	5	36.3	36.3	27.5	41.59	375	375	0	30.523	11.7	26.4	5.3	20	13.9	15.2
Q01130;Q9BRL6	Q01130;Q9BRL6	3;2	3;2	3;2	Serine/arginine-rich splicing factor 2;Serine/arginine-rich splicing factor 8	SRSF2;SRSF8	Serine/arginine-rich splicing factor 2 OS=Homo sapiens GN=SRSF2 PE=1 SV=4;Serine/arginine-rich splicing factor 8 OS=Homo sapiens GN=SRSF8 PE=1 SV=1	2	3	3	3	2	2	2	3	2	3	3	3	2	2	2	3	2	3	3	3	2	2	2	3	2	3	3	3	14	14	14	25.476	221	221;282	0	15.815	6.8	6.8	10.9	14	10.9	14
Q01433	Q01433	2	2	2	AMP deaminase 2	AMPD2	AMP deaminase 2 OS=Homo sapiens GN=AMPD2 PE=1 SV=2	1	2	2	2	0	1	0	1	0	0	1	0	0	1	0	1	0	0	1	0	0	1	0	1	0	0	1	0	2.3	2.3	2.3	100.69	879	879	0.0044735	2.3734	0	1.4	0	0.9	0	0
Q01469	Q01469	1	1	1	Fatty acid-binding protein, epidermal	FABP5	Fatty acid-binding protein, epidermal OS=Homo sapiens GN=FABP5 PE=1 SV=3	1	1	1	1	0	1	1	0	0	0	0	0	0	1	1	0	0	0	0	0	0	1	1	0	0	0	0	0	6.7	6.7	6.7	15.164	135	135	0.0014399	2.8058	0	6.7	6.7	0	0	0
Q01518	Q01518	8	8	8	Adenylyl cyclase-associated protein 1	CAP1	Adenylyl cyclase-associated protein 1 OS=Homo sapiens GN=CAP1 PE=1 SV=5	1	8	8	8	2	4	3	4	5	1	2	3	2	4	3	4	5	1	2	3	2	4	3	4	5	1	2	3	24	24	24	51.901	475	475	0	23.978	4.4	13.9	8.8	10.7	15.8	5.3
Q01581;P54868	Q01581	23;2	23;2	23;2	Hydroxymethylglutaryl-CoA synthase, cytoplasmic	HMGCS1	Hydroxymethylglutaryl-CoA synthase, cytoplasmic OS=Homo sapiens GN=HMGCS1 PE=1 SV=2	2	23	23	23	12	16	13	17	11	12	13	13	12	16	13	17	11	12	13	13	12	16	13	17	11	12	13	13	63.8	63.8	63.8	57.293	520	520;508	0	193.59	33.8	39.4	32.1	50.2	29.8	36
Q01650;Q9UM01	Q01650	4;1	4;1	3;0	Large neutral amino acids transporter small subunit 1	SLC7A5	Large neutral amino acids transporter small subunit 1 OS=Homo sapiens GN=SLC7A5 PE=1 SV=2	2	4	4	3	2	2	2	0	1	1	1	2	2	2	2	0	1	1	1	2	2	2	2	0	1	1	1	1	8.1	8.1	6.7	55.01	507	507;511	0	19.209	6.7	6.7	6.3	0	3.6	3.6
Q01780	Q01780	24	24	24	Exosome component 10	EXOSC10	Exosome component 10 OS=Homo sapiens GN=EXOSC10 PE=1 SV=2	1	24	24	24	12	13	9	10	9	15	12	16	12	13	9	10	9	15	12	16	12	13	9	10	9	15	12	16	31.5	31.5	31.5	100.83	885	885	0	67.599	17.9	16.4	13.4	14.5	15.6	19.2
Q01813	Q01813	9	6	6	ATP-dependent 6-phosphofructokinase, platelet type	PFKP	ATP-dependent 6-phosphofructokinase, platelet type OS=Homo sapiens GN=PFKP PE=1 SV=2	1	9	6	6	4	3	6	4	3	5	5	6	2	0	3	2	0	2	2	3	2	0	3	2	0	2	2	3	13.3	8.5	8.5	85.595	784	784	0	9.1972	6.6	4.7	8.7	6.4	4.7	7.3
Q01844	Q01844	6	6	6	RNA-binding protein EWS	EWSR1	RNA-binding protein EWS OS=Homo sapiens GN=EWSR1 PE=1 SV=1	1	6	6	6	4	2	4	3	2	3	1	1	4	2	4	3	2	3	1	1	4	2	4	3	2	3	1	1	16	16	16	68.477	656	656	0	62.099	11	5.2	11.6	7.3	4.4	8.8
Q01968	Q01968	7	7	7	Inositol polyphosphate 5-phosphatase OCRL-1	OCRL	Inositol polyphosphate 5-phosphatase OCRL-1 OS=Homo sapiens GN=OCRL PE=1 SV=3	1	7	7	7	2	3	3	3	4	2	3	3	2	3	3	3	4	2	3	3	2	3	3	3	4	2	3	3	8.4	8.4	8.4	104.2	901	901	0	20.206	2.2	3.9	3.6	3.8	4.6	2
Q01970	Q01970	16	16	16	1-phosphatidylinositol 4,5-bisphosphate phosphodiesterase beta-3	PLCB3	1-phosphatidylinositol 4,5-bisphosphate phosphodiesterase beta-3 OS=Homo sapiens GN=PLCB3 PE=1 SV=2	1	16	16	16	4	8	10	10	0	0	4	1	4	8	10	10	0	0	4	1	4	8	10	10	0	0	4	1	16.1	16.1	16.1	138.8	1234	1234	0	84.249	3.6	9.6	10.9	10.2	0	0
Q02040	Q02040	7	7	7	A-kinase anchor protein 17A	AKAP17A	A-kinase anchor protein 17A OS=Homo sapiens GN=AKAP17A PE=1 SV=2	1	7	7	7	1	2	3	1	0	2	2	1	1	2	3	1	0	2	2	1	1	2	3	1	0	2	2	1	11.7	11.7	11.7	80.735	695	695	0	13.514	1.2	5.2	4	1	0	3
Q02218;Q9ULD0	Q02218	10;4	10;4	10;4	2-oxoglutarate dehydrogenase, mitochondrial	OGDH	2-oxoglutarate dehydrogenase, mitochondrial OS=Homo sapiens GN=OGDH PE=1 SV=3	2	10	10	10	3	1	3	1	4	2	3	3	3	1	3	1	4	2	3	3	3	1	3	1	4	2	3	3	11.5	11.5	11.5	115.93	1023	1023;1010	0	16.022	3.9	1.4	2.4	1	4.1	1.8
Q02224	Q02224	5	5	5	Centromere-associated protein E	CENPE	Centromere-associated protein E OS=Homo sapiens GN=CENPE PE=1 SV=2	1	5	5	5	1	2	0	1	0	3	1	1	1	2	0	1	0	3	1	1	1	2	0	1	0	3	1	1	3.3	3.3	3.3	316.41	2701	2701	0	21.552	0.9	1.6	0	0.7	0	1.9
Q02241	Q02241	12	12	12	Kinesin-like protein KIF23	KIF23	Kinesin-like protein KIF23 OS=Homo sapiens GN=KIF23 PE=1 SV=3	1	12	12	12	5	4	2	0	1	1	3	3	5	4	2	0	1	1	3	3	5	4	2	0	1	1	3	3	15.4	15.4	15.4	110.06	960	960	0	27.888	6.2	4.4	2.9	0	1.7	1.7
Q02252	Q02252	2	2	2	Methylmalonate-semialdehyde dehydrogenase [acylating], mitochondrial	ALDH6A1	Methylmalonate-semialdehyde dehydrogenase [acylating], mitochondrial OS=Homo sapiens GN=ALDH6A1 PE=1 SV=2	1	2	2	2	1	1	1	1	0	0	2	1	1	1	1	1	0	0	2	1	1	1	1	1	0	0	2	1	3.6	3.6	3.6	57.839	535	535	0.0010858	2.8752	1.5	1.5	2.1	2.1	0	0
Q02543	Q02543	18	18	18	60S ribosomal protein L18a	RPL18A	60S ribosomal protein L18a OS=Homo sapiens GN=RPL18A PE=1 SV=2	1	18	18	18	15	15	14	15	15	15	17	17	15	15	14	15	15	15	17	17	15	15	14	15	15	15	17	17	59.7	59.7	59.7	20.762	176	176	0	233.08	46.6	56.8	50	49.4	51.1	51.1
Q02750	Q02750	6	2	2	Dual specificity mitogen-activated protein kinase kinase 1	MAP2K1	Dual specificity mitogen-activated protein kinase kinase 1 OS=Homo sapiens GN=MAP2K1 PE=1 SV=2	1	6	2	2	1	3	3	3	3	2	5	3	0	1	2	1	2	1	2	1	0	1	2	1	2	1	2	1	18.3	5.1	5.1	43.439	393	393	0	5.9637	2.3	7.9	7.4	11.2	10.7	5.6
Q02790	Q02790	11	11	11	Peptidyl-prolyl cis-trans isomerase FKBP4;Peptidyl-prolyl cis-trans isomerase FKBP4, N-terminally processed	FKBP4	Peptidyl-prolyl cis-trans isomerase FKBP4 OS=Homo sapiens GN=FKBP4 PE=1 SV=3	1	11	11	11	8	7	9	7	5	6	5	4	8	7	9	7	5	6	5	4	8	7	9	7	5	6	5	4	31.2	31.2	31.2	51.804	459	459	0	38.297	21.1	19.2	24.8	17.6	13.7	12.9
Q02809	Q02809	7	7	7	Procollagen-lysine,2-oxoglutarate 5-dioxygenase 1	PLOD1	Procollagen-lysine,2-oxoglutarate 5-dioxygenase 1 OS=Homo sapiens GN=PLOD1 PE=1 SV=2	1	7	7	7	1	1	2	5	2	2	2	2	1	1	2	5	2	2	2	2	1	1	2	5	2	2	2	2	12.5	12.5	12.5	83.549	727	727	0	18.022	2.5	2.5	3.6	9.5	3.7	2.5
Q02878	Q02878	19	19	19	60S ribosomal protein L6	RPL6	60S ribosomal protein L6 OS=Homo sapiens GN=RPL6 PE=1 SV=3	1	19	19	19	17	15	16	15	12	14	14	12	17	15	16	15	12	14	14	12	17	15	16	15	12	14	14	12	52.1	52.1	52.1	32.728	288	288	0	286.95	43.4	39.2	49.3	48.3	34.7	39.2
Q02880	Q02880	30	16	16	DNA topoisomerase 2-beta	TOP2B	DNA topoisomerase 2-beta OS=Homo sapiens GN=TOP2B PE=1 SV=3	1	30	16	16	17	15	20	14	16	14	19	14	9	8	9	6	7	6	8	6	9	8	9	6	7	6	8	6	18.7	11.6	11.6	183.26	1626	1626	0	60.159	11.4	10.4	12.1	8.9	10.5	9.8
Q02978	Q02978	15	15	15	Mitochondrial 2-oxoglutarate/malate carrier protein	SLC25A11	Mitochondrial 2-oxoglutarate/malate carrier protein OS=Homo sapiens GN=SLC25A11 PE=1 SV=3	1	15	15	15	8	11	9	8	11	8	8	7	8	11	9	8	11	8	8	7	8	11	9	8	11	8	8	7	56.4	56.4	56.4	34.061	314	314	0	126.22	29.6	39.5	33.8	29	45.9	29.6
Q03001	Q03001	1	1	1	Dystonin	DST	Dystonin OS=Homo sapiens GN=DST PE=1 SV=4	1	1	1	1	1	0	0	1	1	0	1	1	1	0	0	1	1	0	1	1	1	0	0	1	1	0	1	1	0.1	0.1	0.1	860.65	7570	7570	0.0094125	1.8354	0.1	0	0	0.1	0.1	0
Q03111	Q03111	1	1	1	Protein ENL	MLLT1	Protein ENL OS=Homo sapiens GN=MLLT1 PE=1 SV=2	1	1	1	1	0	0	0	0	1	0	1	0	0	0	0	0	1	0	1	0	0	0	0	0	1	0	1	0	2	2	2	62.055	559	559	0.0014435	2.8339	0	0	0	0	2	0
Q03164	Q03164	2	2	2	Histone-lysine N-methyltransferase 2A;MLL cleavage product N320;MLL cleavage product C180	KMT2A	Histone-lysine N-methyltransferase 2A OS=Homo sapiens GN=KMT2A PE=1 SV=5	1	2	2	2	0	0	0	0	0	1	1	1	0	0	0	0	0	1	1	1	0	0	0	0	0	1	1	1	0.6	0.6	0.6	431.76	3969	3969	0	3.6789	0	0	0	0	0	0.3
Q03252	Q03252	28	24	24	Lamin-B2	LMNB2	Lamin-B2 OS=Homo sapiens GN=LMNB2 PE=1 SV=4	1	28	24	24	20	21	19	24	6	10	10	8	16	17	16	20	3	7	7	6	16	17	16	20	3	7	7	6	39.2	35.3	35.3	69.948	620	620	0	80.109	31	30.3	29.5	35	8.9	14.7
Q03426	Q03426	1	1	1	Mevalonate kinase	MVK	Mevalonate kinase OS=Homo sapiens GN=MVK PE=1 SV=1	1	1	1	1	0	0	0	0	1	1	0	0	0	0	0	0	1	1	0	0	0	0	0	0	1	1	0	0	6.8	6.8	6.8	42.45	396	396	0	5.355	0	0	0	0	6.8	6.8
Q04206	Q04206	8	8	8	Transcription factor p65	RELA	Transcription factor p65 OS=Homo sapiens GN=RELA PE=1 SV=2	1	8	8	8	2	2	2	2	3	4	4	3	2	2	2	2	3	4	4	3	2	2	2	2	3	4	4	3	16.2	16.2	16.2	60.218	551	551	0	30.915	4	3.1	4.2	3.8	5.4	10.3
Q04323	Q04323	14	14	14	UBX domain-containing protein 1	UBXN1	UBX domain-containing protein 1 OS=Homo sapiens GN=UBXN1 PE=1 SV=2	1	14	14	14	7	7	7	6	5	11	10	10	7	7	7	6	5	11	10	10	7	7	7	6	5	11	10	10	44.1	44.1	44.1	33.325	297	297	0	159.28	29.6	29	29	27.3	28.6	38.7
Q04446	Q04446	4	4	4	1,4-alpha-glucan-branching enzyme	GBE1	1,4-alpha-glucan-branching enzyme OS=Homo sapiens GN=GBE1 PE=1 SV=3	1	4	4	4	1	0	3	1	0	1	1	1	1	0	3	1	0	1	1	1	1	0	3	1	0	1	1	1	10.3	10.3	10.3	80.473	702	702	0	19.726	2.4	0	6.1	1.6	0	4.1
Q04637;O43432	Q04637	27;4	27;4	27;4	Eukaryotic translation initiation factor 4 gamma 1	EIF4G1	Eukaryotic translation initiation factor 4 gamma 1 OS=Homo sapiens GN=EIF4G1 PE=1 SV=4	2	27	27	27	13	13	13	13	13	17	15	17	13	13	13	13	13	17	15	17	13	13	13	13	13	17	15	17	23.5	23.5	23.5	175.49	1599	1599;1585	0	214.56	12.1	10.9	11.6	10.9	11.4	14.6
Q04724;Q04727;Q04725	Q04724;Q04727	5;5;2	5;5;2	3;3;0	Transducin-like enhancer protein 1;Transducin-like enhancer protein 4	TLE1;TLE4	Transducin-like enhancer protein 1 OS=Homo sapiens GN=TLE1 PE=1 SV=2;Transducin-like enhancer protein 4 OS=Homo sapiens GN=TLE4 PE=1 SV=3	3	5	5	3	3	4	1	3	2	2	3	3	3	4	1	3	2	2	3	3	2	3	0	1	0	1	2	2	8.3	8.3	5.5	83.2	770	770;773;743	0	19.038	5.5	6.9	1.4	4.2	2.9	2.7
Q04726	Q04726	4	2	2	Transducin-like enhancer protein 3	TLE3	Transducin-like enhancer protein 3 OS=Homo sapiens GN=TLE3 PE=1 SV=2	1	4	2	2	1	2	1	2	3	2	2	2	0	1	0	0	1	1	1	1	0	1	0	0	1	1	1	1	6	3.1	3.1	83.416	772	772	0	4.2491	1.4	2.6	1.4	2.8	4.8	3.4
Q04760	Q04760	4	4	4	Lactoylglutathione lyase	GLO1	Lactoylglutathione lyase OS=Homo sapiens GN=GLO1 PE=1 SV=4	1	4	4	4	2	1	1	2	2	4	4	3	2	1	1	2	2	4	4	3	2	1	1	2	2	4	4	3	29.3	29.3	29.3	20.777	184	184	0	11.68	20.1	9.2	9.2	13	14.7	29.3
Q04917	Q04917	10	8	8	14-3-3 protein eta	YWHAH	14-3-3 protein eta OS=Homo sapiens GN=YWHAH PE=1 SV=4	1	10	8	8	5	6	5	7	3	4	4	4	5	5	4	7	2	3	3	3	5	5	4	7	2	3	3	3	35.8	31.7	31.7	28.218	246	246	0	43.242	20.7	24.8	21.5	31.7	11	17.5
Q05048	Q05048	10	10	10	Cleavage stimulation factor subunit 1	CSTF1	Cleavage stimulation factor subunit 1 OS=Homo sapiens GN=CSTF1 PE=1 SV=1	1	10	10	10	2	2	0	1	2	3	4	4	2	2	0	1	2	3	4	4	2	2	0	1	2	3	4	4	30.9	30.9	30.9	48.357	431	431	0	23.622	7.4	6.5	0	2.3	6	9.3
Q05086	Q05086	14	14	14	Ubiquitin-protein ligase E3A	UBE3A	Ubiquitin-protein ligase E3A OS=Homo sapiens GN=UBE3A PE=1 SV=4	1	14	14	14	4	6	8	6	1	1	2	2	4	6	8	6	1	1	2	2	4	6	8	6	1	1	2	2	22.1	22.1	22.1	100.69	875	875	0	120.27	5.7	8.7	13.7	10.5	1.6	1.7
Q05519	Q05519	11	11	11	Serine/arginine-rich splicing factor 11	SRSF11	Serine/arginine-rich splicing factor 11 OS=Homo sapiens GN=SRSF11 PE=1 SV=1	1	11	11	11	9	7	5	6	4	6	5	6	9	7	5	6	4	6	5	6	9	7	5	6	4	6	5	6	33.1	33.1	33.1	53.542	484	484	0	61.529	29.3	28.5	15.3	18.2	11	25.4
Q05639	Q05639	13	1	1	Elongation factor 1-alpha 2	EEF1A2	Elongation factor 1-alpha 2 OS=Homo sapiens GN=EEF1A2 PE=1 SV=1	1	13	1	1	9	10	10	11	8	9	7	9	0	0	0	1	0	0	0	0	0	0	0	1	0	0	0	0	36.9	5.2	5.2	50.47	463	463	0	3.6393	24.2	29.2	29.2	30	17.9	22.9
Q05655;Q04759	Q05655	5;1	5;1	5;1	Protein kinase C delta type;Protein kinase C delta type regulatory subunit;Protein kinase C delta type catalytic subunit	PRKCD	Protein kinase C delta type OS=Homo sapiens GN=PRKCD PE=1 SV=2	2	5	5	5	1	3	2	3	1	1	1	3	1	3	2	3	1	1	1	3	1	3	2	3	1	1	1	3	7.2	7.2	7.2	77.504	676	676;706	0	12.708	1.8	4.9	3.4	4.9	1.5	1.2
Q06124	Q06124	5	5	5	Tyrosine-protein phosphatase non-receptor type 11	PTPN11	Tyrosine-protein phosphatase non-receptor type 11 OS=Homo sapiens GN=PTPN11 PE=1 SV=2	1	5	5	5	1	3	2	0	1	1	1	2	1	3	2	0	1	1	1	2	1	3	2	0	1	1	1	2	8	8	8	68.436	597	597	0	15.974	1.5	4.7	3.2	0	1.3	1.3
Q06136	Q06136	1	1	1	3-ketodihydrosphingosine reductase	KDSR	3-ketodihydrosphingosine reductase OS=Homo sapiens GN=KDSR PE=1 SV=1	1	1	1	1	1	1	1	1	0	1	1	1	1	1	1	1	0	1	1	1	1	1	1	1	0	1	1	1	4.8	4.8	4.8	36.187	332	332	0.00037594	3.3322	4.8	4.8	4.8	4.8	0	4.8
Q06203	Q06203	16	16	16	Amidophosphoribosyltransferase	PPAT	Amidophosphoribosyltransferase OS=Homo sapiens GN=PPAT PE=1 SV=1	1	16	16	16	7	6	9	9	9	8	10	9	7	6	9	9	9	8	10	9	7	6	9	9	9	8	10	9	38.7	38.7	38.7	57.398	517	517	0	105.2	18.2	14.3	20.9	25.7	25	19.9
Q06210;O94808	Q06210	16;3	16;3	16;3	Glutamine--fructose-6-phosphate aminotransferase [isomerizing] 1	GFPT1	Glutamine--fructose-6-phosphate aminotransferase [isomerizing] 1 OS=Homo sapiens GN=GFPT1 PE=1 SV=3	2	16	16	16	3	3	8	8	4	5	6	9	3	3	8	8	4	5	6	9	3	3	8	8	4	5	6	9	31.3	31.3	31.3	78.806	699	699;682	0	41.99	6.3	4.3	14.9	13.7	5.9	9.3
Q06265	Q06265	4	4	4	Exosome complex component RRP45	EXOSC9	Exosome complex component RRP45 OS=Homo sapiens GN=EXOSC9 PE=1 SV=3	1	4	4	4	3	3	3	3	2	3	3	4	3	3	3	3	2	3	3	4	3	3	3	3	2	3	3	4	11.4	11.4	11.4	48.948	439	439	0	15.553	7.7	7.7	7.7	7.7	5.2	7.7
Q06587	Q06587	5	2	2	E3 ubiquitin-protein ligase RING1	RING1	E3 ubiquitin-protein ligase RING1 OS=Homo sapiens GN=RING1 PE=1 SV=2	1	5	2	2	1	1	2	0	2	4	3	4	0	0	0	0	1	2	1	1	0	0	0	0	1	2	1	1	14.3	6.7	6.7	42.429	406	406	0	6.6802	3.4	3.4	3.7	0	6.2	10.3
Q06609	Q06609	3	3	3	DNA repair protein RAD51 homolog 1	RAD51	DNA repair protein RAD51 homolog 1 OS=Homo sapiens GN=RAD51 PE=1 SV=1	1	3	3	3	0	2	0	0	0	0	0	1	0	2	0	0	0	0	0	1	0	2	0	0	0	0	0	1	10.9	10.9	10.9	36.966	339	339	0.0050641	2.1891	0	6.2	0	0	0	0
Q06830	Q06830	24	24	20	Peroxiredoxin-1	PRDX1	Peroxiredoxin-1 OS=Homo sapiens GN=PRDX1 PE=1 SV=1	1	24	24	20	18	20	21	21	18	20	20	17	18	20	21	21	18	20	20	17	15	17	17	17	14	16	16	14	76.9	76.9	61.8	22.11	199	199	0	173.51	71.9	76.4	72.4	71.9	66.3	71.4
Q07020	Q07020	15	15	15	60S ribosomal protein L18	RPL18	60S ribosomal protein L18 OS=Homo sapiens GN=RPL18 PE=1 SV=2	1	15	15	15	12	12	12	11	13	14	13	14	12	12	12	11	13	14	13	14	12	12	12	11	13	14	13	14	50	50	50	21.634	188	188	0	184.58	36.7	40.4	40.4	40.4	40.4	50
Q07021	Q07021	4	4	4	Complement component 1 Q subcomponent-binding protein, mitochondrial	C1QBP	Complement component 1 Q subcomponent-binding protein, mitochondrial OS=Homo sapiens GN=C1QBP PE=1 SV=1	1	4	4	4	2	2	4	4	2	3	3	4	2	2	4	4	2	3	3	4	2	2	4	4	2	3	3	4	19.5	19.5	19.5	31.362	282	282	0	47.521	10.3	14.2	19.5	19.5	14.5	19.5
Q07065;Q96K21	Q07065	7;1	7;1	7;1	Cytoskeleton-associated protein 4	CKAP4	Cytoskeleton-associated protein 4 OS=Homo sapiens GN=CKAP4 PE=1 SV=2	2	7	7	7	4	3	2	2	0	0	0	0	4	3	2	2	0	0	0	0	4	3	2	2	0	0	0	0	13.1	13.1	13.1	66.022	602	602;471	0	17.189	6.3	6.3	4.5	5	0	0
Q07157	Q07157	4	4	4	Tight junction protein ZO-1	TJP1	Tight junction protein ZO-1 OS=Homo sapiens GN=TJP1 PE=1 SV=3	1	4	4	4	2	2	0	0	0	0	1	2	2	2	0	0	0	0	1	2	2	2	0	0	0	0	1	2	2.9	2.9	2.9	195.46	1748	1748	0	8.8462	1.9	1.4	0	0	0	0
Q07666;Q5VWX1;O75525	Q07666	12;3;1	12;3;1	12;3;1	KH domain-containing, RNA-binding, signal transduction-associated protein 1	KHDRBS1	KH domain-containing, RNA-binding, signal transduction-associated protein 1 OS=Homo sapiens GN=KHDRBS1 PE=1 SV=1	3	12	12	12	10	8	7	8	5	7	8	6	10	8	7	8	5	7	8	6	10	8	7	8	5	7	8	6	30.9	30.9	30.9	48.227	443	443;349;346	0	43.04	26.2	24.2	22.3	18.1	15.8	21.2
Q07820	Q07820	1	1	1	Induced myeloid leukemia cell differentiation protein Mcl-1	MCL1	Induced myeloid leukemia cell differentiation protein Mcl-1 OS=Homo sapiens GN=MCL1 PE=1 SV=3	1	1	1	1	0	0	0	0	0	0	0	1	0	0	0	0	0	0	0	1	0	0	0	0	0	0	0	1	5.7	5.7	5.7	37.337	350	350	0.0038274	2.4803	0	0	0	0	0	0
Q07864	Q07864	17	17	17	DNA polymerase epsilon catalytic subunit A	POLE	DNA polymerase epsilon catalytic subunit A OS=Homo sapiens GN=POLE PE=1 SV=5	1	17	17	17	3	4	3	2	3	7	7	7	3	4	3	2	3	7	7	7	3	4	3	2	3	7	7	7	9.1	9.1	9.1	261.51	2286	2286	0	31.049	1.5	2.5	1.4	1	1.8	3.1
Q07955	Q07955	11	11	11	Serine/arginine-rich splicing factor 1	SRSF1	Serine/arginine-rich splicing factor 1 OS=Homo sapiens GN=SRSF1 PE=1 SV=2	1	11	11	11	7	10	6	7	4	6	1	3	7	10	6	7	4	6	1	3	7	10	6	7	4	6	1	3	44.4	44.4	44.4	27.744	248	248	0	40.087	37.1	44.4	27	31	16.9	32.7
Q08211	Q08211	69	69	69	ATP-dependent RNA helicase A	DHX9	ATP-dependent RNA helicase A OS=Homo sapiens GN=DHX9 PE=1 SV=4	1	69	69	69	57	46	49	53	52	58	60	57	57	46	49	53	52	58	60	57	57	46	49	53	52	58	60	57	55.9	55.9	55.9	140.96	1270	1270	0	323.31	49.4	42.8	40.1	46.2	49.1	50.9
Q08257	Q08257	10	10	10	Quinone oxidoreductase	CRYZ	Quinone oxidoreductase OS=Homo sapiens GN=CRYZ PE=1 SV=1	1	10	10	10	4	5	6	4	5	3	1	5	4	5	6	4	5	3	1	5	4	5	6	4	5	3	1	5	43.2	43.2	43.2	35.206	329	329	0	34.491	16.4	16.1	18.5	19.5	17.3	9.7
Q08357	Q08357	1	1	1	Sodium-dependent phosphate transporter 2	SLC20A2	Sodium-dependent phosphate transporter 2 OS=Homo sapiens GN=SLC20A2 PE=1 SV=1	1	1	1	1	0	1	0	0	0	0	0	0	0	1	0	0	0	0	0	0	0	1	0	0	0	0	0	0	1.4	1.4	1.4	70.392	652	652	1	-2	0	1.4	0	0	0	0
Q08752	Q08752	5	4	4	Peptidyl-prolyl cis-trans isomerase D	PPID	Peptidyl-prolyl cis-trans isomerase D OS=Homo sapiens GN=PPID PE=1 SV=3	1	5	4	4	1	0	2	0	0	0	1	3	1	0	1	0	0	0	1	2	1	0	1	0	0	0	1	2	14.3	12.4	12.4	40.763	370	370	0	9.2875	2.4	0	4.3	0	0	0
Q08945	Q08945	22	22	22	FACT complex subunit SSRP1	SSRP1	FACT complex subunit SSRP1 OS=Homo sapiens GN=SSRP1 PE=1 SV=1	1	22	22	22	15	20	14	16	14	15	17	15	15	20	14	16	14	15	17	15	15	20	14	16	14	15	17	15	38.4	38.4	38.4	81.074	709	709	0	113.96	29.3	35	28.5	30	26.4	29.8
Q08J23	Q08J23	28	28	28	tRNA (cytosine(34)-C(5))-methyltransferase	NSUN2	tRNA (cytosine(34)-C(5))-methyltransferase OS=Homo sapiens GN=NSUN2 PE=1 SV=2	1	28	28	28	14	8	9	15	15	13	12	17	14	8	9	15	15	13	12	17	14	8	9	15	15	13	12	17	49.8	49.8	49.8	86.47	767	767	0	172.1	24.5	15.8	17.1	28.3	28.9	24.1
Q09028	Q09028	15	8	8	Histone-binding protein RBBP4	RBBP4	Histone-binding protein RBBP4 OS=Homo sapiens GN=RBBP4 PE=1 SV=3	1	15	8	8	8	9	12	13	8	11	9	10	3	4	6	6	4	5	5	5	3	4	6	6	4	5	5	5	49.6	40.5	40.5	47.655	425	425	0	128.31	25.4	38.8	37.2	41.6	35.1	36.7
Q0VDF9	Q0VDF9	7	7	7	Heat shock 70 kDa protein 14	HSPA14	Heat shock 70 kDa protein 14 OS=Homo sapiens GN=HSPA14 PE=1 SV=1	1	7	7	7	0	1	1	4	2	6	4	6	0	1	1	4	2	6	4	6	0	1	1	4	2	6	4	6	22	22	22	54.794	509	509	0	59.05	0	4.3	2.2	13.6	4.7	19.1
[truncated: 1,808 more rows]
[truncated: 44 more columns]
